# Supplementary material for: Generation of a mutator parasite to drive resistome discovery in Plasmodium falciparum
Source: Nat Commun. 2023 May 27;14:3059. doi: 10.1038/s41467-023-38774-1 (PMC10224993; doi:10.1038/s41467-023-38774-1)
Supplement: Supplementary file 4 — Supplementary Data 1 [file 41467_2023_38774_MOESM4_ESM.xlsx]

## Sheet: Sheet1
Supplementary data 1. The list of SNVs in the core genome in Dd2-WT and Dd2-Polδ occurring during the mutation accumulation assay identified by whole genome sequencing.
Note: SNVs located outside coding regions were assigned only for chromosomes and positions.
Orthologous 3D7 gene IDs are shown alongside Dd2 gene IDs
Dd2 wild type
Chromosome	Position	Ref	Alt	Type	Gene ID	3D7 Gene ID ortholog	Gene name	Amino acid	Parent	Progenies having the same SNVs
PfDd2_02	250947	A	T	Non-coding					Dd2 wild type	Dd2-100-1
PfDd2_02	471543	T	A	Non-coding					Dd2 wild type	Dd2-80-2
PfDd2_02	471545	G	A	Non-coding					Dd2 wild type	Dd2-40-2, Dd2-60-3
PfDd2_02	477897	C	A	Coding	PfDd2_020016900	PF3D7_0214300	conserved Plasmodium protein, unknown function	p.Ile1938Ile	Dd2 wild type	Dd2-40-1
PfDd2_03	273918	A	T	Coding	PfDd2_030011200	PF3D7_0306200	activator of Hsp90 ATPase	p.Ile70Leu	Dd2 wild type	Dd2-100-1
PfDd2_03	399932	A	C	Non-coding					Dd2 wild type	Dd2-20-2
PfDd2_04	780663	A	T	Non-coding					Dd2 wild type	Dd2-40-2
PfDd2_06	477563	A	T	Non-coding					Dd2 wild type	Dd2-80-2
PfDd2_06	1035774	A	T	Non-coding					Dd2 wild type	Dd2-100-1
PfDd2_07	715218	T	A	Non-coding					Dd2 wild type	Dd2-80-1
PfDd2_07	1067187	A	T	Non-coding					Dd2 wild type	Dd2-60-1
PfDd2_08	100061	A	T	Non-coding					Dd2 wild type	Dd2-40-3
PfDd2_08	498608	A	G	Non-coding					Dd2 wild type	Dd2-40-2
PfDd2_08	848910	C	T	Coding	PfDd2_080023900	PF3D7_0818700	DNA helicase, putative	p.Ala1223Ala	Dd2 wild type	Dd2-40-1
PfDd2_09	659167	A	T	Non-coding					Dd2 wild type	Dd2-20-1, Dd2-20-2, Dd2-40-1, Dd2-60-1, Dd2-80-2
PfDd2_09	1232520	A	G	Non-coding					Dd2 wild type	Dd2-100-1
PfDd2_09	1371034	A	T	Coding	PfDd2_090040700	PF3D7_0935400	gametocyte development protein 1	p.Lys471*	Dd2 wild type	Dd2-100-1
PfDd2_10	777532	C	T	Coding	PfDd2_100025100	PF3D7_1019700	conserved Plasmodium protein, unknown function	p.Asp238Asn	Dd2 wild type	Dd2-40-2
PfDd2_11	454040	T	A	Non-coding					Dd2 wild type	Dd2-80-3
PfDd2_11	982022	G	T	Non-coding					Dd2 wild type	Dd2-40-3, Dd2-60-2, Dd2-80-1
PfDd2_11	1214701	A	T	Non-coding					Dd2 wild type	Dd2-20-1, Dd2-40-1, Dd2-40-3, Dd2-60-1, Dd2-60-2, Dd2-80-1, Dd2-80-3, Dd2-100-1
PfDd2_11	1214704	A	G	Non-coding					Dd2 wild type	Dd2-20-1, Dd2-40-3, Dd2-60-1, Dd2-60-2, Dd2-80-1, Dd2-80-3, Dd2-100-1
PfDd2_11	1588517	T	C	Non-coding					Dd2 wild type	Dd2-60-3
PfDd2_12	1606523	A	T	Non-coding					Dd2 wild type	Dd2-80-1
PfDd2_12	2030986	A	C	Non-coding					Dd2 wild type	Dd2-100-1
PfDd2_13	2229781	C	T	Non-coding					Dd2 wild type	Dd2-80-3
PfDd2_13	2229784	A	T	Non-coding					Dd2 wild type	Dd2-80-3
PfDd2_13	2229793	A	T	Non-coding					Dd2 wild type	Dd2-80-3
PfDd2_14	129467	C	T	Coding	PfDd2_140008800	PF3D7_1404200	conserved Plasmodium protein, unknown function	p.Thr43Ile	Dd2 wild type	Dd2-40-1, Dd2-40-2, Dd2-60-1, Dd2-80-2, Dd2-80-3
PfDd2_14	346176	G	A	Non-coding					Dd2 wild type	Dd2-40-3
PfDd2_14	547551	A	G	Non-coding					Dd2 wild type	Dd2-20-2, Dd2-80-2
PfDd2_14	706350	T	A	Non-coding					Dd2 wild type	Dd2-80-3
PfDd2_14	1854994	T	C	Non-coding					Dd2 wild type	Dd2-40-1, Dd2-40-2, Dd2-60-1, Dd2-60-3, Dd2-80-1, Dd2-80-3
PfDd2_14	2544236	A	G	Non-coding					Dd2 wild type	Dd2-20-1, Dd2-40-2, Dd2-60-1, Dd2-60-2, Dd2-60-3
PfDd2_14	2864841	A	G	Non-coding					Dd2 wild type	Dd2-40-2, Dd2-80-3
Dd2-Polδ clone E8
Chromosome	Position	Ref	Alt	Type	Gene ID	3D7 Gene ID ortholog	Gene name	Amino acid	Parent	Progenies	Note
PfDd2_01	423914	G	T	Coding	PfDd2_010015700	PF3D7_0112200	multidrug resistance-associated protein 1	p.Leu770Phe	Dd2-Pol∂ clone E8	poldmE8-20-2
PfDd2_01	436860	C	T	Non-coding					Dd2-Pol∂ clone E8	poldmE8-60-1
PfDd2_02	393042	C	A	Coding	PfDd2_020015000	PF3D7_0212400	conserved Plasmodium membrane protein, unknown function	p.Glu2752Asp	Dd2-Pol∂ clone E8	poldmE8-100-1
PfDd2_02	395670	G	T	Coding	PfDd2_020015000	PF3D7_0212400	conserved Plasmodium membrane protein, unknown function	p.Phe1942Leu	Dd2-Pol∂ clone E8	poldmE8-40-2
PfDd2_03	225925	C	A	Coding	PfDd2_030010100	PF3D7_0305100	conserved Plasmodium protein, unknown function	p.Lys986Asn	Dd2-Pol∂ clone E8	poldmE8-60-1
PfDd2_03	417553	C	G	Coding	PfDd2_030015200	PF3D7_0310200	phd finger protein, putative	p.Thr3458Arg	Dd2-Pol∂ clone E8	poldmE8-80-2
PfDd2_04	346380	G	T	Coding	PfDd2_040013100	PF3D7_0407800	protein CINCH	p.Arg613Ile	Dd2-Pol∂ clone E8	poldmE8-40-1
PfDd2_04	471100	G	T	Coding	PfDd2_040016600	PF3D7_0411300	conserved Plasmodium protein, unknown function	p.Gln283His	Dd2-Pol∂ clone E8	poldmE8-80-2
PfDd2_04	733794	C	T	Non-coding					Dd2-Pol∂ clone E8	poldmE8-40-3
PfDd2_04	848656	G	T	Coding	PfDd2_040025200	PF3D7_0420000	zinc finger protein, putative	p.Ser1664Tyr	Dd2-Pol∂ clone E8	poldmE8-60-2
PfDd2_04	995015	T	C	Non-coding					Dd2-Pol∂ clone E8	poldmE8-60-1
PfDd2_04	1023456	G	A	Coding	PfDd2_040029200	PF3D7_0424200	reticulocyte binding protein homologue 4	p.Gly1449Gly	Dd2-Pol∂ clone E8	poldmE8-60-2
PfDd2_05	562161	G	A	Coding	PfDd2_050018000	PF3D7_0513100	conserved protein, unknown function	p.Pro185Ser	Dd2-Pol∂ clone E8	poldmE8-40-1
PfDd2_05	748049	G	A	Coding	PfDd2_050022600	PF3D7_0517700	eukaryotic translation initiation factor 3 subunit B, putative	p.Lys49Lys	Dd2-Pol∂ clone E8	poldmE8-100-1
PfDd2_06	221750	C	A	Non-coding					Dd2-Pol∂ clone E8	poldmE8-20-2	near PfDd2_060010600 DNA repair protein RAD50, putative (PF3D7_0605800)
PfDd2_06	1126402	T	A	Non-coding					Dd2-Pol∂ clone E8	poldmE8-100-1
PfDd2_07	396274	C	T	Coding	PfDd2_070013500	PF3D7_0709300	Cg2 protein	p.Glu145Glu	Dd2-Pol∂ clone E8	poldmE8-20-2
PfDd2_07	664097	G	A	Coding	PfDd2_070019600	PF3D7_0716000	RNA-binding protein, putative	p.Asp106Asn	Dd2-Pol∂ clone E8	poldmE8-60-1
PfDd2_07	715218	T	A	Non-coding					Dd2-Pol∂ clone E8	poldmE8-80-1
PfDd2_07	996602	T	C	Coding	PfDd2_070028200	PF3D7_0724700	bromodomain protein 6, putative	p.Asn2839Asp	Dd2-Pol∂ clone E8	poldmE8-20-2
PfDd2_07	1025872	G	A	Coding	PfDd2_070028600	PF3D7_0725100	conserved Plasmodium membrane protein, unknown function	p.Glu488Glu	Dd2-Pol∂ clone E8	poldmE8-20-3
PfDd2_08	146145	G	T	Coding	PfDd2_080007400	PF3D7_0802000	glutamate dehydrogenase, putative	p.Met897Ile	Dd2-Pol∂ clone E8	poldmE8-20-3
PfDd2_08	226754	A	C	Non-coding					Dd2-Pol∂ clone E8	poldmE8-60-1
PfDd2_08	248120	G	A	Coding	PfDd2_080009700	PF3D7_0804500	conserved Plasmodium membrane protein, unknown function	p.Lys487Lys	Dd2-Pol∂ clone E8	poldmE8-80-2
PfDd2_08	543969	G	T	Coding	PfDd2_080015700	PF3D7_0810600	ATP-dependent RNA helicase DBP1, putative	p.Glu342*	Dd2-Pol∂ clone E8	poldmE8-100-1
PfDd2_08	699885	C	A	Non-coding					Dd2-Pol∂ clone E8	poldmE8-40-2
PfDd2_08	987740	G	T	Non-coding					Dd2-Pol∂ clone E8	poldmE8-60-3
PfDd2_09	339551	G	T	Non-coding					Dd2-Pol∂ clone E8	poldmE8-80-3
PfDd2_09	663359	G	A	Coding	PfDd2_090021100	PF3D7_0916000	major facilitator superfamily domain-containing protein, putative	p.Ser977Phe	Dd2-Pol∂ clone E8	poldmE8-60-2
PfDd2_09	1087085	C	A	Coding	PfDd2_090031800	PF3D7_0926800	conserved Plasmodium protein, unknown function	p.Asp921Tyr	Dd2-Pol∂ clone E8	poldmE8-100-1
PfDd2_09	1201353	G	A	Coding	PfDd2_090035500	PF3D7_0930400	zinc finger protein, putative	p.Arg164Lys	Dd2-Pol∂ clone E8	poldmE8-60-2
PfDd2_09	1261052	C	A	Non-coding					Dd2-Pol∂ clone E8	poldmE8-60-1
PfDd2_09	1262974	C	T	Coding	PfDd2_090037000	PF3D7_0931700	PIH1 domain-containing protein, putative	p.Ser113Phe	Dd2-Pol∂ clone E8	poldmE8-60-2
PfDd2_10	870267	C	T	Non-coding					Dd2-Pol∂ clone E8	poldmE8-80-3
PfDd2_10	919557	C	T	Non-coding					Dd2-Pol∂ clone E8	poldmE8-40-2
PfDd2_10	973071	C	T	Coding	PfDd2_100029200	PF3D7_1023800	conserved Plasmodium protein, unknown function	p.Leu496Phe	Dd2-Pol∂ clone E8	poldmE8-80-2
PfDd2_11	181278	T	C	Coding	PfDd2_110009800	PF3D7_1106500	conserved Plasmodium protein, unknown function	p.Glu1068Glu	Dd2-Pol∂ clone E8	poldmE8-60-3
PfDd2_11	351980	C	A	Non-coding					Dd2-Pol∂ clone E8	poldmE8-60-3	near PfDd2_110014200 replication factor C subunit 5, putative (PF3D7_1111100)
PfDd2_11	653581	C	A	Non-coding					Dd2-Pol∂ clone E8	poldmE8-20-2
PfDd2_11	1089248	A	G	Coding	PfDd2_110033800	PF3D7_1130500	conserved oligomeric Golgi complex subunit 2, putative	p.Thr850Thr	Dd2-Pol∂ clone E8	poldmE8-60-2
PfDd2_11	1214701	A	T	Non-coding					Dd2-Pol∂ clone E8	poldmE8-60-1, poldmE8-60-3, poldmE8-80-2
PfDd2_11	1214704	A	G	Non-coding					Dd2-Pol∂ clone E8	poldmE8-60-1, poldmE8-60-3
PfDd2_11	1377731	C	A	Non-coding					Dd2-Pol∂ clone E8	poldmE8-40-3
PfDd2_11	1416183	C	A	Coding	PfDd2_110041600	PF3D7_1138400	guanylyl cyclase alpha	p.Ala3824Ser	Dd2-Pol∂ clone E8	poldmE8-60-2
PfDd2_12	274304	C	A	Coding	PfDd2_120011400	PF3D7_1206600	DNA-directed RNA polymerase III subunit RPC2, putative	p.Asp643Tyr	Dd2-Pol∂ clone E8	poldmE8-60-2
PfDd2_12	369530	G	A	Coding	PfDd2_120013200	PF3D7_1208400	amino acid transporter, putative	p.Asp513Asn	Dd2-Pol∂ clone E8	poldmE8-60-1
PfDd2_12	701420	T	C	Non-coding					Dd2-Pol∂ clone E8	poldmE8-40-1
PfDd2_12	1122425	A	T	Coding	PfDd2_120032800	PF3D7_1227800	elongator complex protein 3, putative	p.Phe121Leu	Dd2-Pol∂ clone E8	poldmE8-40-1
PfDd2_12	1194720	A	C	Non-coding					Dd2-Pol∂ clone E8	poldmE8-20-3, poldmE8-40-1, poldmE8-40-3, poldmE8-60-3, poldmE8-80-1, poldmE8-80-2
PfDd2_12	1286699	G	A	Coding	PfDd2_120036500	PF3D7_1231600	pre-mRNA-splicing factor ATP-dependent RNA helicase PRP2, putative	p.Leu673Leu	Dd2-Pol∂ clone E8	poldmE8-20-2
PfDd2_12	1413615	G	T	Coding	PfDd2_120039000	PF3D7_1234200	helicase, putative, pseudogene	p.Asp775Tyr	Dd2-Pol∂ clone E8	poldmE8-40-1
PfDd2_12	1496760	G	T	Coding	PfDd2_120041000	PF3D7_1236200	conserved Plasmodium protein, unknown function	p.Gln1195Lys	Dd2-Pol∂ clone E8	poldmE8-40-3
PfDd2_12	1912430	C	A	Non-coding					Dd2-Pol∂ clone E8	poldmE8-40-3
PfDd2_12	1916041	A	T	Non-coding					Dd2-Pol∂ clone E8	poldmE8-40-2, poldmE8-80-1, poldmE8-80-3, poldmE8-100-1
PfDd2_12	1933713	A	G	Non-coding					Dd2-Pol∂ clone E8	poldmE8-20-2, poldmE8-40-1, poldmE8-40-2, poldmE8-60-1, poldmE8-60-2, poldmE8-60-3, poldmE8-80-3
PfDd2_12	1992466	T	G	Non-coding					Dd2-Pol∂ clone E8	poldmE8-20-2
PfDd2_12	2081215	T	A	Coding	PfDd2_120056000	PF3D7_1250800	DNA repair protein rhp16, putative	p.Asn420Lys	Dd2-Pol∂ clone E8	poldmE8-40-1
PfDd2_13	314241	G	A	Coding	PfDd2_130012200	PF3D7_1306500	MORN repeat protein, putative	p.Asp93Asn	Dd2-Pol∂ clone E8	poldmE8-60-1
PfDd2_13	680591	C	T	Non-coding					Dd2-Pol∂ clone E8	poldmE8-20-3
PfDd2_13	805538	T	G	Coding	PfDd2_130025100	PF3D7_1319200	conserved Plasmodium protein, unknown function	p.Lys603Gln	Dd2-Pol∂ clone E8	poldmE8-60-2
PfDd2_13	876775	G	T	Coding	PfDd2_130027000	PF3D7_1321100	protein kinase domain-containing protein, putative	p.Gln2607Lys	Dd2-Pol∂ clone E8	poldmE8-100-1
PfDd2_13	937009	G	T	Coding	PfDd2_130028000	PF3D7_1322100	histone-lysine N-methyltransferase SET2	p.Arg1156Ile	Dd2-Pol∂ clone E8	poldmE8-80-1
PfDd2_13	1005930	C	T	Coding	PfDd2_130029900	PF3D7_1324000	conserved Plasmodium protein, unknown function	p.Glu575Lys	Dd2-Pol∂ clone E8	poldmE8-40-2
PfDd2_13	1053416	G	T	Coding	PfDd2_130030800	PF3D7_1324900	L-lactate dehydrogenase	p.Lys104Asn	Dd2-Pol∂ clone E8	poldmE8-60-2
PfDd2_13	1131284	T	C	Coding	PfDd2_130032500	PF3D7_1326600	conserved Plasmodium protein, unknown function	p.Asn3759Asn	Dd2-Pol∂ clone E8	poldmE8-80-2
PfDd2_13	1216953	C	T	Coding	PfDd2_130034400	PF3D7_1328500	alpha/beta-hydrolase, putative	p.Arg669Lys	Dd2-Pol∂ clone E8	poldmE8-40-1
PfDd2_13	1315326	C	T	Coding	PfDd2_130037000	PF3D7_1331100	DNA polymerase theta, putative	p.Gly435Glu	Dd2-Pol∂ clone E8	poldmE8-100-1
PfDd2_13	1489595	A	C	Non-coding					Dd2-Pol∂ clone E8	poldmE8-80-2
PfDd2_13	1961969	A	T	Non-coding					Dd2-Pol∂ clone E8	poldmE8-20-2
PfDd2_13	2160093	A	C	Non-coding					Dd2-Pol∂ clone E8	poldmE8-60-1
PfDd2_13	2276888	G	T	Coding	PfDd2_130062800	PF3D7_1356900	protein kinase 5	p.Ser262*	Dd2-Pol∂ clone E8	poldmE8-80-2
PfDd2_13	2438437	T	G	Coding	PfDd2_130066400	PF3D7_1360500	guanylyl cyclase beta	p.Leu2832*	Dd2-Pol∂ clone E8	poldmE8-40-1
PfDd2_14	844540	G	A	Coding	PfDd2_140025600	PF3D7_1420800	dynein light chain, putative	p.Leu66Phe	Dd2-Pol∂ clone E8	poldmE8-80-2
PfDd2_14	1121063	T	C	Non-coding					Dd2-Pol∂ clone E8	poldmE8-20-3, poldmE8-40-1, poldmE8-40-3, poldmE8-60-2, poldmE8-80-1, poldmE8-80-2, poldmE8-80-3
PfDd2_14	1670241	G	A	Non-coding					Dd2-Pol∂ clone E8	poldmE8-80-2
PfDd2_14	1854987	A	C	Non-coding					Dd2-Pol∂ clone E8	poldmE8-20-2, poldmE8-20-3, poldmE8-40-3, poldmE8-100-1
PfDd2_14	1854994	T	C	Non-coding					Dd2-Pol∂ clone E8	poldmE8-20-2, poldmE8-20-3, poldmE8-40-3
PfDd2_14	2365269	T	C	Coding	PfDd2_140062300	PF3D7_1457900	conserved Plasmodium protein, unknown function	p.Cys3423Cys	Dd2-Pol∂ clone E8	poldmE8-100-1
Dd2-Polδ clone F11
Chromosome	Position	Ref	Alt	Type	Gene ID	3D7 Gene ID ortholog	Gene name	Amino acid	Parent	Progenies
PfDd2_01	113124	G	A	Coding	PfDd2_010007300	PF3D7_0103500	conserved Plasmodium protein, unknown function	p.Asp618Asn	Dd2-Pol∂ clone F11	poldmF11-100-1
PfDd2_01	319858	C	T	Non-coding					Dd2-Pol∂ clone F11	poldmF11-80-3
PfDd2_01	443747	C	A	Coding	PfDd2_010016400	PF3D7_0112900	Plasmodium exported protein, unknown function	p.Ser77*	Dd2-Pol∂ clone F11	poldmF11-100-3
PfDd2_01	495518	C	A	Non-coding					Dd2-Pol∂ clone F11	poldmF11-60-2
PfDd2_01	503626	G	T	Coding	PfDd2_010017400	PF3D7_0114000	exported protein family 1	p.Gly1161Cys	Dd2-Pol∂ clone F11	poldmF11-100-2
PfDd2_02	426163	A	C	Non-coding					Dd2-Pol∂ clone F11	poldmF11-20-3
PfDd2_02	573376	G	A	Coding	PfDd2_020019200	PF3D7_0216500	conserved Plasmodium protein, unknown function	p.Glu410Lys	Dd2-Pol∂ clone F11	poldmF11-60-1
PfDd2_02	622486	C	A	Coding	PfDd2_020020300	PF3D7_0217600	conserved Plasmodium protein, unknown function	p.Leu150Phe	Dd2-Pol∂ clone F11	poldmF11-60-1
PfDd2_03	53630	A	C	Non-coding					Dd2-Pol∂ clone F11	poldmF11-60-3
PfDd2_03	457034	A	T	Coding	PfDd2_030016200	PF3D7_0311200	valine--tRNA ligase, putative	p.Lys872Asn	Dd2-Pol∂ clone F11	poldmF11-60-2
PfDd2_03	457037	C	T	Coding	PfDd2_030016200	PF3D7_0311200	valine--tRNA ligase, putative	p.Asn873Asn	Dd2-Pol∂ clone F11	poldmF11-60-2
PfDd2_03	457040	C	G	Coding	PfDd2_030016200	PF3D7_0311200	valine--tRNA ligase, putative	p.Asn874Lys	Dd2-Pol∂ clone F11	poldmF11-60-2
PfDd2_03	597011	G	A	Coding	PfDd2_030020200	PF3D7_0315200	circumsporozoite- and TRAP-related protein	p.Asp324Asn	Dd2-Pol∂ clone F11	poldmF11-60-2
PfDd2_03	881406	T	C	Non-coding					Dd2-Pol∂ clone F11	poldmF11-80-1
PfDd2_04	362273	G	A	Coding	PfDd2_040013500	PF3D7_0408200	conserved Plasmodium protein, unknown function	p.Glu433Lys	Dd2-Pol∂ clone F11	poldmF11-100-1
PfDd2_04	674566	A	C	Non-coding					Dd2-Pol∂ clone F11	poldmF11-60-1
PfDd2_04	882622	G	A	Coding	PfDd2_040025800	PF3D7_0420600	conserved Plasmodium protein, unknown function	p.Glu438Lys	Dd2-Pol∂ clone F11	poldmF11-40-1
PfDd2_04	1014008	G	T	Coding	PfDd2_040028800	PF3D7_0423800	cysteine-rich protective antigen	p.Asp272Tyr	Dd2-Pol∂ clone F11	poldmF11-80-1
PfDd2_05	128944	T	G	Non-coding					Dd2-Pol∂ clone F11	poldmF11-60-2
PfDd2_05	188644	G	A	Coding	PfDd2_050009800	PF3D7_0504700	centrosomal protein CEP120, putative	p.Arg1045Lys	Dd2-Pol∂ clone F11	poldmF11-80-1
PfDd2_05	198069	T	A	Coding	PfDd2_050009900	PF3D7_0504800	conserved Plasmodium protein, unknown function	p.Glu4005Asp	Dd2-Pol∂ clone F11	poldmF11-80-3
PfDd2_05	222517	C	T	Coding	PfDd2_050010100	PF3D7_0505000	MMS19-like protein, putative	p.Asp345Asn	Dd2-Pol∂ clone F11	poldmF11-100-2
PfDd2_05	239726	C	A	Coding	PfDd2_050010400	PF3D7_0505300	UDP-N-acetylglucosamine transporter, putative	p.Ser198Tyr	Dd2-Pol∂ clone F11	poldmF11-100-2
PfDd2_05	314932	C	T	Non-coding					Dd2-Pol∂ clone F11	poldmF11-20-1
PfDd2_05	372110	G	T	Coding	PfDd2_050013900	PF3D7_0508900	conserved Plasmodium protein, unknown function	p.Leu10Phe	Dd2-Pol∂ clone F11	poldmF11-80-3
PfDd2_05	492218	A	T	Coding	PfDd2_050016400	PF3D7_0511500	RNA pseudouridylate synthase, putative	p.Lys183Asn	Dd2-Pol∂ clone F11	poldmF11-80-1
PfDd2_05	548535	A	T	Non-coding					Dd2-Pol∂ clone F11	poldmF11-60-1
PfDd2_05	552808	A	G	Non-coding					Dd2-Pol∂ clone F11	poldmF11-100-3
PfDd2_05	663257	T	G	Non-coding					Dd2-Pol∂ clone F11	poldmF11-40-1
PfDd2_05	712129	A	T	Non-coding					Dd2-Pol∂ clone F11	poldmF11-60-1
PfDd2_05	1217040	C	T	Coding	PfDd2_050034500	PF3D7_0529700	heptatricopeptide repeat-containing protein, putative	p.Arg35Lys	Dd2-Pol∂ clone F11	poldmF11-80-2
PfDd2_05	1261414	C	T	Coding	PfDd2_050035700	PF3D7_0530800	CPW-WPC family protein	p.Pro161Leu	Dd2-Pol∂ clone F11	poldmF11-100-2
PfDd2_06	240930	G	A	Non-coding					Dd2-Pol∂ clone F11	poldmF11-20-2
PfDd2_06	259838	T	G	Coding	PfDd2_060011500	PF3D7_0606700	coatomer alpha subunit, putative	p.Phe910Leu	Dd2-Pol∂ clone F11	poldmF11-60-2
PfDd2_06	314700	G	T	Coding	PfDd2_060012900	PF3D7_0608100	conserved Plasmodium protein, unknown function	p.Met646Ile	Dd2-Pol∂ clone F11	poldmF11-60-2
PfDd2_06	447604	A	T	Coding	PfDd2_060016300	PF3D7_0611400	SWI/SNF-related matrix-associated actin-dependent regulator of chromatin	p.Asn673Lys	Dd2-Pol∂ clone F11	poldmF11-60-3
PfDd2_06	458374	G	T	Coding	PfDd2_060016400	PF3D7_0611500	conserved protein, unknown function	p.Pro343Thr	Dd2-Pol∂ clone F11	poldmF11-80-1
PfDd2_06	550804	G	A	Coding	PfDd2_060018700	PF3D7_0613800	AP2 domain transcription factor, putative	p.Asp3048Asn	Dd2-Pol∂ clone F11	poldmF11-60-2
PfDd2_06	565974	T	G	Coding	PfDd2_060019000	PF3D7_0614100	filamin domain-containing protein, putative	p.Lys469Gln	Dd2-Pol∂ clone F11	poldmF11-100-3
PfDd2_06	645232	C	A	Coding	PfDd2_060020900	PF3D7_0616000	pyridoxal kinase	p.Thr94Thr	Dd2-Pol∂ clone F11	poldmF11-80-2
PfDd2_06	648994	T	A	Non-coding					Dd2-Pol∂ clone F11	poldmF11-40-1
PfDd2_06	1119157	T	C	Coding	PfDd2_060032800	PF3D7_0628100	HECT-domain (ubiquitin-transferase), putative	p.Thr1042Thr	Dd2-Pol∂ clone F11	poldmF11-20-2
PfDd2_06	1122653	C	T	Non-coding					Dd2-Pol∂ clone F11	poldmF11-100-1
PfDd2_06	1189896	T	C	Non-coding					Dd2-Pol∂ clone F11	poldmF11-40-2
PfDd2_07	225588	C	T	Coding	PfDd2_070009200	PF3D7_0705000	mRNA cap guanine-N7 methyltransferase, putative	p.Lys46Lys	Dd2-Pol∂ clone F11	poldmF11-60-3
PfDd2_07	251947	G	A	Coding	PfDd2_070009700	PF3D7_0705500	inositol-phosphate phosphatase, putative	p.Ser686Phe	Dd2-Pol∂ clone F11	poldmF11-40-1
PfDd2_07	614743	G	A	Coding	PfDd2_070017800	PF3D7_0714200	conserved Plasmodium protein, unknown function	p.Glu1145Lys	Dd2-Pol∂ clone F11	poldmF11-20-1
PfDd2_07	653169	G	A	Coding	PfDd2_070019200	PF3D7_0715600	GTP-binding translation elongation factor tu family protein, putative	p.Asp502Asn	Dd2-Pol∂ clone F11	poldmF11-80-3
PfDd2_07	757318	T	G	Coding	PfDd2_070021700	PF3D7_0718100	exported serine/threonine protein kinase	p.Asn2406His	Dd2-Pol∂ clone F11	poldmF11-80-3
PfDd2_07	866124	G	T	Coding	PfDd2_070024500	PF3D7_0721000	conserved Plasmodium membrane protein, unknown function	p.Lys785Asn	Dd2-Pol∂ clone F11	poldmF11-80-3
PfDd2_07	1067187	A	T	Non-coding					Dd2-Pol∂ clone F11	poldmF11-80-2
PfDd2_07	1095708	T	A	Non-coding					Dd2-Pol∂ clone F11	poldmF11-80-3
PfDd2_07	1179481	G	T	Coding	PfDd2_070031800	PF3D7_0728600	RING zinc finger protein, putative	p.Asp955Tyr	Dd2-Pol∂ clone F11	poldmF11-60-2
PfDd2_07	1285102	C	A	Coding	PfDd2_070034100	PF3D7_0730900	EMP1-trafficking protein	p.Thr480Thr	Dd2-Pol∂ clone F11	poldmF11-80-2
PfDd2_08	167175	G	A	Coding	PfDd2_080007700	PF3D7_0802300	periodic tryptophan protein 2, putative	p.Thr181Ile	Dd2-Pol∂ clone F11	poldmF11-100-2
PfDd2_08	220803	C	A	Coding	PfDd2_080009000	PF3D7_0803600	conserved Plasmodium protein, unknown function	p.Leu105Ile	Dd2-Pol∂ clone F11	poldmF11-40-2
PfDd2_08	226220	C	T	Coding	PfDd2_080009000	PF3D7_0803600	conserved Plasmodium protein, unknown function	p.Ser1401Leu	Dd2-Pol∂ clone F11	poldmF11-60-3
PfDd2_08	274128	G	A	Non-coding					Dd2-Pol∂ clone F11	poldmF11-60-2
PfDd2_08	593713	C	A	Coding	PfDd2_080016800	PF3D7_0811700	conserved Plasmodium protein, unknown function	p.Asn1132Lys	Dd2-Pol∂ clone F11	poldmF11-80-3
PfDd2_08	787574	G	A	Coding	PfDd2_080022500	PF3D7_0817300	conserved Plasmodium protein, unknown function	p.Asn970Asn	Dd2-Pol∂ clone F11	poldmF11-80-3
PfDd2_08	873973	T	C	Coding	PfDd2_080024400	PF3D7_0819200	perforin-like protein 5	p.Leu640Ser	Dd2-Pol∂ clone F11	poldmF11-100-2
PfDd2_08	1109914	G	A	Coding	PfDd2_080031200	PF3D7_0826000	conserved Plasmodium protein, unknown function	p.Lys293Lys	Dd2-Pol∂ clone F11	poldmF11-80-3
PfDd2_08	1170016	G	T	Coding	PfDd2_080032100	PF3D7_0827000	ATP-dependent RNA helicase DBP10, putative	p.Leu342Ile	Dd2-Pol∂ clone F11	poldmF11-80-3
PfDd2_08	1348782	C	T	Non-coding					Dd2-Pol∂ clone F11	poldmF11-40-2
PfDd2_09	372111	G	T	Non-coding					Dd2-Pol∂ clone F11	poldmF11-60-1
PfDd2_09	641548	G	T	Coding	PfDd2_090020400	PF3D7_0915300	heptatricopeptide repeat-containing protein, putative	p.Ser685Tyr	Dd2-Pol∂ clone F11	poldmF11-20-1
PfDd2_09	736143	G	T	Non-coding					Dd2-Pol∂ clone F11	poldmF11-20-3
PfDd2_09	927452	C	T	Coding	PfDd2_090027800	PF3D7_0922800	conserved Plasmodium protein, unknown function	p.Arg589Lys	Dd2-Pol∂ clone F11	poldmF11-100-2
PfDd2_09	987662	A	T	Non-coding					Dd2-Pol∂ clone F11	poldmF11-60-1
PfDd2_09	1050999	C	T	Coding	PfDd2_090031100	PF3D7_0926100	protein kinase, putative	p.Lys78Lys	Dd2-Pol∂ clone F11	poldmF11-80-2
PfDd2_09	1058735	A	C	Coding	PfDd2_090031300	PF3D7_0926300	protein kinase, putative	p.Pro165Pro	Dd2-Pol∂ clone F11	poldmF11-40-2
PfDd2_09	1213396	C	T	Coding	PfDd2_090035700	PF3D7_0930600	peptidyl-prolyl cis-trans isomerase	p.Arg47Lys	Dd2-Pol∂ clone F11	poldmF11-80-2
PfDd2_09	1229465	G	T	Coding	PfDd2_090035900	PF3D7_0930800	conserved Plasmodium membrane protein, unknown function	p.Ala3662Ser	Dd2-Pol∂ clone F11	poldmF11-60-2
PfDd2_10	169279	C	T	Coding	PfDd2_100009600	PF3D7_1004200	WD repeat-containing protein, putative	p.Glu882Glu	Dd2-Pol∂ clone F11	poldmF11-40-2
PfDd2_10	574289	G	T	Coding	PfDd2_100020200	PF3D7_1014800	conserved Plasmodium protein, unknown function	p.Asp209Glu	Dd2-Pol∂ clone F11	poldmF11-40-2
PfDd2_10	839185	A	G	Coding	PfDd2_100026800	PF3D7_1021400	endomembrane protein 70, putative	p.Asp111Gly	Dd2-Pol∂ clone F11	poldmF11-60-2
PfDd2_10	917258	G	T	Coding	PfDd2_100027800	PF3D7_1022400	serine/arginine-rich splicing factor 4	p.His483Asn	Dd2-Pol∂ clone F11	poldmF11-80-1
PfDd2_10	942121	G	A	Coding	PfDd2_100028500	PF3D7_1023100	dynein heavy chain, putative	p.Thr5190Met	Dd2-Pol∂ clone F11	poldmF11-100-2
PfDd2_10	981559	C	A	Coding	PfDd2_100029300	PF3D7_1023900	chromodomain-helicase-DNA-binding protein 1 homolog, putative	p.Asp963Tyr	Dd2-Pol∂ clone F11	poldmF11-40-1
PfDd2_10	987096	C	A	Non-coding					Dd2-Pol∂ clone F11	poldmF11-20-1
PfDd2_10	987105	G	A	Non-coding					Dd2-Pol∂ clone F11	poldmF11-20-1
PfDd2_10	1066508	C	T	Coding	PfDd2_100031200	PF3D7_1025800	conserved protein, unknown function	p.Arg41Arg	Dd2-Pol∂ clone F11	poldmF11-20-2
PfDd2_10	1173729	C	A	Coding	PfDd2_100034400	PF3D7_1029200	WD repeat-containing protein, putative	p.Pro554His	Dd2-Pol∂ clone F11	poldmF11-100-2
PfDd2_10	1185987	C	A	Coding	PfDd2_100034900	PF3D7_1029700	conserved Plasmodium protein, unknown function	p.Glu318*	Dd2-Pol∂ clone F11	poldmF11-40-2
PfDd2_10	1338324	A	C	Non-coding					Dd2-Pol∂ clone F11	poldmF11-80-2
PfDd2_11	177040	T	C	Non-coding					Dd2-Pol∂ clone F11	poldmF11-20-1, poldmF11-20-3, poldmF11-40-1, poldmF11-40-2, poldmF11-60-1, poldmF11-60-2, poldmF11-80-1, poldmF11-80-2, poldmF11-80-3, poldmF11-100-1, poldmF11-100-2, poldmF11-100-3
PfDd2_11	177043	T	G	Non-coding					Dd2-Pol∂ clone F11	poldmF11-20-1, poldmF11-20-2, poldmF11-20-3, poldmF11-40-1, poldmF11-40-2, poldmF11-60-1, poldmF11-60-2, poldmF11-80-1, poldmF11-80-2, poldmF11-80-3, poldmF11-100-1, poldmF11-100-2, poldmF11-100-3
PfDd2_11	436148	C	T	Coding	PfDd2_110016600	PF3D7_1113500	GTP-binding protein, putative	p.Leu560Phe	Dd2-Pol∂ clone F11	poldmF11-80-2
PfDd2_11	540014	C	A	Non-coding					Dd2-Pol∂ clone F11	poldmF11-100-1
PfDd2_11	580312	G	T	Non-coding					Dd2-Pol∂ clone F11	poldmF11-60-3
PfDd2_11	580315	C	T	Non-coding					Dd2-Pol∂ clone F11	poldmF11-60-3
PfDd2_11	652324	A	G	Non-coding					Dd2-Pol∂ clone F11	poldmF11-60-3
PfDd2_11	840719	C	A	Coding	PfDd2_110026500	PF3D7_1123500	golgi protein 2	p.Glu544*	Dd2-Pol∂ clone F11	poldmF11-20-3
PfDd2_11	905033	G	T	Non-coding					Dd2-Pol∂ clone F11	poldmF11-20-2
PfDd2_11	1214701	A	T	Non-coding					Dd2-Pol∂ clone F11	poldmF11-20-2, poldmF11-60-3, poldmF11-80-3, poldmF11-100-1
PfDd2_11	1214704	A	G	Non-coding					Dd2-Pol∂ clone F11	poldmF11-20-2, poldmF11-60-3, poldmF11-100-1
PfDd2_11	1281701	G	A	Coding	PfDd2_110038100	PF3D7_1134800	coatomer subunit delta	p.Lys169Lys	Dd2-Pol∂ clone F11	poldmF11-100-3
PfDd2_11	1351868	A	G	Non-coding					Dd2-Pol∂ clone F11	poldmF11-40-2, poldmF11-60-2, poldmF11-80-3, poldmF11-100-1, poldmF11-100-3
PfDd2_11	1579366	C	T	Non-coding					Dd2-Pol∂ clone F11	poldmF11-100-2
PfDd2_11	1895376	A	G	Coding	PfDd2_110051900	PF3D7_1149300	serine/threonine protein kinase, FIKK family	p.Glu69Glu	Dd2-Pol∂ clone F11	poldmF11-80-1
PfDd2_11	1902643	G	T	Non-coding					Dd2-Pol∂ clone F11	poldmF11-100-3
PfDd2_12	269434	G	T	Coding	PfDd2_120011300	PF3D7_1206500	Tat binding protein 1(TBP-1)-interacting protein, putative	p.Asp104Tyr	Dd2-Pol∂ clone F11	poldmF11-40-2
PfDd2_12	357583	G	T	Coding	PfDd2_120013000	PF3D7_1208200	cysteine repeat modular protein 3	p.Lys1306Asn	Dd2-Pol∂ clone F11	poldmF11-80-3
PfDd2_12	389919	C	A	Non-coding					Dd2-Pol∂ clone F11	poldmF11-40-1
PfDd2_12	514305	G	A	Coding	PfDd2_120016900	PF3D7_1212100	peripheral plastid protein 1, putative	p.Glu158Lys	Dd2-Pol∂ clone F11	poldmF11-100-2
PfDd2_12	796336	G	A	Non-coding					Dd2-Pol∂ clone F11	poldmF11-60-2
PfDd2_12	963184	G	T	Coding	PfDd2_120029100	PF3D7_1224100	conserved protein, unknown function	p.Pro169Thr	Dd2-Pol∂ clone F11	poldmF11-80-2
PfDd2_12	1085034	G	A	Coding	PfDd2_120032200	PF3D7_1227200	potassium channel K1	p.Arg511Lys	Dd2-Pol∂ clone F11	poldmF11-100-3
PfDd2_12	1103736	A	G	Coding	PfDd2_120032500	PF3D7_1227500	protein SOC2, putative	p.Asp883Asp	Dd2-Pol∂ clone F11	poldmF11-60-3
PfDd2_12	1230781	G	A	Coding	PfDd2_120035100	PF3D7_1230200	vacuolar transporter chaperone, putative, pseudogene	p.Glu226Lys	Dd2-Pol∂ clone F11	poldmF11-80-1
PfDd2_12	1231819	G	A	Coding	PfDd2_120035100	PF3D7_1230200	vacuolar transporter chaperone, putative, pseudogene	p.Ala572Thr	Dd2-Pol∂ clone F11	poldmF11-80-3
PfDd2_12	1301540	C	T	Coding	PfDd2_120036700	PF3D7_1231800	asparagine-rich protein, putative	p.Ser894Phe	Dd2-Pol∂ clone F11	poldmF11-100-3
PfDd2_12	1512311	G	A	Non-coding					Dd2-Pol∂ clone F11	poldmF11-100-1
PfDd2_12	1906826	G	A	Coding	PfDd2_120050900	PF3D7_1245600	kinesin-15, putative	p.Leu114Phe	Dd2-Pol∂ clone F11	poldmF11-60-1
PfDd2_12	2006608	C	A	Non-coding					Dd2-Pol∂ clone F11	poldmF11-100-2
PfDd2_13	124322	A	G	Non-coding					Dd2-Pol∂ clone F11	poldmF11-80-3
PfDd2_13	143759	C	A	Coding	PfDd2_130008100	PF3D7_1302400	conserved protein, unknown function	p.Gly25*	Dd2-Pol∂ clone F11	poldmF11-80-1
PfDd2_13	213204	C	A	Coding	PfDd2_130009500	PF3D7_1303800	conserved Plasmodium protein, unknown function	p.Gly4141Cys	Dd2-Pol∂ clone F11	poldmF11-20-2
PfDd2_13	273830	T	C	Coding	PfDd2_130011000	PF3D7_1305300	translational activator GCN1, putative	p.Lys2088Arg	Dd2-Pol∂ clone F11	poldmF11-20-1
PfDd2_13	452854	C	T	Non-coding					Dd2-Pol∂ clone F11	poldmF11-100-2
PfDd2_13	701040	G	A	Coding	PfDd2_130022400	PF3D7_1316500	pre-mRNA-processing factor 40, putative	p.Glu853Lys	Dd2-Pol∂ clone F11	poldmF11-40-1
PfDd2_13	964320	G	T	Coding	PfDd2_130028300	PF3D7_1322400	conserved Plasmodium protein, unknown function	p.Asp106Tyr	Dd2-Pol∂ clone F11	poldmF11-100-3
PfDd2_13	969180	C	A	Coding	PfDd2_130028500	PF3D7_1322600	conserved Plasmodium protein, unknown function	p.Asp302Tyr	Dd2-Pol∂ clone F11	poldmF11-80-3
PfDd2_13	1060382	A	T	Non-coding					Dd2-Pol∂ clone F11	poldmF11-20-1, poldmF11-20-3, poldmF11-40-2, poldmF11-60-1, poldmF11-60-3, poldmF11-80-1, poldmF11-100-2
PfDd2_13	1117749	C	A	Coding	PfDd2_130032400	PF3D7_1326500	conserved Plasmodium protein, unknown function	p.Asp83Tyr	Dd2-Pol∂ clone F11	poldmF11-80-3
PfDd2_13	1191298	C	A	Coding	PfDd2_130033900	PF3D7_1328000	conserved Plasmodium protein, unknown function	p.Gly497Val	Dd2-Pol∂ clone F11	poldmF11-100-2
PfDd2_13	1251460	T	A	Coding	PfDd2_130035200	PF3D7_1329300	chromatin assembly factor 1 subunit B, putative	p.Asn513Ile	Dd2-Pol∂ clone F11	poldmF11-80-1
PfDd2_13	1328930	T	A	Non-coding					Dd2-Pol∂ clone F11	poldmF11-80-1
PfDd2_13	1379811	C	T	Coding	PfDd2_130039100	PF3D7_1333200	ubiquitin-activating enzyme	p.Ile1764Ile	Dd2-Pol∂ clone F11	poldmF11-20-1
PfDd2_13	1622129	C	T	Non-coding					Dd2-Pol∂ clone F11	poldmF11-100-3
PfDd2_13	1980788	T	G	Coding	PfDd2_130054800	PF3D7_1349000	conserved Plasmodium protein, unknown function	p.Glu38Asp	Dd2-Pol∂ clone F11	poldmF11-40-1
PfDd2_13	2081269	G	A	Coding	PfDd2_130057800	PF3D7_1352000	GTP-binding protein, putative	p.Glu286Lys	Dd2-Pol∂ clone F11	poldmF11-20-3
PfDd2_13	2272698	T	G	Coding	PfDd2_130062700	PF3D7_1356800	serine/threonine protein kinase ARK3, putative	p.Asn3186Lys	Dd2-Pol∂ clone F11	poldmF11-60-3
PfDd2_13	2393607	T	G	Non-coding					Dd2-Pol∂ clone F11	poldmF11-40-1
PfDd2_13	2393612	T	G	Non-coding					Dd2-Pol∂ clone F11	poldmF11-40-1
PfDd2_13	2393887	G	T	Non-coding					Dd2-Pol∂ clone F11	poldmF11-60-1
PfDd2_13	2505719	G	A	Coding	PfDd2_130068000	PF3D7_1362200	RuvB-like helicase 3	p.Pro225Leu	Dd2-Pol∂ clone F11	poldmF11-60-3
PfDd2_13	2622228	A	C	Coding	PfDd2_130070600	PF3D7_1364900	ferrochelatase	p.Cys237Gly	Dd2-Pol∂ clone F11	poldmF11-100-3
PfDd2_13	2690702	T	C	Non-coding					Dd2-Pol∂ clone F11	poldmF11-100-2
PfDd2_13	2727574	G	A	Non-coding					Dd2-Pol∂ clone F11	poldmF11-100-2
PfDd2_14	593513	A	T	Non-coding					Dd2-Pol∂ clone F11	poldmF11-80-3
PfDd2_14	594914	C	A	Non-coding					Dd2-Pol∂ clone F11	poldmF11-40-1
PfDd2_14	680128	A	G	Coding	PfDd2_140021800	PF3D7_1417200	NOT family protein, putative	p.Asn1816Ser	Dd2-Pol∂ clone F11	poldmF11-40-2
PfDd2_14	850170	A	C	Non-coding					Dd2-Pol∂ clone F11	poldmF11-100-1
PfDd2_14	882116	T	G	Coding	PfDd2_140027000	PF3D7_1422400	conserved Plasmodium protein, unknown function	p.Phe596Leu	Dd2-Pol∂ clone F11	poldmF11-80-2
PfDd2_14	921462	A	T	Non-coding					Dd2-Pol∂ clone F11	poldmF11-20-2, poldmF11-60-1
PfDd2_14	941809	C	A	Coding	PfDd2_140028300	PF3D7_1423700	conserved Plasmodium protein, unknown function	p.Asp585Tyr	Dd2-Pol∂ clone F11	poldmF11-40-2
PfDd2_14	1012449	G	A	Coding	PfDd2_140031100	PF3D7_1426600	conserved Plasmodium protein, unknown function	p.Phe804Phe	Dd2-Pol∂ clone F11	poldmF11-20-2
PfDd2_14	1049033	T	G	Non-coding					Dd2-Pol∂ clone F11	poldmF11-20-1, poldmF11-20-2, poldmF11-20-3, poldmF11-40-1, poldmF11-40-2, poldmF11-60-1, poldmF11-60-2, poldmF11-60-3, poldmF11-80-2, poldmF11-80-3, poldmF11-100-1, poldmF11-100-2, poldmF11-100-3
PfDd2_14	1066601	C	T	Coding	PfDd2_140032100	PF3D7_1427600	CorA-like Mg2 transporter protein, putative	p.Ala455Val	Dd2-Pol∂ clone F11	poldmF11-100-2
PfDd2_14	1124258	G	T	Coding	PfDd2_140033600	PF3D7_1429200	AP2 domain transcription factor AP2-O3, putative	p.Ser1131Tyr	Dd2-Pol∂ clone F11	poldmF11-100-1
PfDd2_14	1141810	A	C	Coding	PfDd2_140033800	PF3D7_1429400	rRNA (adenosine-2'-O-)-methyltransferase, putative	p.Asn2302His	Dd2-Pol∂ clone F11	poldmF11-60-2
PfDd2_14	1153638	A	G	Coding	PfDd2_140034200	PF3D7_1429800	coatomer subunit beta, putative	p.Lys1101Glu	Dd2-Pol∂ clone F11	poldmF11-100-2
PfDd2_14	1534666	C	A	Coding	PfDd2_140042900	PF3D7_1438400	metacaspase-2	p.His1574Asn	Dd2-Pol∂ clone F11	poldmF11-20-2
PfDd2_14	1854987	A	C	Non-coding					Dd2-Pol∂ clone F11	poldmF11-20-3, poldmF11-80-2
PfDd2_14	1854994	T	C	Non-coding					Dd2-Pol∂ clone F11	poldmF11-20-3, poldmF11-80-2
PfDd2_14	1919378	A	C	Non-coding					Dd2-Pol∂ clone F11	poldmF11-80-1
PfDd2_14	1933543	G	A	Non-coding					Dd2-Pol∂ clone F11	poldmF11-60-1
PfDd2_14	2544236	A	G	Non-coding					Dd2-Pol∂ clone F11	poldmF11-40-1
PfDd2_14	2587255	G	T	Coding	PfDd2_140068800	PF3D7_1464500	conserved Plasmodium membrane protein, unknown function	p.Asp261Tyr	Dd2-Pol∂ clone F11	poldmF11-20-1
PfDd2_14	3093244	G	T	Non-coding					Dd2-Pol∂ clone F11	poldmF11-60-3
PfDd2_14	3126901	C	A	Coding	PfDd2_140080600	PF3D7_1476500	probable protein, unknown function	p.His81Asn	Dd2-Pol∂ clone F11	poldmF11-40-2
PfDd2_14	3148925	G	A	Coding	PfDd2_140081100	PF3D7_1477000	Plasmodium exported protein (hyp17), unknown function, pseudogene	p.Asp251Asn	Dd2-Pol∂ clone F11	poldmF11-80-2
Dd2-Polδ clone H11
Chromosome	Position	Ref	Alt	Type	Gene ID	3D7 Gene ID ortholog	Gene name	Amino acid	Parent	Progenies	Note
PfDd2_02	230223	G	A	Coding	PfDd2_020011000	PF3D7_0208200	KRR1 small subunit processome component, putative	p.Ser110Phe	Dd2-Pol∂ clone H11	poldmH11-60-3
PfDd2_02	234404	T	G	Coding	PfDd2_020011100	PF3D7_0208300	conserved Plasmodium protein, unknown function	p.His961Gln	Dd2-Pol∂ clone H11	poldmH11-100-1
PfDd2_02	375169	C	A	Non-coding					Dd2-Pol∂ clone H11	poldmH11-20-3
PfDd2_02	395210	C	T	Coding	PfDd2_020015000	PF3D7_0212400	conserved Plasmodium membrane protein, unknown function	p.Glu2030Lys	Dd2-Pol∂ clone H11	poldmH11-60-3
PfDd2_02	471545	G	A	Non-coding					Dd2-Pol∂ clone H11	poldmH11-60-3
PfDd2_02	483620	A	G	Non-coding					Dd2-Pol∂ clone H11	poldmH11-20-1
PfDd2_03	357409	T	G	Coding	PfDd2_030013700	PF3D7_0308700	conserved protein, unknown function	p.His471Gln	Dd2-Pol∂ clone H11	poldmH11-60-2
PfDd2_03	548554	G	T	Non-coding					Dd2-Pol∂ clone H11	poldmH11-100-1
PfDd2_03	644065	T	C	Coding	PfDd2_030021400	PF3D7_0316400	CS domain-containing protein, putative	p.His187Arg	Dd2-Pol∂ clone H11	poldmH11-60-1
PfDd2_03	844994	A	T	Non-coding					Dd2-Pol∂ clone H11	poldmH11-20-3
PfDd2_03	917731	C	T	Coding	PfDd2_030027400	PF3D7_0322300	diacylglycerol O-acyltransferase	p.Asp245Asn	Dd2-Pol∂ clone H11	poldmH11-40-3
PfDd2_03	960882	C	T	Coding	PfDd2_030028500	PF3D7_0323400	Rh5 interacting protein	p.Glu374Lys	Dd2-Pol∂ clone H11	poldmH11-60-1
PfDd2_04	166260	G	A	Coding	PfDd2_040009100	PF3D7_0403700	pre-mRNA-splicing factor CLF1, putative	p.Ala552Val	Dd2-Pol∂ clone H11	poldmH11-20-2
PfDd2_04	371060	G	A	Non-coding					Dd2-Pol∂ clone H11	poldmH11-100-1
PfDd2_04	374033	G	T	Coding	PfDd2_040013900	PF3D7_0408600	sporozoite invasion-associated protein 1	p.Asp380Tyr	Dd2-Pol∂ clone H11	poldmH11-40-3
PfDd2_05	242686	C	T	Coding	PfDd2_050010500	PF3D7_0505400	conserved protein, unknown function	p.Gly340Asp	Dd2-Pol∂ clone H11	poldmH11-20-1
PfDd2_05	358585	T	C	Coding	PfDd2_050013500	PF3D7_0508500	guanidine nucleotide exchange factor	p.Leu541Leu	Dd2-Pol∂ clone H11	poldmH11-40-3
PfDd2_05	377453	G	A	Coding	PfDd2_050013900	PF3D7_0508900	conserved Plasmodium protein, unknown function	p.Lys1791Lys	Dd2-Pol∂ clone H11	poldmH11-100-1
PfDd2_05	856720	G	T	Coding	PfDd2_050025700	PF3D7_0520800	conserved protein, unknown function	p.Ser1453Tyr	Dd2-Pol∂ clone H11	poldmH11-40-2, poldmH11-40-3
PfDd2_05	1298399	C	T	Non-coding					Dd2-Pol∂ clone H11	poldmH11-60-1
PfDd2_06	263524	G	T	Coding	PfDd2_060011600	PF3D7_0606800	VFT protein	p.Ser263*	Dd2-Pol∂ clone H11	poldmH11-60-1
PfDd2_06	353483	C	T	Coding	PfDd2_060013900	PF3D7_0609000	nucleoporin NUP637, putative	p.Leu2586Leu	Dd2-Pol∂ clone H11	poldmH11-20-2
PfDd2_06	432031	G	A	Non-coding					Dd2-Pol∂ clone H11	poldmH11-20-1
PfDd2_06	468694	C	A	Coding	PfDd2_060016700	PF3D7_0611800	conserved Plasmodium protein, unknown function	p.Met2595Ile	Dd2-Pol∂ clone H11	poldmH11-100-1
PfDd2_06	1189896	T	C	Non-coding					Dd2-Pol∂ clone H11	poldmH11-20-1
PfDd2_07	267027	C	T	Non-coding					Dd2-Pol∂ clone H11	poldmH11-60-2
PfDd2_07	389851	C	A	Coding	PfDd2_070013500	PF3D7_0709300	Cg2 protein	p.Met2286Ile	Dd2-Pol∂ clone H11	poldmH11-60-3, poldmH11-80-1
PfDd2_07	568953	G	A	Non-coding					Dd2-Pol∂ clone H11	poldmH11-40-1
PfDd2_07	671276	T	A	Coding	PfDd2_070019700	PF3D7_0716100	protein SDA1, putative	p.Lys36Ile	Dd2-Pol∂ clone H11	poldmH11-60-1
PfDd2_07	697236	G	A	Coding	PfDd2_070020500	PF3D7_0716900	drug/metabolite transporter DMT2	p.Ala262Thr	Dd2-Pol∂ clone H11	poldmH11-40-1
PfDd2_07	715218	T	A	Non-coding					Dd2-Pol∂ clone H11	poldmH11-100-1
PfDd2_07	718695	T	A	Non-coding					Dd2-Pol∂ clone H11	poldmH11-100-1
PfDd2_07	766822	T	C	Non-coding					Dd2-Pol∂ clone H11	poldmH11-60-3
PfDd2_07	816350	C	T	Coding	PfDd2_070023000	PF3D7_0719500	LEM3/CDC50 family protein, putative	p.Asp79Asn	Dd2-Pol∂ clone H11	poldmH11-20-2
PfDd2_07	908651	T	C	Non-coding					Dd2-Pol∂ clone H11	poldmH11-20-1
PfDd2_08	75970	T	G	Non-coding					Dd2-Pol∂ clone H11	poldmH11-20-1, poldmH11-20-2, poldmH11-20-3, poldmH11-40-2, poldmH11-40-3, poldmH11-60-1, poldmH11-60-2, poldmH11-100-1
PfDd2_08	241545	T	G	Non-coding					Dd2-Pol∂ clone H11	poldmH11-20-2, poldmH11-20-3, poldmH11-40-1, poldmH11-60-2, poldmH11-80-1, poldmH11-100-1
PfDd2_08	252967	C	A	Coding	PfDd2_080009700	PF3D7_0804500	conserved Plasmodium membrane protein, unknown function	p.Ser2103Tyr	Dd2-Pol∂ clone H11	poldmH11-60-3
PfDd2_08	817178	A	C	Non-coding					Dd2-Pol∂ clone H11	poldmH11-20-1, poldmH11-20-2, poldmH11-20-3, poldmH11-40-1, poldmH11-40-2, poldmH11-40-3, poldmH11-60-1, poldmH11-60-2, poldmH11-80-1, poldmH11-100-1
PfDd2_08	817184	A	G	Non-coding					Dd2-Pol∂ clone H11	poldmH11-20-1, poldmH11-20-2, poldmH11-20-3, poldmH11-40-1, poldmH11-40-2, poldmH11-40-3, poldmH11-60-1, poldmH11-60-2, poldmH11-80-1, poldmH11-100-1
PfDd2_08	1121641	C	A	Coding	PfDd2_080031300	PF3D7_0826100	HECT-like E3 ubiquitin ligase, putative	p.Ser5744Ile	Dd2-Pol∂ clone H11	poldmH11-100-1
PfDd2_09	335849	C	T	Coding	PfDd2_090012400	PF3D7_0907100	conserved Plasmodium protein, unknown function	p.Asp353Asn	Dd2-Pol∂ clone H11	poldmH11-100-1
PfDd2_09	405428	T	C	Coding	PfDd2_090014200	PF3D7_0909000	conserved Plasmodium protein, unknown function	p.Glu959Gly	Dd2-Pol∂ clone H11	poldmH11-60-2
PfDd2_09	602426	A	G	Non-coding					Dd2-Pol∂ clone H11	poldmH11-40-1
PfDd2_09	659167	A	T	Non-coding					Dd2-Pol∂ clone H11	poldmH11-20-1, poldmH11-20-3, poldmH11-100-1
PfDd2_09	1107287	G	A	Coding	PfDd2_090032300	PF3D7_0927300	fumarate hydratase	p.Lys14Lys	Dd2-Pol∂ clone H11	poldmH11-60-3
PfDd2_09	1171981	G	A	Coding	PfDd2_090034500	PF3D7_0929400	high molecular weight rhoptry protein 2	p.Asp931Asn	Dd2-Pol∂ clone H11	poldmH11-20-1
PfDd2_09	1309827	T	G	Coding	PfDd2_090038500	PF3D7_0933200	calcyclin-binding protein, putative	p.Lys182Asn	Dd2-Pol∂ clone H11	poldmH11-100-1
PfDd2_09	1346368	A	G	Non-coding					Dd2-Pol∂ clone H11	poldmH11-60-1
PfDd2_09	1373318	G	T	Non-coding					Dd2-Pol∂ clone H11	poldmH11-100-1
PfDd2_10	108251	G	A	Coding	PfDd2_100008200	PF3D7_1002800	DnaJ protein, putative	p.Lys9Lys	Dd2-Pol∂ clone H11	poldmH11-20-3
PfDd2_10	397302	T	C	Non-coding					Dd2-Pol∂ clone H11	poldmH11-60-2, poldmH11-100-1
PfDd2_10	513824	A	C	Coding	PfDd2_100019000	PF3D7_1013600	conserved Plasmodium protein, unknown function	p.Ile1951Ile	Dd2-Pol∂ clone H11	poldmH11-20-1
PfDd2_10	598204	T	C	Coding	PfDd2_100020800	PF3D7_1015400	conserved Plasmodium protein, unknown function	p.Phe583Ser	Dd2-Pol∂ clone H11	poldmH11-40-2
PfDd2_10	757295	G	A	Non-coding					Dd2-Pol∂ clone H11	poldmH11-20-1
PfDd2_10	811261	A	C	Coding	PfDd2_100026100	PF3D7_1020700	N-acetyltransferase, GNAT family, putative	p.Lys376Asn	Dd2-Pol∂ clone H11	poldmH11-100-1
PfDd2_10	1184906	G	A	Coding	PfDd2_100034900	PF3D7_1029700	conserved Plasmodium protein, unknown function	p.Ser678Leu	Dd2-Pol∂ clone H11	poldmH11-60-1
PfDd2_10	1192485	G	T	Non-coding					Dd2-Pol∂ clone H11	poldmH11-20-1
PfDd2_10	1192488	C	T	Non-coding					Dd2-Pol∂ clone H11	poldmH11-20-1
PfDd2_11	398447	G	T	Coding	PfDd2_110016000	PF3D7_1112900	conserved protein, unknown function	p.Phe257Leu	Dd2-Pol∂ clone H11	poldmH11-20-2
PfDd2_11	547928	C	T	Coding	PfDd2_110019800	PF3D7_1116800	heat shock protein 101	p.Arg272Lys	Dd2-Pol∂ clone H11	poldmH11-80-1
PfDd2_11	580304	G	T	Non-coding					Dd2-Pol∂ clone H11	poldmH11-20-2
PfDd2_11	580315	C	T	Non-coding					Dd2-Pol∂ clone H11	poldmH11-20-1, poldmH11-20-2
PfDd2_11	594065	C	T	Coding	PfDd2_110021000	PF3D7_1118000	conserved Plasmodium protein, unknown function	p.Asp65Asn	Dd2-Pol∂ clone H11	poldmH11-40-3
PfDd2_11	806714	C	T	Coding	PfDd2_110026000	PF3D7_1123000	conserved Plasmodium protein, unknown function	p.Glu1894Lys	Dd2-Pol∂ clone H11	poldmH11-40-3
PfDd2_11	900466	C	T	Non-coding					Dd2-Pol∂ clone H11	poldmH11-20-2
PfDd2_11	1033497	A	C	Coding	PfDd2_110032100	PF3D7_1128900	conserved protein, unknown function	p.Lys36Gln	Dd2-Pol∂ clone H11	poldmH11-80-1
PfDd2_11	1069115	G	A	Non-coding					Dd2-Pol∂ clone H11	poldmH11-20-2
PfDd2_11	1106162	A	C	Coding	PfDd2_110034200	PF3D7_1130900	conserved Plasmodium protein, unknown function	p.Glu492Asp	Dd2-Pol∂ clone H11	poldmH11-20-3
PfDd2_11	1276226	T	C	Coding	PfDd2_110038000	PF3D7_1134700	DNA-directed RNA polymerase I subunit RPA2, putative	p.Ile581Val	Dd2-Pol∂ clone H11	poldmH11-60-3
PfDd2_12	275189	C	A	Coding	PfDd2_120011400	PF3D7_1206600	DNA-directed RNA polymerase III subunit RPC2, putative	p.Gly348Cys	Dd2-Pol∂ clone H11	poldmH11-40-3
PfDd2_12	644654	G	A	Non-coding					Dd2-Pol∂ clone H11	poldmH11-40-1
PfDd2_12	701420	T	C	Non-coding					Dd2-Pol∂ clone H11	poldmH11-40-1, poldmH11-80-1
PfDd2_12	849724	T	G	Coding	PfDd2_120026300	PF3D7_1221900	conserved Plasmodium membrane protein, unknown function	p.Asn252His	Dd2-Pol∂ clone H11	poldmH11-60-2
PfDd2_12	877148	A	G	Non-coding					Dd2-Pol∂ clone H11	poldmH11-60-3
PfDd2_12	1042774	T	C	Non-coding					Dd2-Pol∂ clone H11	poldmH11-100-1
PfDd2_12	1065728	G	T	Non-coding					Dd2-Pol∂ clone H11	poldmH11-40-3	near PfDd2_120031600 proliferating cell nuclear antigen 2 (PF3D7_1226600)
PfDd2_12	1288403	C	A	Coding	PfDd2_120036500	PF3D7_1231600	pre-mRNA-splicing factor ATP-dependent RNA helicase PRP2, putative	p.Asp105Tyr	Dd2-Pol∂ clone H11	poldmH11-100-1
PfDd2_12	1336723	C	A	Non-coding					Dd2-Pol∂ clone H11	poldmH11-40-1
PfDd2_12	1343738	G	T	Non-coding					Dd2-Pol∂ clone H11	poldmH11-60-1
PfDd2_12	1482435	C	T	Coding	PfDd2_120040700	PF3D7_1235900	pre-mRNA-splicing factor SYF1, putative	p.Ala885Thr	Dd2-Pol∂ clone H11	poldmH11-20-2
PfDd2_12	1845937	C	T	Coding	PfDd2_120049300	PF3D7_1244000	glucose inhibited division protein a homologue, putative	p.Gln511Gln	Dd2-Pol∂ clone H11	poldmH11-20-1
PfDd2_12	1916041	A	T	Non-coding					Dd2-Pol∂ clone H11	poldmH11-20-2, poldmH11-20-3, poldmH11-40-2, poldmH11-40-3, poldmH11-60-3, poldmH11-80-1
PfDd2_12	1916055	A	C	Non-coding					Dd2-Pol∂ clone H11	poldmH11-20-2, poldmH11-20-3, poldmH11-40-3, poldmH11-60-1, poldmH11-60-3, poldmH11-80-1
PfDd2_12	2044475	A	T	Coding	PfDd2_120055100	PF3D7_1249900	ribosomal RNA small subunit methyltransferase A2, putative	p.Ile259Lys	Dd2-Pol∂ clone H11	poldmH11-40-1
PfDd2_13	169580	C	A	Coding	PfDd2_130008600	PF3D7_1302900	conserved protein, unknown function	p.Phe598Leu	Dd2-Pol∂ clone H11	poldmH11-60-1
PfDd2_13	349773	T	C	Coding	PfDd2_130013100	PF3D7_1307400	conserved Plasmodium protein, unknown function	p.Val142Val	Dd2-Pol∂ clone H11	poldmH11-60-3
PfDd2_13	363531	T	A	Coding	PfDd2_130013500	PF3D7_1307800	FHA domain-containing protein, putative	p.Ser62Cys	Dd2-Pol∂ clone H11	poldmH11-40-1
PfDd2_13	437480	A	C	Coding	PfDd2_130014900	PF3D7_1309200	protein phosphatase PPM6, putative	p.Lys84Gln	Dd2-Pol∂ clone H11	poldmH11-40-2
PfDd2_13	466692	A	C	Non-coding					Dd2-Pol∂ clone H11	poldmH11-100-1
PfDd2_13	802668	G	A	Coding	PfDd2_130025000	PF3D7_1319100	ubiquitin carboxyl-terminal hydrolase MINDY, putative	p.Asp251Asn	Dd2-Pol∂ clone H11	poldmH11-20-2
PfDd2_13	883217	G	T	Coding	PfDd2_130027000	PF3D7_1321100	protein kinase domain-containing protein, putative	p.Phe459Leu	Dd2-Pol∂ clone H11	poldmH11-80-1
PfDd2_13	1060382	A	T	Non-coding					Dd2-Pol∂ clone H11	poldmH11-20-1, poldmH11-20-2, poldmH11-40-1, poldmH11-40-2, poldmH11-40-3, poldmH11-60-2, poldmH11-80-1
PfDd2_13	1196720	C	A	Coding	PfDd2_130034000	PF3D7_1328100	proteasome subunit beta type-7, putative	p.Leu195Ile	Dd2-Pol∂ clone H11	poldmH11-20-2
PfDd2_13	1492913	G	T	Non-coding					Dd2-Pol∂ clone H11	poldmH11-60-1
PfDd2_13	1987587	A	C	Non-coding					Dd2-Pol∂ clone H11	poldmH11-20-1, poldmH11-20-3, poldmH11-40-1, poldmH11-40-2, poldmH11-40-3, poldmH11-60-1, poldmH11-60-2, poldmH11-60-3, poldmH11-80-1, poldmH11-100-1
PfDd2_13	2091630	G	T	Non-coding					Dd2-Pol∂ clone H11	poldmH11-60-2
PfDd2_13	2188144	A	C	Non-coding					Dd2-Pol∂ clone H11	poldmH11-40-2
PfDd2_13	2307179	A	C	Coding	PfDd2_130063700	PF3D7_1357800	T-complex protein 1 subunit delta	p.Lys347Gln	Dd2-Pol∂ clone H11	poldmH11-40-3
PfDd2_13	2508761	C	T	Non-coding					Dd2-Pol∂ clone H11	poldmH11-40-2
PfDd2_13	2755480	C	A	Coding	PfDd2_130074700	PF3D7_1368900	conserved protein, unknown function	p.Leu116Ile	Dd2-Pol∂ clone H11	poldmH11-20-1
PfDd2_14	103817	C	T	Coding	PfDd2_140007900	PF3D7_1403300	tetratricopeptide repeat protein, putative	p.Glu985Lys	Dd2-Pol∂ clone H11	poldmH11-60-3
PfDd2_14	128641	A	T	Non-coding					Dd2-Pol∂ clone H11	poldmH11-40-1
PfDd2_14	609541	G	A	Coding	PfDd2_140020200	PF3D7_1415600	conserved Plasmodium protein, unknown function	p.Ser1130Phe	Dd2-Pol∂ clone H11	poldmH11-40-2
PfDd2_14	643296	T	G	Coding	PfDd2_140021000	PF3D7_1416400	conserved protein, unknown function	p.Lys325Thr	Dd2-Pol∂ clone H11	poldmH11-60-1
PfDd2_14	695025	G	T	Coding	PfDd2_140022000	PF3D7_1417400	rap guanine nucleotide exchange factor, putative, pseudogene	p.Asp65Tyr	Dd2-Pol∂ clone H11	poldmH11-20-3
PfDd2_14	1015935	G	T	Coding	PfDd2_140031200	PF3D7_1426700	phosphoenolpyruvate carboxylase	p.Ser1057Tyr	Dd2-Pol∂ clone H11	poldmH11-80-1
PfDd2_14	1163986	C	T	Non-coding					Dd2-Pol∂ clone H11	poldmH11-20-1
PfDd2_14	1367672	C	T	Coding	PfDd2_140038900	PF3D7_1434500	dynein-related AAA-type ATPase, putative	p.Val5003Ile	Dd2-Pol∂ clone H11	poldmH11-40-1
PfDd2_14	1424014	G	A	Non-coding					Dd2-Pol∂ clone H11	poldmH11-40-2
PfDd2_14	1517369	C	T	Coding	PfDd2_140042400	PF3D7_1438000	eukaryotic translation initiation factor eIF2A, putative	p.Lys332Lys	Dd2-Pol∂ clone H11	poldmH11-20-1
PfDd2_14	1777969	G	T	Coding	PfDd2_140048300	PF3D7_1443900	heat shock protein 90, putative	p.Leu284Phe	Dd2-Pol∂ clone H11	poldmH11-60-2
PfDd2_14	1854994	T	C	Non-coding					Dd2-Pol∂ clone H11	poldmH11-40-1
