# Supplementary material for: Generation of a mutator parasite to drive resistome discovery in Plasmodium falciparum
Source: Nat Commun. 2023 May 27;14:3059. doi: 10.1038/s41467-023-38774-1 (PMC10224993; doi:10.1038/s41467-023-38774-1)
Supplement: Supplementary file 5 — Supplementary Data 2 [file 41467_2023_38774_MOESM5_ESM.xlsx]

## Sheet: Sheet1
Supplementary data 2: Mutation rate calculation in the exome and core genome.
*Include limiting dilution for clonal isolation and expansion for DNA extraction, adding +30 days to culture times
**Mean and 95CI were calculated using one sample t-test. Negative 95CI was adjusted to zero.
Samples	SNV count		CultureDay*	CultureHr	HrPerLifecycle	Lifecycles	SNV/Lifecycle		Size (bp)		SNV/LC/bp		Mean SNV/Lifecycle**		95 CI SNV/Lifecycle**		Mean mutation rate		95 CI mutation rate		Mean no. of parasites needed for 1 SNV/LC		SD SNV/Lifecycle		SD mutation rate
	Core genome	Exome					Core genome	Exome	Core genome	Exome	Core genome	Exome	Core genome	Exome	Core genome	Exome	Core genome	Exome	Core genome	Exome	Core genome	Exome	Core genome	Exome	Core genome	Exome
Dd2WT-20-1	4	0	50	1200	44.1	27.2109	0.147	0	20789542	11553554	7.07086e-09	0	0.127177	0.0177787	0.10 – 0.15	0.00 – 0.03	6.11735e-09	1.53881e-09	4.91E-9 – 7.33E-9	1.58E-10 – 2.92E-9	1.63469e+08	6.49852e+08	0.0396411	0.0251159	1.90678e-09	2.17387e-09
Dd2WT-20-2	3	0	50	1200	44.1	27.2109	0.11025	0	20789542	11553554	5.30315e-09	0
Dd2WT-40-1	6	3	70	1680	44.1	38.0952	0.1575	0.07875	20789542	11553554	7.57592e-09	6.81608e-09
Dd2WT-40-2	8	2	70	1680	44.1	38.0952	0.21	0.0525	20789542	11553554	1.01012e-08	4.54406e-09
Dd2WT-40-3	5	0	70	1680	44.1	38.0952	0.13125	0	20789542	11553554	6.31327e-09	0
Dd2WT-60-1	7	1	90	2160	44.1	48.9796	0.142917	0.0204167	20789542	11553554	6.87445e-09	1.76713e-09
Dd2WT-60-2	4	0	90	2160	44.1	48.9796	0.0816667	0	20789542	11553554	3.92826e-09	0
Dd2WT-60-3	4	0	90	2160	44.1	48.9796	0.0816667	0	20789542	11553554	3.92826e-09	0
Dd2WT-80-1	6	0	110	2640	44.1	59.8639	0.100227	0	20789542	11553554	4.82104e-09	0
Dd2WT-80-2	5	1	110	2640	44.1	59.8639	0.0835227	0.0167045	20789542	11553554	4.01754e-09	1.44584e-09
Dd2WT-80-3	10	1	110	2640	44.1	59.8639	0.167045	0.0167045	20789542	11553554	8.03507e-09	1.44584e-09
Dd2WT-100-1	8	2	130	3120	44.1	70.7483	0.113077	0.0282692	20789542	11553554	5.43913e-09	2.4468e-09
Dd2Polδ E8-20-2	11	4	50	1200	44.1	27.2109	0.40425	0.147	20789542	11553554	1.94449e-08	1.27234e-08	0.204959	0.0851524	0.15 – 0.26	0.04 – 0.13	9.85877e-09	7.37023e-09	7.06E-9 – 1.27E-8	3.67E-9 – 1.11E-8	1.01432e+08	1.35681e+08	0.0916347	0.0672319	4.40773e-09	5.81916e-09
Dd2Polδ E8-20-3	7	2	50	1200	44.1	27.2109	0.25725	0.0735	20789542	11553554	1.2374e-08	6.36168e-09
Dd2Polδ E8-40-1	11	7	70	1680	44.1	38.0952	0.28875	0.18375	20789542	11553554	1.38892e-08	1.59042e-08
Dd2Polδ E8-40-2	6	2	70	1680	44.1	38.0952	0.1575	0.0525	20789542	11553554	7.57592e-09	4.54406e-09
Dd2Polδ E8-40-3	8	1	70	1680	44.1	38.0952	0.21	0.02625	20789542	11553554	1.01012e-08	2.27203e-09
Dd2Polδ E8-60-1	12	4	90	2160	44.1	48.9796	0.245	0.0816667	20789542	11553554	1.17848e-08	7.06853e-09
Dd2Polδ E8-60-2	12	10	90	2160	44.1	48.9796	0.245	0.204167	20789542	11553554	1.17848e-08	1.76713e-08
Dd2Polδ E8-60-3	7	1	90	2160	44.1	48.9796	0.142917	0.0204167	20789542	11553554	6.87445e-09	1.76713e-09
Dd2Polδ E8-80-1	5	1	110	2640	44.1	59.8639	0.0835227	0.0167045	20789542	11553554	4.01754e-09	1.44584e-09
Dd2Polδ E8-80-2	12	7	110	2640	44.1	59.8639	0.200455	0.116932	20789542	11553554	9.64209e-09	1.01209e-08
Dd2Polδ E8-80-3	5	0	110	2640	44.1	59.8639	0.0835227	0	20789542	11553554	4.01754e-09	0
Dd2Polδ E8-100-1	10	7	130	3120	44.1	70.7483	0.141346	0.0989423	20789542	11553554	6.79891e-09	8.5638e-09
Dd2Polδ F11-20-1	12	5	50	1200	44.1	27.2109	0.441	0.18375	20789542	11553554	2.12126e-08	1.59042e-08	0.331543	0.147126	0.28 – 0.38	0.11 – 0.18	1.59476e-08	1.27343e-08	1.36E-8 – 1.83E-8	9.64E-9 – 1.58E-8	6.27054e+07	7.8528e+07	0.0848156	0.0619145	4.07972e-09	5.35892e-09
Dd2Polδ F11-20-2	12	5	50	1200	44.1	27.2109	0.441	0.18375	20789542	11553554	2.12126e-08	1.59042e-08
Dd2Polδ F11-20-3	10	2	50	1200	44.1	27.2109	0.3675	0.0735	20789542	11553554	1.76772e-08	6.36168e-09
Dd2Polδ F11-40-1	15	5	70	1680	44.1	38.0952	0.39375	0.13125	20789542	11553554	1.89398e-08	1.13601e-08
Dd2Polδ F11-40-2	16	9	70	1680	44.1	38.0952	0.42	0.23625	20789542	11553554	2.02025e-08	2.04483e-08
Dd2Polδ F11-60-1	15	3	90	2160	44.1	48.9796	0.30625	0.06125	20789542	11553554	1.4731e-08	5.3014e-09
Dd2Polδ F11-60-2	19	11	90	2160	44.1	48.9796	0.387917	0.224583	20789542	11553554	1.86592e-08	1.94385e-08
Dd2Polδ F11-60-3	15	6	90	2160	44.1	48.9796	0.30625	0.1225	20789542	11553554	1.4731e-08	1.06028e-08
Dd2Polδ F11-80-1	15	9	110	2640	44.1	59.8639	0.250568	0.150341	20789542	11553554	1.20526e-08	1.30125e-08
Dd2Polδ F11-80-2	16	9	110	2640	44.1	59.8639	0.267273	0.150341	20789542	11553554	1.28561e-08	1.30125e-08
Dd2Polδ F11-80-3	22	13	110	2640	44.1	59.8639	0.3675	0.217159	20789542	11553554	1.76772e-08	1.87959e-08
Dd2Polδ F11-100-1	13	3	130	3120	44.1	70.7483	0.18375	0.0424038	20789542	11553554	8.83858e-09	3.6702e-09
Dd2Polδ F11-100-2	22	13	130	3120	44.1	70.7483	0.310962	0.18375	20789542	11553554	1.49576e-08	1.59042e-08
Dd2Polδ F11-100-3	14	7	130	3120	44.1	70.7483	0.197885	0.0989423	20789542	11553554	9.51847e-09	8.5638e-09
Dd2Polδ H11-20-1	21	6	50	1200	44.1	27.2109	0.77175	0.2205	20789542	11553554	3.7122e-08	1.9085e-08	0.408935	0.144774	0.29 – 0.52	0.10 – 0.19	1.96702e-08	1.25307e-08	1.41E-8 – 2.52E-8	9.04E-9 – 1.6E-8	5.08382e+07	7.9804e+07	0.17143	0.0600686	8.24596e-09	5.19915e-09
Dd2Polδ H11-20-2	18	7	50	1200	44.1	27.2109	0.6615	0.25725	20789542	11553554	3.18189e-08	2.22659e-08
Dd2Polδ H11-20-3	13	3	50	1200	44.1	27.2109	0.47775	0.11025	20789542	11553554	2.29803e-08	9.54252e-09
Dd2Polδ H11-40-1	16	4	70	1680	44.1	38.0952	0.42	0.105	20789542	11553554	2.02025e-08	9.08811e-09
Dd2Polδ H11-40-2	13	4	70	1680	44.1	38.0952	0.34125	0.105	20789542	11553554	1.64145e-08	9.08811e-09
Dd2Polδ H11-40-3	16	8	70	1680	44.1	38.0952	0.42	0.21	20789542	11553554	2.02025e-08	1.81762e-08
Dd2Polδ H11-60-1	16	7	90	2160	44.1	48.9796	0.326667	0.142917	20789542	11553554	1.5713e-08	1.23699e-08
Dd2Polδ H11-60-2	13	4	90	2160	44.1	48.9796	0.265417	0.0816667	20789542	11553554	1.27668e-08	7.06853e-09
Dd2Polδ H11-60-3	14	8	90	2160	44.1	48.9796	0.285833	0.163333	20789542	11553554	1.37489e-08	1.41371e-08
Dd2Polδ H11-80-1	13	5	110	2640	44.1	59.8639	0.217159	0.0835227	20789542	11553554	1.04456e-08	7.22918e-09
Dd2Polδ H11-100-1	22	8	130	3120	44.1	70.7483	0.310962	0.113077	20789542	11553554	1.49576e-08	9.7872e-09
Dd2WT-KAE609-F1	4	2	48	1152	44.1	26.1224	0.153125	0.0765625	20789542	11553554	7.36548e-09	6.62675e-09	0.091875	0.0535938	0.00 – 0.87	0.00 – 0.35	4.41929e-09	4.63872e-09	0 – 4.19E-8	0 – 2.99E-8	2.26281e+08	2.15577e+08	0.0866206	0.0324827	4.16655e-09	2.81149e-09
Dd2WT-KAE609-F3	1	1	60	1440	44.1	32.6531	0.030625	0.030625	20789542	11553554	1.4731e-09	2.6507e-09
Dd2Polδ H11-KAE609-C1	16	8	42	1008	44.1	22.8571	0.7	0.35	20789542	11553554	3.36708e-08	3.02937e-08	0.772917	0.510417	0.55 – 1.00	0.13 – 0.89	3.71781e-08	4.41783e-08	2.63E-8 – 4.81E-8	1.11E-8 – 7.72E-8	2.68975e+07	2.26355e+07	0.0910729	0.153645	4.38071e-09	1.32985e-08
Dd2Polδ H11-KAE609-C2	20	15	42	1008	44.1	22.8571	0.875	0.65625	20789542	11553554	4.20885e-08	5.68007e-08
Dd2Polδ H11-KAE609-C3	17	12	42	1008	44.1	22.8571	0.74375	0.525	20789542	11553554	3.57752e-08	4.54406e-08
Dd2Polδ H11-MMV665794-C1	38	26	130	3120	44.1	70.7483	0.537115	0.3675	20789542	11553554	2.58358e-08	3.18084e-08	0.533135	0.34508	0.43 – 0.64	0.26 – 0.43	2.56444e-08	2.98678e-08	2.05E-8 – 3.08E-8	2.25E-8 – 3.73E-8	3.89949e+07	3.34808e+07	0.102759	0.081284	4.94283e-09	7.03541e-09
Dd2Polδ H11-MMV665794-C2	36	25	130	3120	44.1	70.7483	0.508846	0.353365	20789542	11553554	2.44761e-08	3.0585e-08
Dd2Polδ H11-MMV665794-C3	47	29	145	3480	44.1	78.9116	0.595603	0.3675	20789542	11553554	2.86492e-08	3.18084e-08
Dd2Polδ H11-MMV665794-C4	52	32	145	3480	44.1	78.9116	0.658966	0.405517	20789542	11553554	3.1697e-08	3.50989e-08
Dd2Polδ H11-MMV665794-C5	25	13	130	3120	44.1	70.7483	0.353365	0.18375	20789542	11553554	1.69973e-08	1.59042e-08
Dd2Polδ H11-MMV665794-C6	43	31	145	3480	44.1	78.9116	0.544914	0.392845	20789542	11553554	2.6211e-08	3.40021e-08
Dd2Polδ H11-Salinopostin A-C1	13	7	70	1680	44.1	38.0952	0.34125	0.18375	20789542	11553554	1.64145e-08	1.59042e-08	0.485625	0.301875	0.39 – 0.59	0.23 – 0.37	2.33591e-08	2.61283e-08	1.86E-8 – 2.82E-8	2.03E-8 – 3.19E-8	4.28099e+07	3.82726e+07	0.095009	0.063761	4.57004e-09	5.51874e-09
Dd2Polδ H11-Salinopostin A-C2	20	14	70	1680	44.1	38.0952	0.525	0.3675	20789542	11553554	2.52531e-08	3.18084e-08
Dd2Polδ H11-Salinopostin A-C3	16	11	70	1680	44.1	38.0952	0.42	0.28875	20789542	11553554	2.02025e-08	2.49923e-08
Dd2Polδ H11-Salinopostin A-C4	23	13	70	1680	44.1	38.0952	0.60375	0.34125	20789542	11553554	2.9041e-08	2.95364e-08
Dd2Polδ H11-Salinopostin A-C5	21	12	70	1680	44.1	38.0952	0.55125	0.315	20789542	11553554	2.65157e-08	2.72643e-08
Dd2Polδ H11-Salinopostin A-C6	18	12	70	1680	44.1	38.0952	0.4725	0.315	20789542	11553554	2.27278e-08	2.72643e-08
Dd2Polδ H11-KM15HA-C1	16	9	70	1680	44.1	38.0952	0.42	0.23625	20789542	11553554	2.02025e-08	2.04483e-08	0.328125	0.223125	0.00 – 1.50	0.06 – 0.39	1.57832e-08	1.93122e-08	0 – 7.19E-8	4.88E-9 – 3.37E-8	6.33586e+07	5.17806e+07	0.129931	0.0185615	6.24982e-09	1.60657e-09
Dd2Polδ H11-KM15HA-C2	9	8	70	1680	44.1	38.0952	0.23625	0.21	20789542	11553554	1.13639e-08	1.81762e-08
