# Supplementary material for: Generation of a mutator parasite to drive resistome discovery in Plasmodium falciparum
Source: Nat Commun. 2023 May 27;14:3059. doi: 10.1038/s41467-023-38774-1 (PMC10224993; doi:10.1038/s41467-023-38774-1)
Supplement: Supplementary file 6 — Supplementary Data 3 [file 41467_2023_38774_MOESM6_ESM.xlsx]

## Sheet: Sheet1
Supplementary data 3. SNVs in drug-selected lines in the Dd2-Polδ background identified by whole genome sequencing.											* number of samples with similar snv/gene in mutation accumulation experiment
Note: SNVs located outside coding regions were assigned only for chromosomes and positions.
Orthologous 3D7 gene IDs are shown alongside Dd2 gene IDs
KAE609
Chromosome	Position	Ref	Alt	Type	Gene ID	3D7 Gene ID ortholog	Gene name	Amino acid	Parent	Progenies	SNV in mut-acc*	Gene in mut-acc*
PfDd2_03	648709	A	T	Non-coding					Dd2-Polδ clone H11	KAE609 clone 2	0
PfDd2_03	753484	G	A	Coding	PfDd2_030023600	PF3D7_0318500	conserved Plasmodium protein unknown function	p.Asp2102Asn	Dd2-Polδ clone H11	KAE609 clone 1, KAE609 clone 2, KAE609 clone 3	0	0
PfDd2_04	207891	G	A	Coding	PfDd2_040010000	PF3D7_0404600	conserved Plasmodium membrane protein unknown function	p.Glu357Lys	Dd2-Polδ clone H11	KAE609 clone 2	0	0
PfDd2_04	374444	G	A	Coding	PfDd2_040013900	PF3D7_0408600	sporozoite invasion-associated protein 1	p.Glu517Lys	Dd2-Polδ clone H11	KAE609 clone 3	0	1
PfDd2_04	806375	G	T	Non-coding					Dd2-Polδ clone H11	KAE609 clone 3	0	0
PfDd2_05	237409	G	T	Coding	PfDd2_050010300	PF3D7_0505200	actin-like protein putative	p.Gly456*	Dd2-Polδ clone H11	KAE609 clone 3	0	0
PfDd2_05	367108	G	A	Coding	PfDd2_050013700	PF3D7_0508700	pre-mRNA-processing ATP-dependent RNA helicase PRP5 putative	p.Lys1254Lys	Dd2-Polδ clone H11	KAE609 clone 3	0	0
PfDd2_05	574139	C	A	Coding	PfDd2_050018200	PF3D7_0513300	purine nucleoside phosphorylase	p.Trp212Cys	Dd2-Polδ clone H11	KAE609 clone 3	0	0
PfDd2_05	616895	G	T	Coding	PfDd2_050019600	PF3D7_0514700	MORN repeat protein putative	p.Glu610*	Dd2-Polδ clone H11	KAE609 clone 2	0	0
PfDd2_05	856720	G	T	Coding	PfDd2_050025700	PF3D7_0520800	conserved protein unknown function	p.Ser1453Tyr	Dd2-Polδ clone H11	KAE609 clone 1, KAE609 clone 2, KAE609 clone 3	1	1
PfDd2_06	296361	G	T	Coding	PfDd2_060012500	PF3D7_0607700	conserved Plasmodium protein unknown function	p.Asp167Tyr	Dd2-Polδ clone H11	KAE609 clone 2	0	0
PfDd2_06	780975	G	T	Coding	PfDd2_060024000	PF3D7_0619300	conserved Plasmodium protein unknown function	p.Leu414Ile	Dd2-Polδ clone H11	KAE609 clone 1	0	0
PfDd2_06	883900	C	T	Coding	PfDd2_060027400	PF3D7_0622700	conserved Plasmodium membrane protein unknown function	p.Gly267Arg	Dd2-Polδ clone H11	KAE609 clone 3	0	0
PfDd2_07	755290	C	T	Coding	PfDd2_070021600	PF3D7_0718000	dynein heavy chain putative	p.Arg29Lys	Dd2-Polδ clone H11	KAE609 clone 2	0	0
PfDd2_07	1159409	G	A	Coding	PfDd2_070031300	PF3D7_0728100	anaphase-promoting complex subunit 1 putative	p.His3001His	Dd2-Polδ clone H11	KAE609 clone 3	0	0
PfDd2_09	659167	A	T	Non-coding					Dd2-Polδ clone H11	KAE609 clone 1, KAE609 clone 3	1
PfDd2_10	89145	G	A	Coding	PfDd2_100007600	PF3D7_1002200	tryptophan-rich antigen 3	p.Gly292Ser	Dd2-Polδ clone H11	KAE609 clone 1, KAE609 clone 2, KAE609 clone 3	0	0
PfDd2_10	168127	C	A	Coding	PfDd2_100009600	PF3D7_1004200	WD repeat-containing protein putative	p.Leu1266Phe	Dd2-Polδ clone H11	KAE609 clone 1, KAE609 clone 2, KAE609 clone 3	0	1
PfDd2_10	834187	G	T	Coding	PfDd2_100026600	PF3D7_1021200	conserved Plasmodium protein unknown function	p.His144Asn	Dd2-Polδ clone H11	KAE609 clone 2	0	0
PfDd2_11	606879	A	C	Coding	PfDd2_110021300	PF3D7_1118300	insulinase putative	p.Glu862Asp	Dd2-Polδ clone H11	KAE609 clone 2	0	0
PfDd2_11	706073	C	A	Coding	PfDd2_110024100	PF3D7_1121100	conserved protein unknown function	p.Asp626Tyr	Dd2-Polδ clone H11	KAE609 clone 2	0	0
PfDd2_12	508637	C	T	Coding	PfDd2_120016700	PF3D7_1211900	non-SERCA-type Ca2 -transporting P-ATPase	p.Gly358Ser	Dd2-Polδ clone H11	KAE609 clone 1, KAE609 clone 2, KAE609 clone 3	0	0
PfDd2_12	1627841	G	A	Coding	PfDd2_120044100	PF3D7_1239300	conserved Plasmodium protein unknown function	p.Asp28Asn	Dd2-Polδ clone H11	KAE609 clone 2	0	0
PfDd2_12	1916055	A	C	Non-coding					Dd2-Polδ clone H11	KAE609 clone 1, KAE609 clone 2	1
PfDd2_12	2092513	A	C	Non-coding					Dd2-Polδ clone H11	KAE609 clone 1, KAE609 clone 2, KAE609 clone 3	1
PfDd2_13	1601866	C	T	Coding	PfDd2_130045400	PF3D7_1339600	conserved Plasmodium protein unknown function	p.Asn560Asn	Dd2-Polδ clone H11	KAE609 clone 1	0	0
PfDd2_13	1911759	T	C	Non-coding					Dd2-Polδ clone H11	KAE609 clone 1, KAE609 clone 2, KAE609 clone 3	1
PfDd2_14	598573	T	A	Non-coding					Dd2-Polδ clone H11	KAE609 clone 1, KAE609 clone 2, KAE609 clone 3	0
PfDd2_14	1093009	C	A	Coding	PfDd2_140032800	PF3D7_1428400	WD and tetratricopeptide repeats protein 1 putative	p.Asp476Tyr	Dd2-Polδ clone H11	KAE609 clone 1, KAE609 clone 2, KAE609 clone 3	0	0
PfDd2_14	1824167	C	A	Coding	PfDd2_140049200	PF3D7_1444800	fructose-bisphosphate aldolase	p.Gly177Val	Dd2-Polδ clone H11	KAE609 clone 2	0	0
PfDd2_14	1854987	A	C	Non-coding					Dd2-Polδ clone H11	KAE609 clone 1	1
PfDd2_14	1854988	T	A	Non-coding					Dd2-Polδ clone H11	KAE609 clone 1	1
PfDd2_14	1854994	T	C	Non-coding					Dd2-Polδ clone H11	KAE609 clone 1	1
MMV665794 (selection flask 2)
Chromosome	Position	Ref	Alt	Type	Gene ID	3D7 Gene ID ortholog	Gene name	Amino acid	Parent	Progenies	SNV in mut-acc*	Gene in mut-acc*
PfDd2_01	122248	G	A	Coding	PfDd2_010007400	PF3D7_0103600	ATP-dependent DNA/RNA helicase PSH1	p.Arg1257Lys	Dd2-Polδ clone H11	MMV665794 clone 1, MMV665794 clone 2, MMV665794 clone 3, MMV665794 clone 4	0	0
PfDd2_01	300124	C	T	Coding	PfDd2_010011800	PF3D7_0108300	conserved Plasmodium protein unknown function	p.Asn1952Asn	Dd2-Polδ clone H11	MMV665794 clone 1, MMV665794 clone 2, MMV665794 clone 3, MMV665794 clone 4	0	0
PfDd2_01	305678	T	G	Non-coding					Dd2-Polδ clone H11	MMV665794 clone 3	0
PfDd2_02	146957	C	T	Coding	PfDd2_020009200	PF3D7_0206300	pentafunctional AROM polypeptide putative pseudogene	p.Tyr52Tyr	Dd2-Polδ clone H11	MMV665794 clone 1, MMV665794 clone 2, MMV665794 clone 3, MMV665794 clone 4	0	0
PfDd2_02	179901	G	A	Coding	PfDd2_020009900	PF3D7_0207100	conserved Plasmodium protein unknown function	p.Arg1306Lys	Dd2-Polδ clone H11	MMV665794 clone 1, MMV665794 clone 2, MMV665794 clone 3, MMV665794 clone 4	0	0
PfDd2_02	471543	T	A	Non-coding					Dd2-Polδ clone H11	MMV665794 clone 1	1
PfDd2_03	96290	A	G	Coding	PfDd2_030007100	PF3D7_0302100	serine/threonine protein kinase	p.Glu629Gly	Dd2-Polδ clone H11	MMV665794 clone 3	0	0
PfDd2_03	97273	A	G	Coding	PfDd2_030007100	PF3D7_0302100	serine/threonine protein kinase	p.Ile957Val	Dd2-Polδ clone H11	MMV665794 clone 1, MMV665794 clone 2, MMV665794 clone 3, MMV665794 clone 4	0	0
PfDd2_04	213338	T	G	Coding	PfDd2_040010000	PF3D7_0404600	conserved Plasmodium membrane protein unknown function	p.Phe2172Leu	Dd2-Polδ clone H11	MMV665794 clone 1, MMV665794 clone 2, MMV665794 clone 3, MMV665794 clone 4	0	0
PfDd2_04	267737	T	A	Coding	PfDd2_040011100	PF3D7_0405700	lysine decarboxylase putative	p.Ser1592Cys	Dd2-Polδ clone H11	MMV665794 clone 1, MMV665794 clone 2, MMV665794 clone 3, MMV665794 clone 4	0	0
PfDd2_04	270336	C	A	Coding	PfDd2_040011100	PF3D7_0405700	lysine decarboxylase putative	p.Lys725Asn	Dd2-Polδ clone H11	MMV665794 clone 1, MMV665794 clone 2, MMV665794 clone 3, MMV665794 clone 4	0	0
PfDd2_04	419393	C	T	Coding	PfDd2_040015100	PF3D7_0409800	zinc finger protein putative	p.Leu91Phe	Dd2-Polδ clone H11	MMV665794 clone 1, MMV665794 clone 2, MMV665794 clone 3, MMV665794 clone 4	0	0
PfDd2_04	788315	G	T	Coding	PfDd2_040023800	PF3D7_0418600	regulator of chromosome condensation putative	p.Gly1643*	Dd2-Polδ clone H11	MMV665794 clone 1, MMV665794 clone 2, MMV665794 clone 3, MMV665794 clone 4	0	1
PfDd2_05	374226	C	A	Coding	PfDd2_050013900	PF3D7_0508900	conserved Plasmodium protein unknown function	p.His716Asn	Dd2-Polδ clone H11	MMV665794 clone 4	0	2
PfDd2_05	384148	G	A	Non-coding					Dd2-Polδ clone H11	MMV665794 clone 2	0
PfDd2_06	300330	G	A	Coding	PfDd2_060012500	PF3D7_0607700	conserved Plasmodium protein unknown function	p.Glu1490Lys	Dd2-Polδ clone H11	MMV665794 clone 3	0	0
PfDd2_07	146878	C	T	Coding	PfDd2_070008200	PF3D7_0704000	conserved Plasmodium membrane protein unknown function	p.Asp2029Asn	Dd2-Polδ clone H11	MMV665794 clone 4	0	0
PfDd2_07	1259052	A	C	Coding	PfDd2_070033500	PF3D7_0730300	AP2 domain transcription factor AP2-L putative	p.Lys1214Gln	Dd2-Polδ clone H11	MMV665794 clone 2	0	0
PfDd2_08	963661	G	A	Non-coding					Dd2-Polδ clone H11	MMV665794 clone 4	0
PfDd2_08	963662	T	G	Non-coding					Dd2-Polδ clone H11	MMV665794 clone 4	0
PfDd2_08	1245182	G	T	Coding	PfDd2_080034100	PF3D7_0829000	conserved Plasmodium membrane protein unknown function	p.Asp224Tyr	Dd2-Polδ clone H11	MMV665794 clone 1, MMV665794 clone 2, MMV665794 clone 3, MMV665794 clone 4	0	0
PfDd2_09	659167	A	T	Non-coding					Dd2-Polδ clone H11	MMV665794 clone 1	1
PfDd2_09	900407	G	A	Non-coding					Dd2-Polδ clone H11	MMV665794 clone 1, MMV665794 clone 2, MMV665794 clone 3, MMV665794 clone 4	0
PfDd2_09	1300517	A	T	Non-coding					Dd2-Polδ clone H11	MMV665794 clone 2, MMV665794 clone 3, MMV665794 clone 4	0
PfDd2_10	583534	A	C	Non-coding					Dd2-Polδ clone H11	MMV665794 clone 3	0
PfDd2_10	751239	G	A	Coding	PfDd2_100024700	PF3D7_1019300	zinc finger protein putative	p.Asn1249Asn	Dd2-Polδ clone H11	MMV665794 clone 3	0	1
PfDd2_10	1094021	C	A	Coding	PfDd2_100032000	PF3D7_1026600	conserved Plasmodium protein unknown function	p.Met297Ile	Dd2-Polδ clone H11	MMV665794 clone 1, MMV665794 clone 2, MMV665794 clone 3, MMV665794 clone 4	0	0
PfDd2_10	1158476	G	A	Coding	PfDd2_100034000	PF3D7_1028700	merozoite TRAP-like protein	p.Glu376Lys	Dd2-Polδ clone H11	MMV665794 clone 3	0	0
PfDd2_10	1279965	C	T	Coding	PfDd2_100037600	PF3D7_1032400	phosphatidylinositol N-acetylglucosaminyltransferase subunit A putative	p.Arg221Lys	Dd2-Polδ clone H11	MMV665794 clone 1, MMV665794 clone 2, MMV665794 clone 3, MMV665794 clone 4	0	0
PfDd2_10	1480653	A	C	Non-coding					Dd2-Polδ clone H11	MMV665794 clone 4	0
PfDd2_10	1539801	C	T	Non-coding					Dd2-Polδ clone H11	MMV665794 clone 4	0
PfDd2_11	62987	G	T	Non-coding					Dd2-Polδ clone H11	MMV665794 clone 3	0
PfDd2_11	486387	T	C	Non-coding					Dd2-Polδ clone H11	MMV665794 clone 1, MMV665794 clone 2, MMV665794 clone 3, MMV665794 clone 4	0
PfDd2_11	559453	G	T	Coding	PfDd2_110020000	PF3D7_1117000	MFS domain-containing protein P115 putative	p.Phe570Leu	Dd2-Polδ clone H11	MMV665794 clone 3	0	0
PfDd2_11	761019	G	A	Coding	PfDd2_110025400	PF3D7_1122400	conserved Plasmodium protein unknown function	p.Glu777Lys	Dd2-Polδ clone H11	MMV665794 clone 1	0	0
PfDd2_11	849732	C	A	Coding	PfDd2_110026800	PF3D7_1123800	structural maintenance of chromosomes protein 5 putative	p.Ile91Ile	Dd2-Polδ clone H11	MMV665794 clone 4	0	0
PfDd2_11	1214701	A	T	Non-coding					Dd2-Polδ clone H11	MMV665794 clone 3	1
PfDd2_11	1214704	A	G	Non-coding					Dd2-Polδ clone H11	MMV665794 clone 3	1
PfDd2_11	1240687	C	A	Non-coding					Dd2-Polδ clone H11	MMV665794 clone 1, MMV665794 clone 2, MMV665794 clone 3, MMV665794 clone 4	0
PfDd2_11	1351868	A	G	Non-coding					Dd2-Polδ clone H11	MMV665794 clone 4	1
PfDd2_11	1621873	A	C	Coding	PfDd2_110045500	PF3D7_1142600	60S ribosomal protein L35ae putative	p.Pro124Pro	Dd2-Polδ clone H11	MMV665794 clone 4	0	0
PfDd2_12	92417	G	T	Coding	PfDd2_120007200	PF3D7_1202100	SRAP domain-containing protein putative	p.Glu280*	Dd2-Polδ clone H11	MMV665794 clone 1, MMV665794 clone 2, MMV665794 clone 3, MMV665794 clone 4	0	0
PfDd2_12	635428	T	G	Non-coding					Dd2-Polδ clone H11	MMV665794 clone 1, MMV665794 clone 2, MMV665794 clone 3, MMV665794 clone 4	0
PfDd2_12	796660	A	C	Non-coding					Dd2-Polδ clone H11	MMV665794 clone 4	0
PfDd2_12	839339	G	A	Non-coding					Dd2-Polδ clone H11	MMV665794 clone 3	0
PfDd2_12	873389	G	T	Coding	PfDd2_120026800	PF3D7_1222400	AP2 domain transcription factor	p.Glu2397*	Dd2-Polδ clone H11	MMV665794 clone 1, MMV665794 clone 2, MMV665794 clone 3, MMV665794 clone 4	0	0
PfDd2_12	1152436	T	C	Coding	PfDd2_120033700	PF3D7_1228700	conserved Plasmodium protein unknown function	p.Ser653Pro	Dd2-Polδ clone H11	MMV665794 clone 1, MMV665794 clone 2, MMV665794 clone 3, MMV665794 clone 4	0	0
PfDd2_12	1278601	G	A	Coding	PfDd2_120036300	PF3D7_1231400	amino acid transporter putative	p.Asn751Asn	Dd2-Polδ clone H11	MMV665794 clone 1, MMV665794 clone 2, MMV665794 clone 3, MMV665794 clone 4	0	1
PfDd2_12	1554227	T	A	Non-coding					Dd2-Polδ clone H11	MMV665794 clone 1, MMV665794 clone 2, MMV665794 clone 3, MMV665794 clone 4	0
PfDd2_12	1831313	G	A	Non-coding					Dd2-Polδ clone H11	MMV665794 clone 1, MMV665794 clone 2, MMV665794 clone 3, MMV665794 clone 4	0
PfDd2_12	1888638	T	A	Coding	PfDd2_120050400	PF3D7_1245100	kinesin-13 putative	p.Tyr979*	Dd2-Polδ clone H11	MMV665794 clone 4	0	0
PfDd2_12	1916055	A	C	Non-coding					Dd2-Polδ clone H11	MMV665794 clone 1, MMV665794 clone 3, MMV665794 clone 4	1
PfDd2_12	2092513	A	C	Non-coding					Dd2-Polδ clone H11	MMV665794 clone 1, MMV665794 clone 2, MMV665794 clone 3, MMV665794 clone 4	1
PfDd2_13	225240	T	A	Coding	PfDd2_130009500	PF3D7_1303800	conserved Plasmodium protein unknown function	p.Lys164Met	Dd2-Polδ clone H11	MMV665794 clone 1	0	1
PfDd2_13	1137613	G	A	Coding	PfDd2_130032600	PF3D7_1326700	conserved Apicomplexan protein unknown function	p.Val74Ile	Dd2-Polδ clone H11	MMV665794 clone 4	0	0
PfDd2_13	1222094	G	T	Coding	PfDd2_130034500	PF3D7_1328600	conserved Plasmodium protein unknown function	p.Ser238Ser	Dd2-Polδ clone H11	MMV665794 clone 4	0	1
PfDd2_13	1635606	G	A	Non-coding					Dd2-Polδ clone H11	MMV665794 clone 1, MMV665794 clone 2, MMV665794 clone 3, MMV665794 clone 4	0
PfDd2_13	1755978	G	A	Coding	PfDd2_130049600	PF3D7_1343800	conserved Plasmodium protein unknown function	p.Leu3012Phe	Dd2-Polδ clone H11	MMV665794 clone 4	0	0
PfDd2_13	1911759	T	C	Non-coding					Dd2-Polδ clone H11	MMV665794 clone 1, MMV665794 clone 2, MMV665794 clone 3, MMV665794 clone 4	1
PfDd2_13	2217983	C	T	Coding	PfDd2_130061600	PF3D7_1355700	NLI interacting factor-like phosphatase putative	p.Glu1199Lys	Dd2-Polδ clone H11	MMV665794 clone 1, MMV665794 clone 2, MMV665794 clone 3, MMV665794 clone 4	0	0
PfDd2_13	2416405	G	T	Coding	PfDd2_130065800	PF3D7_1359900	conserved Plasmodium membrane protein unknown function	p.Asp1864Tyr	Dd2-Polδ clone H11	MMV665794 clone 1, MMV665794 clone 2, MMV665794 clone 3, MMV665794 clone 4	0	0
PfDd2_13	2439111	T	A	Coding	PfDd2_130066400	PF3D7_1360500	guanylyl cyclase beta	p.Phe3057Ile	Dd2-Polδ clone H11	MMV665794 clone 1, MMV665794 clone 2, MMV665794 clone 3, MMV665794 clone 4	0	1
PfDd2_14	224224	T	A	Coding	PfDd2_140011200	PF3D7_1406600	ATP-dependent Clp protease regulatory subunit ClpC	p.Asp1085Glu	Dd2-Polδ clone H11	MMV665794 clone 1, MMV665794 clone 2, MMV665794 clone 3, MMV665794 clone 4	0	0
PfDd2_14	1094088	A	T	Non-coding					Dd2-Polδ clone H11	MMV665794 clone 3	0
PfDd2_14	1815176	C	T	Coding	PfDd2_140048900	PF3D7_1444500	eukaryotic translation initiation factor 2-alpha kinase 1	p.Glu945Lys	Dd2-Polδ clone H11	MMV665794 clone 1, MMV665794 clone 2, MMV665794 clone 3, MMV665794 clone 4	0	0
PfDd2_14	1854987	A	C	Non-coding					Dd2-Polδ clone H11	MMV665794 clone 4	1
PfDd2_14	1854988	T	A	Non-coding					Dd2-Polδ clone H11	MMV665794 clone 4	1
PfDd2_14	1854994	T	C	Non-coding					Dd2-Polδ clone H11	MMV665794 clone 4	1
PfDd2_14	2349347	A	C	Coding	PfDd2_140062100	PF3D7_1457700	large ribosomal subunit nuclear export factor putative	p.Lys881Gln	Dd2-Polδ clone H11	MMV665794 clone 1, MMV665794 clone 2, MMV665794 clone 3, MMV665794 clone 4	0	0
PfDd2_14	2727919	T	A	Coding	PfDd2_140071500	PF3D7_1467200	WD repeat-containing protein 79 putative	p.Phe267Tyr	Dd2-Polδ clone H11	MMV665794 clone 1, MMV665794 clone 2, MMV665794 clone 3, MMV665794 clone 4	0	0
MMV665794 (selection flask 3)
Chromosome	Position	Ref	Alt	Type	Gene ID	3D7 Gene ID ortholog	Gene name	Amino acid	Parent	Progenies	SNV in mut-acc*	Gene in mut-acc*
PfDd2_01	118914	C	A	Coding	PfDd2_010007400	PF3D7_0103600	ATP-dependent DNA/RNA helicase PSH1	p.His146Asn	Dd2-Polδ clone H11	MMV665794 clone 6	0	0
PfDd2_02	375166	A	G	Non-coding					Dd2-Polδ clone H11	MMV665794 clone 6	1
PfDd2_02	462806	G	A	Coding	PfDd2_020016700	PF3D7_0214100	protein transport protein SEC31	p.Pro1289Ser	Dd2-Polδ clone H11	MMV665794 clone 6	0	2
PfDd2_02	535115	C	T	Coding	PfDd2_020018200	PF3D7_0215500	conserved Plasmodium protein unknown function	p.Ser459Phe	Dd2-Polδ clone H11	MMV665794 clone 6	0	0
PfDd2_02	565083	A	C	Coding	PfDd2_020019000	PF3D7_0216300	conserved Plasmodium protein unknown function	p.Asn452His	Dd2-Polδ clone H11	MMV665794 clone 6	0	0
PfDd2_02	648848	T	C	Coding	PfDd2_020021300	PF3D7_0218600	patatin-like phospholipase putative	p.Asn63Asn	Dd2-Polδ clone H11	MMV665794 clone 6	0	0
PfDd2_03	502436	G	A	Coding	PfDd2_030017300	PF3D7_0312300	26S proteasome regulatory subunit RPN12 putative	p.Glu260Lys	Dd2-Polδ clone H11	MMV665794 clone 5, MMV665794 clone 6	0	0
PfDd2_03	555162	C	A	Coding	PfDd2_030019200	PF3D7_0314200	conserved Plasmodium protein unknown function	p.Asp477Tyr	Dd2-Polδ clone H11	MMV665794 clone 5, MMV665794 clone 6	0	0
PfDd2_03	901105	C	T	Non-coding					Dd2-Polδ clone H11	MMV665794 clone 6	0
PfDd2_04	786924	T	A	Coding	PfDd2_040023800	PF3D7_0418600	regulator of chromosome condensation putative	p.Val1179Glu	Dd2-Polδ clone H11	MMV665794 clone 5	0	1
PfDd2_06	139960	T	G	Coding	PfDd2_060008700	PF3D7_0604000	conserved Plasmodium protein unknown function	p.Asn1618His	Dd2-Polδ clone H11	MMV665794 clone 6	0	0
PfDd2_06	383784	T	G	Coding	PfDd2_060014500	PF3D7_0609600	conserved Plasmodium protein unknown function	p.Phe10Val	Dd2-Polδ clone H11	MMV665794 clone 6	0	0
PfDd2_06	469794	C	T	Coding	PfDd2_060016700	PF3D7_0611800	conserved Plasmodium protein unknown function	p.Glu2229Lys	Dd2-Polδ clone H11	MMV665794 clone 5, MMV665794 clone 6	0	2
PfDd2_06	760500	C	T	Coding	PfDd2_060023700	PF3D7_0619000	conserved protein unknown function	p.Asp748Asn	Dd2-Polδ clone H11	MMV665794 clone 5, MMV665794 clone 6	0	0
PfDd2_07	165956	C	T	Coding	PfDd2_070008300	PF3D7_0704100	basal complex transmembrane protein 2	p.Thr3413Ile	Dd2-Polδ clone H11	MMV665794 clone 5	0	0
PfDd2_07	207925	C	A	Non-coding					Dd2-Polδ clone H11	MMV665794 clone 5, MMV665794 clone 6	0
PfDd2_07	727449	T	A	Non-coding					Dd2-Polδ clone H11	MMV665794 clone 5, MMV665794 clone 6	0
PfDd2_07	979542	C	T	Coding	PfDd2_070027700	PF3D7_0724200	type 2A phosphatase-associated protein 42 putative	p.Val148Ile	Dd2-Polδ clone H11	MMV665794 clone 5, MMV665794 clone 6	0	0
PfDd2_07	1134376	G	A	Coding	PfDd2_070031000	PF3D7_0727800	cation transporting ATPase putative	p.Lys38Lys	Dd2-Polδ clone H11	MMV665794 clone 6	0	0
PfDd2_08	207063	G	A	Coding	PfDd2_080008700	PF3D7_0803300	mitogen-activated protein kinase organizer 1 putative	p.Leu360Leu	Dd2-Polδ clone H11	MMV665794 clone 6	0	0
PfDd2_08	218682	G	T	Coding	PfDd2_080008900	PF3D7_0803500	AAA family ATPase putative	p.Asp1319Tyr	Dd2-Polδ clone H11	MMV665794 clone 6	0	0
PfDd2_08	1148814	C	T	Non-coding					Dd2-Polδ clone H11	MMV665794 clone 5, MMV665794 clone 6	0
PfDd2_08	1240293	T	G	Non-coding					Dd2-Polδ clone H11	MMV665794 clone 5, MMV665794 clone 6	0
PfDd2_09	659167	A	T	Non-coding					Dd2-Polδ clone H11	MMV665794 clone 5	1
PfDd2_09	1020763	A	G	Non-coding					Dd2-Polδ clone H11	MMV665794 clone 5	0
PfDd2_10	536253	A	C	Coding	PfDd2_100019600	PF3D7_1014200	male gamete fusion factor HAP2 putative	p.Leu193Phe	Dd2-Polδ clone H11	MMV665794 clone 6	0	0
PfDd2_10	1419278	G	T	Non-coding					Dd2-Polδ clone H11	MMV665794 clone 5, MMV665794 clone 6	0
PfDd2_10	1474199	A	C	Non-coding					Dd2-Polδ clone H11	MMV665794 clone 5	0
PfDd2_11	502860	C	T	Coding	PfDd2_110018700	PF3D7_1115700	cysteine proteinase falcipain 2a	p.Arg185Lys	Dd2-Polδ clone H11	MMV665794 clone 6	0	0
PfDd2_11	649001	C	A	Coding	PfDd2_110022600	PF3D7_1119600	ATP-dependent zinc metalloprotease FTSH putative	p.Asp661Tyr	Dd2-Polδ clone H11	MMV665794 clone 6	0	2
PfDd2_11	744228	T	G	Non-coding					Dd2-Polδ clone H11	MMV665794 clone 5, MMV665794 clone 6	0
PfDd2_11	835607	A	G	Non-coding					Dd2-Polδ clone H11	MMV665794 clone 6	0
PfDd2_11	1214701	A	T	Non-coding					Dd2-Polδ clone H11	MMV665794 clone 5	1
PfDd2_11	1214704	A	G	Non-coding					Dd2-Polδ clone H11	MMV665794 clone 5	1
PfDd2_12	109572	C	T	Coding	PfDd2_120007400	PF3D7_1202300	dynein heavy chain putative	p.Thr3145Ile	Dd2-Polδ clone H11	MMV665794 clone 6	0	0
PfDd2_12	539837	T	C	Non-coding					Dd2-Polδ clone H11	MMV665794 clone 6	1
PfDd2_12	889424	G	T	Coding	PfDd2_120027000	PF3D7_1222600	AP2 domain transcription factor AP2-G	p.Glu2183*	Dd2-Polδ clone H11	MMV665794 clone 5, MMV665794 clone 6	0	0
PfDd2_12	1120294	C	T	Coding	PfDd2_120032800	PF3D7_1227800	elongator complex protein 3 putative	p.Asp832Asn	Dd2-Polδ clone H11	MMV665794 clone 6	0	1
PfDd2_12	1653020	C	A	Coding	PfDd2_120044600	PF3D7_1239800	conserved Plasmodium protein unknown function	p.His3367Asn	Dd2-Polδ clone H11	MMV665794 clone 5, MMV665794 clone 6	0	0
PfDd2_13	621729	C	T	Coding	PfDd2_130020000	PF3D7_1314100	conserved Plasmodium protein unknown function	p.Ser425Phe	Dd2-Polδ clone H11	MMV665794 clone 6	0	0
PfDd2_13	815071	G	T	Coding	PfDd2_130025300	PF3D7_1319400	conserved Plasmodium protein unknown function	p.Asp328Tyr	Dd2-Polδ clone H11	MMV665794 clone 6	0	0
PfDd2_13	1060382	A	T	Non-coding					Dd2-Polδ clone H11	MMV665794 clone 5	1
PfDd2_13	1477523	G	T	Coding	PfDd2_130041700	PF3D7_1335900	thrombospondin-related anonymous protein	p.Thr261Thr	Dd2-Polδ clone H11	MMV665794 clone 5	0	0
PfDd2_13	1711962	C	A	Coding	PfDd2_130048900	PF3D7_1343100	conserved Plasmodium protein unknown function	p.Met6Ile	Dd2-Polδ clone H11	MMV665794 clone 5, MMV665794 clone 6	0	0
PfDd2_13	2415662	G	T	Coding	PfDd2_130065800	PF3D7_1359900	conserved Plasmodium membrane protein unknown function	p.Gly1616Val	Dd2-Polδ clone H11	MMV665794 clone 5, MMV665794 clone 6	0	0
PfDd2_13	2456478	C	A	Coding	PfDd2_130066700	PF3D7_1360900	RNA-binding protein putative	p.Asp129Tyr	Dd2-Polδ clone H11	MMV665794 clone 6	0	0
PfDd2_14	160998	C	A	Coding	PfDd2_140009700	PF3D7_1405100	GTPase-activating protein putative	p.Glu41*	Dd2-Polδ clone H11	MMV665794 clone 6	0	0
PfDd2_14	597034	G	T	Non-coding					Dd2-Polδ clone H11	MMV665794 clone 6	0
PfDd2_14	745038	C	A	Coding	PfDd2_140022800	PF3D7_1418100	liver specific protein 1 putative	p.Lys2814Asn	Dd2-Polδ clone H11	MMV665794 clone 5	0	0
PfDd2_14	769149	T	A	Coding	PfDd2_140023800	PF3D7_1419000	conserved Plasmodium protein unknown function	p.Lys473Ile	Dd2-Polδ clone H11	MMV665794 clone 6	0	0
PfDd2_14	910036	G	A	Coding	PfDd2_140027700	PF3D7_1423100	ankyrin-repeat protein putative	p.Val148Ile	Dd2-Polδ clone H11	MMV665794 clone 6	0	0
PfDd2_14	2864841	A	G	Non-coding					Dd2-Polδ clone H11	MMV665794 clone 6	1
PfDd2_14	2929623	A	G	Coding	PfDd2_140076400	PF3D7_1472200	histone deacetylase putative	p.Glu2105Gly	Dd2-Polδ clone H11	MMV665794 clone 6	0	0
SalA
Chromosome	Position	Ref	Alt	Type	Gene ID	3D7 Gene ID ortholog	Gene name	Amino acid	Parent	Progenies
PfDd2_01	88059	A	T	Non-coding					Dd2-Polδ clone H11	Sal A clone 5
PfDd2_01	278125	A	G	Coding	PfDd2_010011300	PF3D7_0107700	dolichyl-diphosphooligosaccharide--protein glycosyltransferase subunit OST3/OST6 putative	p.Tyr265Cys	Dd2-Polδ clone H11	Sal A clone 1
PfDd2_02	65621	C	T	Coding	PfDd2_020006700	PF3D7_0203800	conserved Plasmodium protein unknown function	p.Glu495Lys	Dd2-Polδ clone H11	Sal A clone 5
PfDd2_02	185827	C	T	Coding	PfDd2_020010100	PF3D7_0207300	serine repeat antigen 8	p.Lys215Lys	Dd2-Polδ clone H11	Sal A clone 4
PfDd2_02	553476	G	T	Coding	PfDd2_020018700	PF3D7_0216000	DEAD/DEAH box helicase putative	p.Met509Ile	Dd2-Polδ clone H11	Sal A clone 6
PfDd2_02	557098	G	A	Coding	PfDd2_020018700	PF3D7_0216000	DEAD/DEAH box helicase putative	p.Asp1717Asn	Dd2-Polδ clone H11	Sal A clone 1
PfDd2_02	652458	C	A	Coding	PfDd2_020021300	PF3D7_0218600	patatin-like phospholipase putative	p.His1267Asn	Dd2-Polδ clone H11	Sal A clone 2
PfDd2_03	66556	A	C	Non-coding					Dd2-Polδ clone H11	Sal A clone 5
PfDd2_03	739036	T	A	Non-coding					Dd2-Polδ clone H11	Sal A clone 1
PfDd2_03	825892	C	T	Coding	PfDd2_030025400	PF3D7_0320300	T-complex protein 1 subunit epsilon	p.Leu426Leu	Dd2-Polδ clone H11	Sal A clone 6
PfDd2_04	156630	G	T	Non-coding					Dd2-Polδ clone H11	Sal A clone 1
PfDd2_04	308136	G	T	Coding	PfDd2_040012000	PF3D7_0406700	conserved Plasmodium protein unknown function	p.Asp189Tyr	Dd2-Polδ clone H11	Sal A clone 2, Sal A clone 3
PfDd2_04	583530	C	T	Non-coding					Dd2-Polδ clone H11	Sal A clone 5
PfDd2_04	624972	T	G	Coding	PfDd2_040020400	PF3D7_0415200	conserved Plasmodium protein unknown function	p.Lys1000Thr	Dd2-Polδ clone H11	Sal A clone 2
PfDd2_04	825895	T	C	Non-coding					Dd2-Polδ clone H11	Sal A clone 5
PfDd2_05	80002	T	G	Coding	PfDd2_050006600	PF3D7_0501400	interspersed repeat antigen	p.Phe115Leu	Dd2-Polδ clone H11	Sal A clone 2, Sal A clone 3
PfDd2_05	180569	T	C	Non-coding					Dd2-Polδ clone H11	Sal A clone 2, Sal A clone 3
PfDd2_05	183560	T	G	Coding	PfDd2_050009700	PF3D7_0504600	2-oxoisovalerate dehydrogenase subunit beta mitochondrial putative	p.Asn342Lys	Dd2-Polδ clone H11	Sal A clone 2, Sal A clone 3
PfDd2_05	319638	C	T	Coding	PfDd2_050012600	PF3D7_0507600	protein CAF40 putative	p.Ile529Ile	Dd2-Polδ clone H11	Sal A clone 1
PfDd2_05	1169547	G	T	Coding	PfDd2_050033100	PF3D7_0528200	eukaryotic translation initiation factor 3 subunit E putative	p.His319Asn	Dd2-Polδ clone H11	Sal A clone 2
PfDd2_06	216011	G	T	Coding	PfDd2_060010600	PF3D7_0605800	DNA repair protein RAD50 putative	p.Leu1197Leu	Dd2-Polδ clone H11	Sal A clone 1
PfDd2_06	420020	A	G	Non-coding					Dd2-Polδ clone H11	Sal A clone 2, Sal A clone 5
PfDd2_06	448158	C	T	Coding	PfDd2_060016300	PF3D7_0611400	SWI/SNF-related matrix-associated actin-dependent regulator of chromatin	p.Glu489Lys	Dd2-Polδ clone H11	Sal A clone 5
PfDd2_06	681927	T	C	Non-coding					Dd2-Polδ clone H11	Sal A clone 4
PfDd2_06	850577	G	T	Coding	PfDd2_060026300	PF3D7_0621500	ribonuclease P/MRP protein subunit RPP1 putative	p.Gly310Val	Dd2-Polδ clone H11	Sal A clone 4
PfDd2_06	896145	C	A	Coding	PfDd2_060027600	PF3D7_0622900	AP2 domain transcription factor AP2Tel	p.Glu847*	Dd2-Polδ clone H11	Sal A clone 5
PfDd2_06	932155	T	G	Coding	PfDd2_060028500	PF3D7_0623800	tyrosine kinase-like protein putative	p.Lys2097Gln	Dd2-Polδ clone H11	Sal A clone 6
PfDd2_06	960712	T	C	Non-coding					Dd2-Polδ clone H11	Sal A clone 4
PfDd2_06	1161553	G	T	Coding	PfDd2_060033600	PF3D7_0628900	RAP protein putative	p.Gly1213Val	Dd2-Polδ clone H11	Sal A clone 5
PfDd2_07	390850	C	A	Coding	PfDd2_070013500	PF3D7_0709300	Cg2 protein	p.Lys1953Asn	Dd2-Polδ clone H11	Sal A clone 4
PfDd2_07	583684	T	C	Coding	PfDd2_070017200	PF3D7_0713600	ribosomal protein S5 mitochondrial putative		Dd2-Polδ clone H11	Sal A clone 6
PfDd2_07	868778	A	C	Coding	PfDd2_070024500	PF3D7_0721000	conserved Plasmodium membrane protein unknown function	p.Lys1620Thr	Dd2-Polδ clone H11	Sal A clone 5
PfDd2_08	229974	A	G	Non-coding					Dd2-Polδ clone H11	Sal A clone 2, Sal A clone 3
PfDd2_08	783884	T	C	Non-coding					Dd2-Polδ clone H11	Sal A clone 6
PfDd2_08	795781	A	C	Non-coding					Dd2-Polδ clone H11	Sal A clone 4
PfDd2_08	893266	C	A	Coding	PfDd2_080025000	PF3D7_0819800	conserved Plasmodium protein unknown function	p.Glu1163*	Dd2-Polδ clone H11	Sal A clone 4
PfDd2_08	1059252	G	A	Coding	PfDd2_080029500	PF3D7_0824300	GTP-binding protein Obg2 putative	p.Ser694Phe	Dd2-Polδ clone H11	Sal A clone 2, Sal A clone 3
PfDd2_09	427139	A	C	Non-coding					Dd2-Polδ clone H11	Sal A clone 4
PfDd2_09	813883	C	A	Coding	PfDd2_090024900	PF3D7_0919900	regulator of chromosome condensation-PP1-interacting protein	p.Gly100Val	Dd2-Polδ clone H11	Sal A clone 6
PfDd2_09	1006401	A	C	Non-coding					Dd2-Polδ clone H11	Sal A clone 4
PfDd2_10	372807	G	A	Non-coding					Dd2-Polδ clone H11	Sal A clone 2, Sal A clone 3
PfDd2_10	573174	C	T	Coding	PfDd2_100020200	PF3D7_1014800	conserved Plasmodium protein unknown function	p.Glu528Lys	Dd2-Polδ clone H11	Sal A clone 1
PfDd2_10	955311	C	T	Coding	PfDd2_100028500	PF3D7_1023100	dynein heavy chain putative	p.Glu793Glu	Dd2-Polδ clone H11	Sal A clone 1
PfDd2_10	1174608	C	T	Coding	PfDd2_100034500	PF3D7_1029300	conserved protein unknown function	p.Glu628Lys	Dd2-Polδ clone H11	Sal A clone 6
PfDd2_11	295998	G	T	Coding	PfDd2_110012400	PF3D7_1109100	conserved Plasmodium protein unknown function	p.Phe371Leu	Dd2-Polδ clone H11	Sal A clone 4
PfDd2_11	541354	C	T	Coding	PfDd2_110019700	PF3D7_1116700	dipeptidyl aminopeptidase 1	p.Gly491Asp	Dd2-Polδ clone H11	Sal A clone 6
PfDd2_11	581257	A	C	Non-coding					Dd2-Polδ clone H11	Sal A clone 4
PfDd2_11	863056	G	A	Coding	PfDd2_110027100	PF3D7_1124100	BEACH domain-containing protein putative	p.Ser763Phe	Dd2-Polδ clone H11	Sal A clone 2
PfDd2_11	1458835	G	A	Non-coding					Dd2-Polδ clone H11	Sal A clone 3
PfDd2_11	1730537	G	T	Coding	PfDd2_110048700	PF3D7_1145800	conserved Plasmodium protein unknown function	p.Ser73Tyr	Dd2-Polδ clone H11	Sal A clone 6
PfDd2_12	539835	T	G	Non-coding					Dd2-Polδ clone H11	Sal A clone 4
PfDd2_12	539837	T	C	Non-coding					Dd2-Polδ clone H11	Sal A clone 4
PfDd2_12	696950	T	G	Non-coding					Dd2-Polδ clone H11	Sal A clone 6
PfDd2_12	884345	G	T	Coding	PfDd2_120027000	PF3D7_1222600	AP2 domain transcription factor AP2-G	p.Glu490*	Dd2-Polδ clone H11	Sal A clone 2, Sal A clone 3
PfDd2_12	940777	G	A	Coding	PfDd2_120028000	PF3D7_1223600	conserved Plasmodium protein unknown function	p.Leu812Phe	Dd2-Polδ clone H11	Sal A clone 6
PfDd2_12	1243937	G	C	Coding	PfDd2_120035600	PF3D7_1230700	protein transport protein SEC13	p.Ala59Pro	Dd2-Polδ clone H11	Sal A clone 4
PfDd2_12	1272784	G	A	Coding	PfDd2_120036200	PF3D7_1231300	conserved Plasmodium protein unknown function	p.Ser228Phe	Dd2-Polδ clone H11	Sal A clone 4
PfDd2_12	1312506	C	A	Coding	PfDd2_120037000	PF3D7_1232100	60 kDa chaperonin	p.Asp680Tyr	Dd2-Polδ clone H11	Sal A clone 4
PfDd2_12	1434769	C	T	Non-coding					Dd2-Polδ clone H11	Sal A clone 5
PfDd2_12	1442862	G	A	Non-coding					Dd2-Polδ clone H11	Sal A clone 1
PfDd2_12	1449267	G	T	Coding	PfDd2_120040000	PF3D7_1235200	V-type K -independent H -translocating inorganic pyrophosphatase	p.Ser723Tyr	Dd2-Polδ clone H11	Sal A clone 2, Sal A clone 3
PfDd2_12	1449922	C	T	Coding	PfDd2_120040000	PF3D7_1235200	V-type K -independent H -translocating inorganic pyrophosphatase	p.Glu505Lys	Dd2-Polδ clone H11	Sal A clone 5
PfDd2_12	1666501	T	C	Coding	PfDd2_120044800	PF3D7_1240000	3-hydroxyisobutyryl-CoA hydrolase putative	p.Asn384Asn	Dd2-Polδ clone H11	Sal A clone 4
PfDd2_13	115830	G	T	Non-coding					Dd2-Polδ clone H11	Sal A clone 6
PfDd2_13	808017	A	T	Non-coding					Dd2-Polδ clone H11	Sal A clone 4
PfDd2_13	875215	C	A	Coding	PfDd2_130027000	PF3D7_1321100	protein kinase domain-containing protein putative	p.Asp3127Tyr	Dd2-Polδ clone H11	Sal A clone 6
PfDd2_13	965898	G	T	Coding	PfDd2_130028400	PF3D7_1322500	palmitoyltransferase DHHC5	p.Asp42Tyr	Dd2-Polδ clone H11	Sal A clone 4
PfDd2_13	1033678	A	G	Non-coding					Dd2-Polδ clone H11	Sal A clone 1
PfDd2_13	1033807	C	T	Coding	PfDd2_130030300	PF3D7_1324400	PRELI domain-containing protein putative	p.Ala20Val	Dd2-Polδ clone H11	Sal A clone 5, Sal A clone 6
PfDd2_13	1034144	C	T	Coding	PfDd2_130030300	PF3D7_1324400	PRELI domain-containing protein putative	p.Pro102Leu	Dd2-Polδ clone H11	Sal A clone 4
PfDd2_13	1034540	C	T	Coding	PfDd2_130030300	PF3D7_1324400	PRELI domain-containing protein putative	p.Thr145Ile	Dd2-Polδ clone H11	Sal A clone 3
PfDd2_13	1423468	C	A	Coding	PfDd2_130040600	PF3D7_1334700	MSP7-like protein	p.Asp108Tyr	Dd2-Polδ clone H11	Sal A clone 5
PfDd2_13	1681420	C	A	Coding	PfDd2_130048300	PF3D7_1342500	sporozoite protein essential for cell traversal	p.Lys165Asn	Dd2-Polδ clone H11	Sal A clone 5
PfDd2_13	1790914	A	G	Non-coding					Dd2-Polδ clone H11	Sal A clone 5
PfDd2_13	2155870	G	T	Coding	PfDd2_130059400	PF3D7_1353500	RNA polymerase II transcription factor B subunit 4 putative	p.Asp193Tyr	Dd2-Polδ clone H11	Sal A clone 4
PfDd2_13	2252642	T	G	Coding	PfDd2_130062400				Dd2-Polδ clone H11	Sal A clone 5
PfDd2_13	2271448	C	T	Coding	PfDd2_130062700	PF3D7_1356800	serine/threonine protein kinase ARK3 putative	p.Leu2770Phe	Dd2-Polδ clone H11	Sal A clone 6
PfDd2_13	2780782	A	C	Coding	PfDd2_130075200	PF3D7_1369400	conserved Plasmodium protein unknown function	p.Lys1830Gln	Dd2-Polδ clone H11	Sal A clone 5
PfDd2_14	157004	C	A	Non-coding					Dd2-Polδ clone H11	Sal A clone 6
PfDd2_14	447624	A	G	Coding	PfDd2_140016000	PF3D7_1411400	plastid replication-repair enzyme	p.Leu196Leu	Dd2-Polδ clone H11	Sal A clone 5
PfDd2_14	557407	C	T	Non-coding					Dd2-Polδ clone H11	Sal A clone 2
PfDd2_14	779711	G	A	Non-coding					Dd2-Polδ clone H11	Sal A clone 2, Sal A clone 3
PfDd2_14	958669	G	T	Coding	PfDd2_140029000	PF3D7_1424400	60S ribosomal protein L7-3 putative	p.Asp229Tyr	Dd2-Polδ clone H11	Sal A clone 6
PfDd2_14	997891	T	A	Non-coding					Dd2-Polδ clone H11	Sal A clone 1
PfDd2_14	1036353	G	T	Coding	PfDd2_140031600	PF3D7_1427100	lipase putative	p.Glu223*	Dd2-Polδ clone H11	Sal A clone 4
PfDd2_14	1039341	A	G	Coding	PfDd2_140031600	PF3D7_1427100	lipase putative	p.Asn1219Asp	Dd2-Polδ clone H11	Sal A clone 5
PfDd2_14	1059049	C	T	Non-coding					Dd2-Polδ clone H11	Sal A clone 6
PfDd2_14	1068143	C	T	Coding	PfDd2_140032200	PF3D7_1427800	exosome complex component RRP41	p.Ala201Thr	Dd2-Polδ clone H11	Sal A clone 2, Sal A clone 3
PfDd2_14	1237553	A	G	Coding	PfDd2_140036500				Dd2-Polδ clone H11	Sal A clone 5
PfDd2_14	1785100	C	T	Coding	PfDd2_140048500	PF3D7_1444100	conserved Plasmodium protein unknown function	p.Asp6209Asn	Dd2-Polδ clone H11	Sal A clone 1
PfDd2_14	1936138	G	A	Coding	PfDd2_140052300	PF3D7_1447900	multidrug resistance protein 2	p.Ser450Phe	Dd2-Polδ clone H11	Sal A clone 2, Sal A clone 3
PfDd2_14	2034772	C	T	Non-coding					Dd2-Polδ clone H11	Sal A clone 1
PfDd2_14	2481640	T	G	Coding	PfDd2_140066100	PF3D7_1461700	conserved Plasmodium protein unknown function	p.Lys38Thr	Dd2-Polδ clone H11	Sal A clone 2, Sal A clone 3
PfDd2_14	2816314	G	C	Coding	PfDd2_140073400	PF3D7_1469100	conserved Plasmodium protein unknown function	p.Glu175Gln	Dd2-Polδ clone H11	Sal A clone 2, Sal A clone 3
PfDd2_14	2878802	C	T	Non-coding					Dd2-Polδ clone H11	Sal A clone 4
KM15HA
Chromosome	Position	Ref	Alt	Type	Gene ID	3D7 Gene ID ortholog	Gene name	Amino acid	Parent	Progenies
PfDd2_02	240506	A	G	Coding	PfDd2_020011200	PF3D7_0208400	conserved Plasmodium protein unknown function	p.Asn852Asn	Dd2-Polδ clone H11	KMHA15 clone 1
PfDd2_04	302333	G	A	Coding	PfDd2_040011800	PF3D7_0406500	NYN domain-containing protein putative	p.Ser439Phe	Dd2-Polδ clone H11	KMHA15 clone 1
PfDd2_04	308136	G	T	Coding	PfDd2_040012000	PF3D7_0406700	conserved Plasmodium protein unknown function	p.Asp189Tyr	Dd2-Polδ clone H11	KMHA15 clone 2
PfDd2_04	1013799	A	T	Non-coding					Dd2-Polδ clone H11	KMHA15 clone 1
PfDd2_05	874253	G	A	Coding	PfDd2_050026100	PF3D7_0521200	conserved protein unknown function	p.Glu90Glu	Dd2-Polδ clone H11	KMHA15 clone 2
PfDd2_06	575305	G	A	Coding	PfDd2_060019200	PF3D7_0614300	major facilitator superfamily-related transporter putative	p.Ser110Phe	Dd2-Polδ clone H11	KMHA15 clone 1
PfDd2_06	1066877	T	C	Non-coding					Dd2-Polδ clone H11	KMHA15 clone 1
PfDd2_07	350278	A	T	Non-coding					Dd2-Polδ clone H11	KMHA15 clone 1
PfDd2_07	757548	A	C	Coding	PfDd2_070021700	PF3D7_0718100	exported serine/threonine protein kinase	p.Phe2329Cys	Dd2-Polδ clone H11	KMHA15 clone 2
PfDd2_07	801224	T	A	Non-coding					Dd2-Polδ clone H11	KMHA15 clone 2
PfDd2_08	1212231	C	T	Coding	PfDd2_080033200	PF3D7_0828100	conserved Plasmodium protein unknown function	p.Arg871Lys	Dd2-Polδ clone H11	KMHA15 clone 2
PfDd2_08	1264531	G	T	Coding	PfDd2_080034600	PF3D7_0829500	conserved Plasmodium protein unknown function	p.His447Asn	Dd2-Polδ clone H11	KMHA15 clone 1
PfDd2_09	1111485	C	T	Non-coding					Dd2-Polδ clone H11	KMHA15 clone 1
PfDd2_10	324857	T	A	Non-coding					Dd2-Polδ clone H11	KMHA15 clone 1
PfDd2_11	1915793	C	A	Coding	PfDd2_110052200	PF3D7_1149600	DnaJ protein putative	p.Gln674Lys	Dd2-Polδ clone H11	KMHA15 clone 2
PfDd2_12	527135	C	T	Coding	PfDd2_120017200	PF3D7_1212400	tetratricopeptide repeat protein putative	p.Ala181Ala	Dd2-Polδ clone H11	KMHA15 clone 1
PfDd2_12	1197712	G	A	Coding	PfDd2_120034400	PF3D7_1229500	T-complex protein 1 subunit gamma	p.Arg336Lys	Dd2-Polδ clone H11	KMHA15 clone 1
PfDd2_12	1449267	G	T	Coding	PfDd2_120040000	PF3D7_1235200	V-type K -independent H -translocating inorganic pyrophosphatase	p.Ser723Tyr	Dd2-Polδ clone H11	KMHA15 clone 2
PfDd2_12	1485075	C	T	Coding	PfDd2_120040700	PF3D7_1235900	pre-mRNA-splicing factor SYF1 putative	p.Glu37Lys	Dd2-Polδ clone H11	KMHA15 clone 2
PfDd2_13	1242172	G	T	Coding	PfDd2_130035000	PF3D7_1329100	myosin F putative	p.Thr1201Asn	Dd2-Polδ clone H11	KMHA15 clone 1
PfDd2_13	2330939	A	T	Non-coding					Dd2-Polδ clone H11	KMHA15 clone 1
PfDd2_14	1936138	G	A	Coding	PfDd2_140052300	PF3D7_1447900	multidrug resistance protein 2	p.Ser450Phe	Dd2-Polδ clone H11	KMHA15 clone 1, KMHA15 clone 2
PfDd2_14	2430869	C	T	Non-coding					Dd2-Polδ clone H11	KMHA15 clone 1
PfDd2_14	3006037	G	A	Coding	PfDd2_140078300	PF3D7_1474200	conserved Plasmodium membrane protein unknown function	p.Asn3299Asn	Dd2-Polδ clone H11	KMHA15 clone 1
KAE609 with Dd2-WT
Chromosome	Position	Ref	Alt	Type	Gene ID	3D7 Gene ID ortholog	Gene name	AA change	Parent	Progenies
PfDd2_05	876384	T	C	Non-coding					Dd2 wild type	Flask 1
PfDd2_12	259889	A	T	Coding	PfDd2_120011100	PF3D7_1206300	Conserved Plasmodiumprotein unknown function	p.Met2042Lys	Dd2 wild type	Flask 1
PfDd2_12	508660	A	T	Coding	PfDd2_120016700	PF3D7_1211900	Non-SERCA-type+Ca2++-transporting P-ATPase	p.Leu350His	Dd2 wild type	Flask 3
PfDd2_12	509113	G	C	Coding	PfDd2_120016700	PF3D7_1211900	Non-SERCA-type+Ca2++-transporting P-ATPase	p.Ala199Gly	Dd2 wild type	Flask 1
PfDd2_13	1245620	A	T	Non-coding					Dd2 wild type	Flask 1
