# Supplementary material for: Generation of a mutator parasite to drive resistome discovery in Plasmodium falciparum
Source: Nat Commun. 2023 May 27;14:3059. doi: 10.1038/s41467-023-38774-1 (PMC10224993; doi:10.1038/s41467-023-38774-1)
Supplement: Supplementary file 7 — Supplementary Data 4 [file 41467_2023_38774_MOESM7_ESM.xlsx]

## Sheet: Sheet1
Supplementary data 4	Denoised Log2 copy ratios for MMV665794-selected clones.
	Note: Cells were conditionally shaded by log2 copy ratios with the following boundary values: -0.6 = black, 0 = blue, 0.6 = yellow.
CONTIG	START	END	Gene_ID	Gene_Description	Miles-et-al--2016-Genome-Classification	No drug flask 1	No drug flask 2	No drug flask 3	MMV665794 clone 1	MMV665794 clone 2	MMV665794 clone 3	MMV665794 clone 4	MMV665794 clone 5
Pf3D7_01_v3	92863	94125	PF3D7_0102000	Plasmodium exported protein (PHISTa), unknown function, pseudogene	Core	-0.045675	-0.03801	-0.103228	-0.011738	0.012455	-0.031589	0.060629	-0.151381
Pf3D7_01_v3	94800	96149	PF3D7_0102100	stevor, pseudogene	Core	-0.063371	-0.19001	-0.041192	-0.132465	-0.116479	-0.177575	-0.287236	-0.215404
Pf3D7_01_v3	98569	102532	PF3D7_0102200	ring-infected erythrocyte surface antigen	Core	0.0408	0.083478	0.230937	-0.028035	0.033542	0.015466	-0.063015	-0.071847
Pf3D7_01_v3	104454	105459	PF3D7_0102300	Plasmodium exported protein, unknown function	Core	-0.80363	-1.09715	-0.543257	-1.31189	-1.44577	-1.2472	-1.65382	-1.23447
Pf3D7_01_v3	106947	108598	PF3D7_0102400	lysophospholipase, putative, pseudogene	Core	0.016163	0.183526	0.241006	0.100161	0.130567	-0.082712	-0.092873	0.075497
Pf3D7_01_v3	110500	116049	PF3D7_0102500	erythrocyte binding antigen-181	Core	0.036627	0.006376	0.103741	-0.029332	-0.029979	0.047723	0.000666	0.06387
Pf3D7_01_v3	118791	121499	PF3D7_0102600	serine/threonine protein kinase, FIKK family	Core	0.209063	0.208045	0.334269	0.106624	0.151485	0.063	0.173773	0.17315
Pf3D7_01_v3	124267	125734	PF3D7_0102700	merozoite-associated tryptophan-rich antigen	Core	-0.080401	-0.045263	-0.188833	0.030686	-0.011686	-0.073633	0.168427	0.086812
Pf3D7_01_v3	126068	128391	PF3D7_0102800	seipin domain-containing protein, putative	Core	-0.311369	-0.450803	-0.275075	-0.446835	-0.349765	-0.393791	-0.261427	-0.235341
Pf3D7_01_v3	128710	131090	PF3D7_0102900	aspartate--tRNA ligase	Core	0.052586	-0.079013	-0.071864	0.013144	0.01702	-0.167256	-0.196225	-0.108204
Pf3D7_01_v3	131836	133874	PF3D7_0103000	vacuolar protein sorting-associated protein VTA1, putative	Core	0.401678	0.467261	0.247127	0.425542	0.473256	0.438888	0.298594	0.45392
Pf3D7_01_v3	134103	139507	PF3D7_0103100	vacuolar protein sorting-associated protein 51, putative	Core	0.141931	0.16446	0.169777	-0.032436	0.006113	-0.024798	0.110104	0.036725
Pf3D7_01_v3	140412	142469	PF3D7_0103200	nucleoside transporter 4	Core	-0.257286	-0.106893	-0.120598	-0.508944	-0.255789	-0.306358	-0.384221	-0.467254
Pf3D7_01_v3	143390	146646	PF3D7_0103300	conserved protein, unknown function	Core	-0.094946	-0.017554	-0.067529	-0.104697	0.01801	-0.137143	-0.114614	-0.131596
Pf3D7_01_v3	147665	153027	PF3D7_0103400	zinc-carboxypeptidase, putative	Core	0.105812	0.082803	0.101432	-0.015712	0.125938	0.027294	0.002455	0.02937
Pf3D7_01_v3	153926	160676	PF3D7_0103500	conserved Plasmodium protein, unknown function	Core	-0.045342	-0.01148	-0.059716	-0.100392	-0.039752	-0.06418	-0.049782	-0.099295
Pf3D7_01_v3	160881	166371	PF3D7_0103600	ATP-dependent RNA helicase, putative	Core	0.217725	0.16564	0.077848	0.189552	0.197433	0.145626	0.217871	0.220756
Pf3D7_01_v3	166372	168883	PF3D7_0103700	L-seryl-tRNA(Sec) kinase, putative	Core	-0.052906	-0.076194	-0.05358	-0.288984	-0.103333	-0.026172	-0.185153	-0.365843
Pf3D7_01_v3	168884	171523	PF3D7_0103800	actin-related protein	Core	-0.074031	0.005676	0.01663	-0.146692	-0.092405	-0.016162	-0.042733	-0.084286
Pf3D7_01_v3	172614	174841	PF3D7_0103900	parasite-infected erythrocyte surface protein	Core	0.094913	0.290218	0.133601	-0.018014	-0.00016	0.13399	0.142575	0.066942
Pf3D7_01_v3	175359	176626	PF3D7_0104000	thrombospondin-related sporozoite protein	Core	-0.147331	-0.304922	-0.185834	-0.16803	-0.137301	-0.054683	-0.060922	-0.269884
Pf3D7_01_v3	177837	181040	PF3D7_0104100	conserved Plasmodium membrane protein, unknown function	Core	-0.076853	-0.039286	0.019294	-0.08213	-0.085658	-0.266294	-0.155052	-0.134672
Pf3D7_01_v3	182572	184472	PF3D7_0104200	StAR-related lipid transfer protein	Core	0.026331	-0.141975	-0.128861	-0.26063	-0.141006	-0.218927	-0.134537	-0.226569
Pf3D7_01_v3	190019	201480	PF3D7_0104300	ubiquitin carboxyl-terminal hydrolase 1, putative	Core	0.095614	0.072141	0.05712	0.090226	0.087637	0.006919	0.086412	0.082618
Pf3D7_01_v3	202286	204382	PF3D7_0104400	4-hydroxy-3-methylbut-2-enyl diphosphate reductase	Core	0.191019	0.136016	0.178771	0.144326	0.180988	0.072479	0.098167	0.051685
Pf3D7_01_v3	204383	205705	PF3D7_0104500	conserved protein, unknown function	Core	0.069855	-0.034406	0.044653	-0.002062	0.112782	0.09212	0.041208	-0.073587
Pf3D7_01_v3	205920	210439	PF3D7_0104600	conserved Plasmodium protein, unknown function	Core	-0.328842	-0.394957	-0.096099	-0.390058	-0.385948	-0.269836	-0.338831	-0.399634
Pf3D7_01_v3	210620	213255	PF3D7_0104700	major facilitator superfamily-related transporter, putative	Core	0.087117	0.171558	0.068558	0.135805	0.073471	0.205195	0.141525	0.117355
Pf3D7_01_v3	215526	217759	PF3D7_0104800	novel putative transporter 1, putative	Core	-0.08217	-0.16007	-0.155131	-0.032462	-0.170917	-0.123548	-0.090327	-0.263083
Pf3D7_01_v3	220952	221883	PF3D7_0105100	conserved Apicomplexan protein, unknown function	Core	0.059931	0.142445	0.054679	0.082163	0.097575	0.079974	0.112745	-0.025587
Pf3D7_01_v3	222004	224210	PF3D7_0105200	heptatricopeptide repeat and RAP domain-containing protein, putative	Core	-0.160647	-0.111637	-0.044079	-0.122335	-0.104079	-0.092968	-0.134561	-0.037275
Pf3D7_01_v3	224860	226029	PF3D7_0105300	cyclase-associated protein	Core	0.090093	-0.00311	0.043827	0.093572	-0.100492	-0.01348	0.208487	-0.07076
Pf3D7_01_v3	226431	227535	PF3D7_0105400	conserved Plasmodium protein, unknown function	Core	0.294257	0.392493	0.183224	0.250611	0.453416	0.507281	0.492438	0.536317
Pf3D7_01_v3	228235	229769	PF3D7_0105500	conserved protein, unknown function	Core	0.179276	0.220076	0.05829	0.151636	0.108011	0.13743	0.073957	0.133207
Pf3D7_01_v3	230039	234652	PF3D7_0105600	conserved Plasmodium protein, unknown function	Core	0.165914	0.138365	0.109407	0.147813	0.161693	0.18154	0.123481	0.111689
Pf3D7_01_v3	238416	248107	PF3D7_0105700	asparagine-rich antigen Pfa35-2	Core	0.122689	0.114674	0.048031	0.077701	0.052981	0.08242	0.121236	0.082834
Pf3D7_01_v3	248981	252260	PF3D7_0105800	cyclin-dependent kinases regulatory subunit, putative	Core	0.067652	0.128671	0.17148	0.124891	0.188483	0.036837	0.122303	0.142453
Pf3D7_01_v3	253334	255180	PF3D7_0105900	3'-5' exonuclease, putative	Core	0.332918	0.216648	0.151373	0.3673	0.356301	0.246766	0.212138	0.483391
Pf3D7_01_v3	255525	258793	PF3D7_0106000	conserved protein, unknown function	Core	0.248356	0.215682	0.22487	0.112193	0.204119	0.141603	0.125162	0.097827
Pf3D7_01_v3	260408	262059	PF3D7_0106100	V-type proton ATPase subunit C, putative	Core	0.072707	0.230524	-0.046551	0.039051	0.001641	0.025661	0.135015	0.143577
Pf3D7_01_v3	263090	264473	PF3D7_0106200	EF hand domain-containing protein, putative	Core	-0.101883	0.100124	0.035917	-0.042952	-0.038617	0.053826	0.125418	-0.017685
Pf3D7_01_v3	264958	269423	PF3D7_0106300	calcium-transporting ATPase	Core	-0.061089	-0.028395	-0.003661	-0.098466	0.055734	-0.006215	-0.021111	-0.037417
Pf3D7_01_v3	272204	273654	PF3D7_0106400	pre-rRNA-processing protein TSR2, putative	Core	0.255322	0.371731	0.19444	0.244518	0.411507	0.138277	0.261112	0.225256
Pf3D7_01_v3	274065	278800	PF3D7_0106500	conserved Plasmodium protein, unknown function	Core	0.181831	0.220456	0.045814	0.271754	0.232227	0.224217	0.275795	0.236337
Pf3D7_01_v3	278865	280264	PF3D7_0106600	conserved Plasmodium protein, unknown function	Core	0.121619	0.020923	-0.014019	0.178255	0.085714	0.159536	-0.039821	0.031375
Pf3D7_01_v3	280905	285709	PF3D7_0106700	small ribosomal subunit assembling AARP2 protein	Core	0.06725	0.069578	-0.003288	0.033855	-0.007756	0.05286	0.0816	0.054296
Pf3D7_01_v3	286701	289168	PF3D7_0106800	ras-related protein Rab-5C	Core	0.214533	0.364119	0.170949	0.153068	0.347639	0.301886	0.232713	0.263818
Pf3D7_01_v3	290136	292840	PF3D7_0106900	2-C-methyl-D-erythritol 4-phosphate cytidylyltransferase, putative	Core	0.312365	0.317779	0.228754	0.307046	0.280102	0.210671	0.377838	0.279293
Pf3D7_01_v3	293392	295134	PF3D7_0107000	centrin-1	Core	0.382157	0.259753	0.200525	0.260404	0.322245	0.341163	0.158782	0.308704
Pf3D7_01_v3	295135	297146	PF3D7_0107100	conserved protein, unknown function	Core	-0.030948	-0.022613	0.037397	-0.014342	0.081091	-0.025855	0.076007	0.001133
Pf3D7_01_v3	297147	299479	PF3D7_0107200	CCR4 domain-containing protein 3, putative	Core	0.173308	0.191884	-0.105317	0.154942	0.176106	0.136441	0.369478	0.141822
Pf3D7_01_v3	299480	301118	PF3D7_0107300	conserved Plasmodium protein, unknown function	Core	0.341743	0.353912	0.282173	0.157483	0.340252	0.330296	0.345819	0.266537
Pf3D7_01_v3	302687	303648	PF3D7_0107400	ATP synthase-associated protein, putative	Core	0.050666	-0.131742	0.033725	-0.049529	-0.191254	-0.175674	-0.236665	-0.198508
Pf3D7_01_v3	304112	309507	PF3D7_0107500	Niemann-Pick type C1-related protein	Core	0.052659	0.09738	0.169451	0.018425	0.121546	0.042872	0.081273	0.08022
Pf3D7_01_v3	314368	319655	PF3D7_0107600	eukaryotic translation initiation factor 2-alpha kinase 2, putative	Core	0.286912	0.308243	0.243783	0.26136	0.305257	0.319497	0.323493	0.25998
Pf3D7_01_v3	319918	321758	PF3D7_0107700	dolichyl-diphosphooligosaccharide--protein glycosyltransferase subunit OST3/OST6, putative	Core	-0.441009	-0.509617	-0.040077	-0.663686	-0.622134	-0.52803	-0.513453	-0.514482
Pf3D7_01_v3	322121	326234	PF3D7_0107800	double-strand break repair protein MRE11	Core	0.053843	0.053648	0.09002	0.006022	-0.005146	-0.034175	0.046273	-0.196061
Pf3D7_01_v3	326235	327474	PF3D7_0107900	conserved Plasmodium protein, unknown function	Core	0.412009	0.164248	0.079872	0.279946	0.322135	0.290729	0.271117	0.400216
Pf3D7_01_v3	328181	329808	PF3D7_0108000	proteasome subunit beta type-3, putative	Core	-0.180186	-0.307376	-0.335796	-0.360463	-0.313242	-0.428818	-0.261178	-0.266428
Pf3D7_01_v3	330488	332958	PF3D7_0108100	conserved protein, unknown function	Core	0.080984	-0.022455	0.089674	0.047076	0.033672	-0.013455	0.051595	0.00778
Pf3D7_01_v3	336918	344083	PF3D7_0108300	conserved Plasmodium protein, unknown function	Core	0.02441	0.056613	0.0728	-0.04418	-0.092562	0.011754	0.024378	-0.015909
Pf3D7_01_v3	344150	346790	PF3D7_0108400	mitochondrial carrier protein, putative	Core	-0.418613	-0.276777	-0.184485	-0.25622	-0.360711	-0.316803	-0.268739	-0.370787
Pf3D7_01_v3	348920	349852	PF3D7_0108500	conserved Plasmodium protein, unknown function	Core	0.299161	0.214187	-0.078591	0.091612	0.196396	0.158184	0.116514	0.088564
Pf3D7_01_v3	349853	351876	PF3D7_0108600	conserved protein, unknown function	Core	0.143919	0.281064	-0.000196	0.226121	0.243709	0.124767	0.102755	0.164655
Pf3D7_01_v3	352064	356461	PF3D7_0108700	secreted ookinete protein, putative	Core	-0.110567	0.097979	-0.009297	-0.121594	-0.099849	-0.135174	0.004312	-0.144075
Pf3D7_01_v3	357584	360589	PF3D7_0108800	mitochondrial carrier protein, putative	Core	-0.35438	-0.233238	-0.176982	-0.470653	-0.61067	-0.33689	-0.340077	-0.633326
Pf3D7_01_v3	363068	364242	PF3D7_0109000	photosensitized INA-labeled protein PHIL1	Core	-0.328417	-0.089026	-0.083059	-0.337496	-0.544139	-0.397491	-0.473771	-0.390376
Pf3D7_01_v3	365360	369045	PF3D7_0109100	LCCL domain-containing protein	Core	-0.052178	0.07342	-0.025735	-0.142094	-0.038093	-0.116784	-0.04137	-0.1671
Pf3D7_01_v3	369230	370428	PF3D7_0109200	cleavage and polyadenylation specificity factor subunit 5, putative	Core	0.099272	-0.026538	0.083466	-0.090662	0.070193	-0.154572	-0.235409	-0.235688
Pf3D7_01_v3	371565	373262	PF3D7_0109300	fatty acid elongation protein, GNS1/SUR4 family, putative	Core	-0.029669	-0.065555	0.032076	-0.179787	-0.142945	-0.069225	-0.0603	-0.441727
Pf3D7_01_v3	374189	375337	PF3D7_0109400	tubulin-specific chaperone a, putative	Core	0.044621	-0.029108	-0.050193	-0.212327	-0.105916	-0.131473	-0.217741	-0.108643
Pf3D7_01_v3	376044	377254	PF3D7_0109500	N-acetyltransferase, GNAT family, putative	Core	0.064943	0.314358	0.127812	0.137028	0.190071	0.080542	-0.086721	0.128776
Pf3D7_01_v3	380447	382674	PF3D7_0109800	phenylalanine--tRNA ligase alpha subunit	Core	-0.22596	-0.208944	-0.111783	-0.379272	-0.445042	-0.357265	-0.323447	-0.440214
Pf3D7_01_v3	383034	388156	PF3D7_0109850	phosphatidate cytidylyltransferase, putative	Core	0.061321	0.168784	0.251261	0.066322	0.10697	0.060104	0.074831	-0.060677
Pf3D7_01_v3	388157	389168	PF3D7_0110000	conserved Plasmodium protein, unknown function	Core	-0.254859	0.08929	0.045715	-0.172968	-0.120727	-0.066086	-0.141674	-0.045381
Pf3D7_01_v3	389169	392315	PF3D7_0110100	selenocysteine-specific elongation factor, putative	Core	-0.050809	-0.108817	0.035905	-0.052372	-0.124624	0.028548	-0.084738	-0.130287
Pf3D7_01_v3	392354	393125	PF3D7_0110200	FAD-linked sulfhydryl oxidase ERV1, putative	Core	0.162437	0.191267	0.190076	0.363074	0.177875	0.205574	0.284495	0.387801
Pf3D7_01_v3	393683	395085	PF3D7_0110400	DNA-directed RNA polymerase II subunit RPB9, putative	Core	0.048188	-0.088179	-0.08286	-0.137976	0.032682	-0.085344	-0.161593	-0.151576
Pf3D7_01_v3	396341	403856	PF3D7_0110500	bromodomain protein, putative	Core	0.115974	0.087498	0.08709	-0.04255	0.019422	0.02039	0.02893	0.023524
Pf3D7_01_v3	405489	412419	PF3D7_0110600	phosphatidylinositol-4-phosphate 5-kinase	Core	0.015291	0.027693	0.060074	-0.00945	0.038055	-0.060885	-0.063471	-0.040088
Pf3D7_01_v3	413510	415350	PF3D7_0110700	chromatin assembly factor 1 protein WD40 domain, putative	Core	0.072645	0.052694	-0.004652	0.032005	-0.004683	0.004336	0.01702	-0.013189
Pf3D7_01_v3	417671	419857	PF3D7_0110800	transcription initiation factor TFIIB, putative	Core	-0.007812	-0.084493	-0.131416	-0.020957	0.124546	0.014269	-0.124679	-0.057145
Pf3D7_01_v3	420043	421103	PF3D7_0110900	adenylate kinase-like protein 1	Core	0.167365	0.047664	-0.003816	0.181383	0.194451	0.248676	0.32226	0.224401
Pf3D7_01_v3	421526	427825	PF3D7_0111000	kinesin-8, putative	Core	0.10242	0.105035	0.003528	0.091548	0.092715	-0.009503	0.039354	0.038654
Pf3D7_01_v3	431289	435292	PF3D7_0111300	P-loop containing nucleoside triphosphate hydrolase, putative	Core	-0.098427	-0.023693	-0.016481	-0.124467	-0.057735	-0.101539	-0.204988	-0.145475
Pf3D7_01_v3	436158	438814	PF3D7_0111400	conserved Plasmodium protein, unknown function	Core	0.373917	0.307777	0.313792	0.324256	0.411625	0.391317	0.278613	0.205655
Pf3D7_01_v3	439402	441668	PF3D7_0111500	UMP-CMP kinase, putative	Core	-0.097221	-0.093008	0.068749	-0.166031	-0.192999	-0.247548	-0.163341	-0.298929
Pf3D7_01_v3	445776	449099	PF3D7_0111800	eukaryotic translation initiation factor 4E, putative	Core	0.181361	0.243498	0.106101	0.252275	0.115632	0.135961	0.266557	0.324071
Pf3D7_01_v3	450739	453368	PF3D7_0112000	TatD-like deoxyribonuclease	Core	0.481577	0.412398	0.381751	0.49809	0.412782	0.503299	0.544824	0.644257
Pf3D7_01_v3	464476	470444	PF3D7_0112200	multidrug resistance-associated protein 1	Core	0.089979	0.055957	0.011094	0.013439	0.024911	0.033623	0.013857	0.049188
Pf3D7_01_v3	473489	475887	PF3D7_0112300	18S ribosomal RNA	Core	-1.39147	-1.50472	-1.19018	-1.28044	-1.15209	-1.38361	-1.34801	-1.28155
Pf3D7_01_v3	476403	477278	PF3D7_0112500	5.8S ribosomal RNA	Core	0.175901	0.123634	0.137683	0.092388	0.110052	0.078377	0.233338	-0.02592
Pf3D7_01_v3	477279	481595	PF3D7_0112700	28S ribosomal RNA	Core	-0.07624	-0.061493	-0.144423	-0.175927	-0.211131	-0.198634	-0.202294	-0.150595
Pf3D7_01_v3	481596	482868	PF3D7_0112800	Plasmodium exported protein (hyp11), unknown function	Core	0.26579	0.366277	0.19109	0.199999	0.281551	0.23345	0.264674	0.266042
Pf3D7_01_v3	486250	487436	PF3D7_0112900	Plasmodium exported protein, unknown function	Core	-0.228512	-0.229128	-0.082608	-0.596859	-0.54695	-0.59228	-0.768541	-0.899936
Pf3D7_01_v3	487642	490377	PF3D7_0113000	glutamic acid-rich protein GARP	Core	0.075114	0.127918	0.14246	0.113233	0.087551	-0.007418	0.064215	0.061499
Pf3D7_01_v3	494994	500326	PF3D7_0113100	surface-associated interspersed protein 1.1 (SURFIN 1.1)	Core	-0.008255	0.010301	-0.039503	-0.097019	-0.010594	-0.028512	-0.063516	-0.079821
Pf3D7_01_v3	500709	503118	PF3D7_0113200	Plasmodium exported protein, unknown function	Core	0.15739	0.104327	-0.016938	-0.068426	-0.047845	-0.027244	0.051152	-0.006104
Pf3D7_01_v3	504688	507124	PF3D7_0113300	Plasmodium exported protein (hyp1), unknown function	Core	-0.019878	0.075157	0.003816	-0.082715	-0.095201	-0.150973	-0.092343	-0.18004
Pf3D7_01_v3	508002	509998	PF3D7_0113400	Plasmodium exported protein, unknown function	Core	-0.587266	-0.32207	-0.531133	-0.555848	-0.601398	-0.523994	-0.526242	-0.537771
Pf3D7_01_v3	511836	518105	PF3D7_0113600	surface-associated interspersed protein 1.2 (SURFIN 1.2), pseudogene	Core	0.121683	0.079555	0.106947	-0.003943	-0.003867	-0.005709	-0.007313	-0.022416
Pf3D7_01_v3	520557	522829	PF3D7_0113700	heat shock protein 40, type II	Core	-0.049535	-0.036366	0.01549	-0.161037	0.022179	-0.122537	-0.105122	-0.259062
Pf3D7_01_v3	526857	536601	PF3D7_0113800	DBL containing protein, unknown function	Core	0.021156	0.041479	0.003558	-0.040628	-0.086597	-0.039011	-0.018003	-0.040549
Pf3D7_01_v3	536859	538275	PF3D7_0113900	CX3CL1-binding protein 1	Core	-0.043101	0.171006	-0.007457	-0.137561	-0.099641	0.132839	0.135784	0.054087
Pf3D7_01_v3	542230	547233	PF3D7_0114000	exported protein family 1	Core	-0.107191	-0.082326	0.05184	-0.236019	-0.251058	-0.182368	-0.163356	-0.216607
Pf3D7_01_v3	550326	551963	PF3D7_0114200	exported protein family 3	Core	-0.244118	-0.083695	-0.122543	-0.109293	-0.171779	-0.050644	-0.084905	-0.200646
Pf3D7_01_v3	552390	553927	PF3D7_0114300	exported protein family 4, pseudogene	Core	0.045904	0.241271	0.056453	0.129817	0.080117	0.11019	0.066144	0.020339
Pf3D7_01_v3	553928	555689	PF3D7_0114400	erythrocyte membrane protein 1 (PfEMP1), exon 2, pseudogene	Core	0.028751	0.056352	0.051799	0.046103	-0.030759	-0.020803	-0.143669	-0.024158
Pf3D7_01_v3	560224	561784	PF3D7_0114600	stevor, pseudogene	Core	-0.283235	-0.303153	-0.342734	-0.263662	-0.294142	-0.411652	-0.337252	-0.321256
Pf3D7_01_v3	563453	565092	PF3D7_0114700	rifin	Core	0.259192	0.203443	0.296674	0.059233	0.186754	0.264021	0.173915	0.260106
Pf3D7_01_v3	569235	570522	PF3D7_0114800	Plasmodium exported protein (hyp7), unknown function	Core	-0.157542	-0.441405	-0.265274	-0.090437	-0.372629	-0.251086	-0.249494	-0.443779
Pf3D7_01_v3	571885	573103	PF3D7_0114900	Plasmodium exported protein, unknown function, pseudogene	Core	-0.067253	-0.100413	-0.035402	-0.12164	-0.345787	-0.070416	-0.186712	-0.252166
Pf3D7_02_v3	109314	110830	PF3D7_0202100	liver stage associated protein 2	Core	0.45734	0.439651	0.541723	0.595732	0.517399	0.481401	0.451263	0.365523
Pf3D7_02_v3	112297	113932	PF3D7_0202200	EMP1-trafficking protein	Core	0.243371	0.224705	0.164176	0.340727	0.140547	0.180884	0.428027	0.263455
Pf3D7_02_v3	116975	118485	PF3D7_0202300	Plasmodium exported protein (hyp11), unknown function	Core	-0.309752	-0.430392	0.113608	-0.797456	-1.13146	-0.712861	-1.0196	-1.30032
Pf3D7_02_v3	120274	124352	PF3D7_0202400	translation-enhancing factor	Core	0.085166	0.193602	0.119336	0.200071	0.129287	0.107416	-0.010821	0.042381
Pf3D7_02_v3	127744	128564	PF3D7_0202500	early transcribed membrane protein 2	Core	0.04036	-0.048442	0.111457	-0.094277	-0.318338	-0.172349	-0.255134	-0.299357
Pf3D7_02_v3	129092	133813	PF3D7_0202600	nucleic acid binding protein, putative	Core	-0.114395	-0.060899	0.07602	-0.148905	-0.312055	-0.233533	-0.301286	-0.181332
Pf3D7_02_v3	135273	137348	PF3D7_0202700	octaprenyl pyrophosphate synthase	Core	-0.064217	-0.016385	0.118493	0.00601	0.040894	0.043167	-0.112768	-0.110475
Pf3D7_02_v3	137349	138639	PF3D7_0202800	conserved Plasmodium protein, unknown function	Core	-0.133281	-0.203586	-0.233747	-0.195612	-0.413535	-0.249332	-0.427448	-0.279429
Pf3D7_02_v3	138677	141408	PF3D7_0202900	palmitoyltransferase DHHC12, putative	Core	-0.07109	0.148057	0.167254	0.06485	-0.049451	-0.063819	-0.118205	-0.129087
Pf3D7_02_v3	141409	147814	PF3D7_0203000	repetitive organellar protein, putative	Core	-0.121332	-0.087571	-0.079771	-0.174201	-0.200731	-0.159949	-0.221748	-0.174797
Pf3D7_02_v3	149274	157231	PF3D7_0203100	protein kinase, putative	Core	-0.125251	-0.131824	0.013834	-0.141333	-0.116625	-0.209798	-0.199064	-0.257893
Pf3D7_02_v3	157887	159910	PF3D7_0203200	conserved Plasmodium protein, unknown function	Core	-0.613799	-0.467588	-0.335601	-0.626576	-0.801473	-0.782735	-0.726232	-0.910905
Pf3D7_02_v3	160264	161492	PF3D7_0203300	ERCC1 nucleotide excision repair protein, putative	Core	-0.099642	-0.126489	-0.040968	-0.209041	-0.050096	-0.237538	-0.085897	-0.053556
Pf3D7_02_v3	161815	163150	PF3D7_0203400	conserved Plasmodium protein, unknown function	Core	0.067198	0.080419	0.102407	0.186146	0.239612	0.220169	0.091437	0.289864
Pf3D7_02_v3	165894	168301	PF3D7_0203600	conserved Plasmodium protein, unknown function	Core	0.182065	0.195873	0.146052	-0.056269	-0.007266	0.062625	-0.064623	0.117269
Pf3D7_02_v3	168432	170386	PF3D7_0203700	protein MAK16, putative	Core	-0.092439	-0.020921	-0.045608	-0.107133	0.103517	-0.017513	-0.088864	0.011004
Pf3D7_02_v3	171313	175162	PF3D7_0203800	conserved Plasmodium protein, unknown function	Core	0.025326	0.140132	0.051233	-0.02853	0.074978	0.110672	-0.102777	0.061934
Pf3D7_02_v3	176317	178550	PF3D7_0203900	5'-3' exonuclease, N-terminal resolvase-like domain, putative	Core	-0.098826	0.138642	0.174764	-0.14097	-0.014537	0.064026	-0.042584	-0.043577
Pf3D7_02_v3	178705	181776	PF3D7_0204000	condensin-2 complex subunit H2, putative	Core	-0.258656	-0.224556	-0.139141	-0.394249	-0.259285	-0.222679	-0.398946	-0.401482
Pf3D7_02_v3	181978	189365	PF3D7_0204100	Sel1 repeat-containing protein, putative	Core	-0.099016	-0.043209	-0.022494	-0.118647	-0.083374	-0.14083	-0.082093	-0.02774
Pf3D7_02_v3	192568	194449	PF3D7_0204200	conserved Plasmodium protein, unknown function	Core	-0.04257	-0.105328	-0.031875	-0.252765	-0.255681	-0.140773	-0.005531	-0.298902
Pf3D7_02_v3	194576	197067	PF3D7_0204300	conserved Plasmodium protein, unknown function	Core	-0.023171	0.04216	-0.016504	-0.025124	-0.222643	-0.113199	-0.147546	-0.063141
Pf3D7_02_v3	197068	198198	PF3D7_0204400	dynein light chain, putative	Core	0.453042	0.298294	0.22337	0.56238	0.42837	0.481414	0.543135	0.594498
Pf3D7_02_v3	198199	199820	PF3D7_0204500	aspartate transaminase	Core	-0.02523	-0.094997	-0.077039	-0.085057	-0.024355	-0.294449	-0.174915	0.054427
Pf3D7_02_v3	200232	204298	PF3D7_0204600	5'-3' exonuclease, putative	Core	-0.067234	-0.127871	-0.107208	-0.151232	-0.118615	-0.113183	-0.154917	-0.128282
Pf3D7_02_v3	205639	207653	PF3D7_0204700	hexose transporter	Core	-0.141037	-0.125355	-0.027059	-0.115794	-0.112053	-0.150738	-0.186157	-0.222568
Pf3D7_02_v3	209333	211083	PF3D7_0204800	3'-5' exonuclease, putative	Core	0.055338	0.165268	-0.095928	0.15021	0.080667	-0.002576	0.074487	0.115491
Pf3D7_02_v3	211098	212804	PF3D7_0204900	2-methoxy-6-polyprenyl-1,4-benzoquinol methylase, mitochondrial, putative	Core	0.022229	0.038543	-0.074102	-0.030432	-0.135556	0.082898	-0.045825	-0.104956
Pf3D7_02_v3	212805	214673	PF3D7_0205000	conserved Plasmodium protein, unknown function	Core	0.20526	0.390677	-0.016998	0.45522	0.438323	0.324496	0.416866	0.431741
Pf3D7_02_v3	214674	217598	PF3D7_0205100	conserved Plasmodium protein, unknown function	Core	-0.108319	-0.015628	-0.080956	-0.028376	-0.150364	-0.161445	-0.084112	-0.143076
Pf3D7_02_v3	217632	219157	PF3D7_0205200	MORN repeat protein, putative	Core	0.159128	0.176477	0.154224	0.156288	0.092823	0.178608	0.190908	0.022705
Pf3D7_02_v3	219440	222506	PF3D7_0205300	conserved Plasmodium protein, unknown function	Core	-0.297999	-0.391263	-0.196793	-0.289262	-0.316001	-0.354132	-0.368475	-0.462031
Pf3D7_02_v3	223228	225101	PF3D7_0205400	PCI domain-containing protein, putative	Core	-0.300146	-0.397349	-0.043234	-0.278615	-0.274147	-0.280202	-0.313641	-0.277734
Pf3D7_02_v3	225312	226495	PF3D7_0205500	DNA-directed RNA polymerase II 16 kDa subunit, putative	Core	-0.278105	-0.103817	-0.2854	-0.245256	-0.043844	-0.103131	-0.138984	-0.138902
Pf3D7_02_v3	227775	230182	PF3D7_0205600	conserved Plasmodium protein, unknown function	Core	-0.061201	0.028263	0.017705	-0.04242	0.114311	0.119249	0.068638	0.087242
Pf3D7_02_v3	230891	232629	PF3D7_0205700	RNA-binding protein, putative	Core	-0.123199	-0.173959	-0.068674	-0.325363	-0.351342	-0.29922	0.06299	-0.348651
Pf3D7_02_v3	232630	233726	PF3D7_0205800	PH domain-containing protein, putative	Core	-0.349885	-0.270412	-0.228435	-0.504594	-0.208949	-0.338854	-0.237786	-0.447153
Pf3D7_02_v3	234987	239031	PF3D7_0205900	26S proteasome regulatory subunit RPN1, putative	Core	0.142329	0.085613	0.073753	-0.012556	-0.010979	0.071478	0.037605	0.067239
Pf3D7_02_v3	239032	244046	PF3D7_0206000	DNA repair protein RAD2, putative	Core	0.065934	0.004751	0.127395	-0.076682	-0.053426	-0.068032	0.054804	-0.090177
Pf3D7_02_v3	245108	246949	PF3D7_0206100	cysteine desulfuration protein SufE	Core	0.135928	-0.021481	-0.05366	-0.102627	-0.005189	0.08111	0.078872	-0.029128
Pf3D7_02_v3	248780	250977	PF3D7_0206200	pantothenate transporter	Core	-0.097643	-0.148914	-0.129134	-0.262098	-0.257518	-0.221131	-0.200079	-0.174029
Pf3D7_02_v3	252144	262693	PF3D7_0206300	pentafunctional AROM polypeptide, putative, pseudogene	Core	0.068119	0.098721	0.067227	0.085376	0.157701	0.05006	0.070433	0.118117
Pf3D7_02_v3	262787	267597	PF3D7_0206500	conserved Plasmodium protein, unknown function	Core	0.130992	0.076671	0.092602	0.028618	0.133074	0.081985	0.189412	0.142838
Pf3D7_02_v3	271344	273259	PF3D7_0206700	adenylosuccinate lyase	Core	0.021317	0.084888	-0.166296	0.004796	0.088267	0.003097	0.084366	-0.040888
Pf3D7_02_v3	273439	274757	PF3D7_0206800	merozoite surface protein 2	Core	0.442947	0.363376	0.320687	0.426091	0.341673	0.44698	0.52328	0.595245
Pf3D7_02_v3	275290	276827	PF3D7_0206900	merozoite surface protein 5	Core	0.185324	0.081421	0.093958	0.13858	0.075446	0.223495	0.156783	0.054731
Pf3D7_02_v3	277244	278706	PF3D7_0207000	merozoite surface protein 4	Core	0.096162	0.177682	0.238089	0.069518	0.08942	0.103346	-0.006412	0.032122
Pf3D7_02_v3	281657	287595	PF3D7_0207100	conserved Plasmodium protein, unknown function	Core	0.0823	0.049483	0.045619	0.040446	0.06253	0.075257	0.007635	-0.031096
Pf3D7_02_v3	289918	292953	PF3D7_0207300	serine repeat antigen 8	Core	0.130995	0.185895	0.08152	0.071855	0.056897	-0.008643	0.09655	0.091965
Pf3D7_02_v3	294023	297866	PF3D7_0207400	serine repeat antigen 7	Core	0.188541	0.206511	0.12397	0.102774	0.120522	-0.007262	0.040558	0.096079
Pf3D7_02_v3	298647	302814	PF3D7_0207500	serine repeat antigen 6	Core	-0.008194	-0.013901	-0.014415	-0.103267	0.007366	-0.002837	0.021396	0.011737
Pf3D7_02_v3	303343	307277	PF3D7_0207600	serine repeat antigen 5	Core	0.062884	0.107293	0.043583	-0.060039	-0.005315	-0.025003	-0.059328	0.009593
Pf3D7_02_v3	308597	312405	PF3D7_0207700	serine repeat antigen 4	Core	0.144416	0.163895	0.108157	0.094948	0.062658	0.094908	0.112836	0.206274
Pf3D7_02_v3	313199	316991	PF3D7_0207800	serine repeat antigen 3	Core	-0.032488	-0.044911	-0.126341	-0.011661	-0.046758	-0.060297	-0.051982	-0.08739
Pf3D7_02_v3	317346	321560	PF3D7_0207900	serine repeat antigen 2	Core	0.094573	0.020124	0.031153	0.02278	0.07609	-0.018372	0.078444	0.053512
Pf3D7_02_v3	322088	325973	PF3D7_0208000	serine repeat antigen 1	Core	-0.069785	-0.067464	-0.075835	-0.015824	-0.106673	-0.077691	-0.112373	-0.093985
Pf3D7_02_v3	327682	335441	PF3D7_0208100	conserved Plasmodium protein, unknown function	Core	0.11678	0.174104	0.054827	0.105854	0.139046	0.13747	0.193211	0.176148
Pf3D7_02_v3	335442	336831	PF3D7_0208200	KRR1 small subunit processome component, putative	Core	0.325325	0.299016	0.128556	0.295208	0.274935	0.231408	0.400747	0.368655
Pf3D7_02_v3	337308	343137	PF3D7_0208300	conserved Plasmodium protein, unknown function	Core	-0.065139	0.048162	-0.040109	0.064447	0.144457	0.026288	0.08972	0.085543
Pf3D7_02_v3	343138	349590	PF3D7_0208400	conserved Plasmodium protein, unknown function	Core	0.030962	0.08684	0.018051	0.083157	0.126397	-0.033096	0.094196	0.083795
Pf3D7_02_v3	352586	353878	PF3D7_0208500	acyl carrier protein	Core	0.078638	0.068966	0.177362	-0.008291	-0.125054	0.110797	0.130263	0.302744
Pf3D7_02_v3	354371	356309	PF3D7_0208600	ribosome-recycling factor	Core	-0.045196	0.143191	0.023083	-0.00449	0.035585	-0.016963	0.135686	0.071805
Pf3D7_02_v3	356310	358264	PF3D7_0208700	conserved Plasmodium protein, unknown function, unspecified product	Core	0.375008	0.221364	0.174826	0.207155	0.397497	0.37705	0.417079	0.490662
Pf3D7_02_v3	358892	360099	PF3D7_0208800	conserved Plasmodium protein, unknown function	Core	-0.085661	-0.237411	-0.000784	-0.350049	-0.06226	-0.290695	-0.202507	-0.327249
Pf3D7_02_v3	360578	368604	PF3D7_0208900	6-cysteine protein P230p	Core	0.087138	0.07207	0.090656	0.04728	0.051242	0.032431	-0.041417	0.064677
Pf3D7_02_v3	370188	380095	PF3D7_0209000	6-cysteine protein P230	Core	0.094328	0.088756	0.067849	0.035704	-0.104782	0.02485	0.006857	-0.059211
Pf3D7_02_v3	380880	383695	PF3D7_0209100	patatin-like phospholipase, putative	Core	-0.088249	0.016747	0.007575	-0.008136	-0.056702	-0.016294	-0.047776	-0.149695
Pf3D7_02_v3	384615	386830	PF3D7_0209200	exosome complex component MTR3, putative	Core	-0.022971	0.003588	0.019947	-0.13757	-0.024444	-0.04815	-0.051622	-0.041493
Pf3D7_02_v3	387023	388287	PF3D7_0209300	2C-methyl-D-erythritol 2,4-cyclodiphosphate synthase	Core	-0.084304	-0.062044	-0.01039	-0.11244	-0.087393	-0.183166	-0.127718	-0.104284
Pf3D7_02_v3	388288	390861	PF3D7_0209400	conserved protein, unknown function	Core	-0.052271	-0.052918	-0.049308	-0.107752	-0.148649	-0.015702	-0.051449	-0.045779
Pf3D7_02_v3	391025	393039	PF3D7_0209500	conserved Plasmodium protein, unknown function	Core	-0.218764	-0.351639	-0.113122	-0.24106	-0.36631	-0.14043	-0.114608	-0.291312
Pf3D7_02_v3	393987	398995	PF3D7_0209600	transporter, putative	Core	0.063786	0.080796	0.155896	-0.049091	0.04194	0.023931	0.164362	0.060916
Pf3D7_02_v3	399903	402109	PF3D7_0209700	RING zinc finger protein, putative	Core	0.331412	0.371555	0.176194	0.337746	0.364835	0.369544	0.335297	0.379687
Pf3D7_02_v3	404031	406605	PF3D7_0209800	ATP-dependent RNA helicase UAP56	Core	0.123835	0.12108	0.084236	0.159124	0.093905	0.087356	0.19573	0.112401
Pf3D7_02_v3	409733	410478	PF3D7_0210000	secretory complex protein 61 gamma subunit	Core	0.058042	0.228041	-0.098645	0.279002	0.217785	0.17229	0.168571	0.218814
Pf3D7_02_v3	413069	421387	PF3D7_0210200	conserved Plasmodium protein, unknown function	Core	-0.007044	0.046144	-0.082714	-0.000895	-0.024	-0.044397	-0.012478	-0.035998
Pf3D7_02_v3	422813	424904	PF3D7_0210300	monocarboxylate transporter, putative	Core	-0.055801	0.212635	0.267965	0.0237	0.076707	0.058377	0.137278	0.048258
Pf3D7_02_v3	425439	426747	PF3D7_0210400	50S ribosomal protein L33, putative	Core	-0.132506	-0.036337	0.06785	-0.050753	-0.217101	-0.236324	-0.121727	-0.313519
Pf3D7_02_v3	427240	431780	PF3D7_0210500	conserved Plasmodium protein, unknown function	Core	0.054206	0.123514	-0.015879	0.086737	0.195821	0.14926	0.280877	0.206749
Pf3D7_02_v3	431791	434336	PF3D7_0210600	conserved protein, unknown function	Core	0.33695	0.272082	0.318165	0.350881	0.376145	0.379706	0.36366	0.271676
Pf3D7_02_v3	435800	437244	PF3D7_0210700	syntaxin, Qa-SNARE family	Core	-0.207578	-0.073089	0.02904	-0.306962	-0.308465	-0.208377	-0.392494	-0.458783
Pf3D7_02_v3	437505	439252	PF3D7_0210800	conserved Plasmodium protein, unknown function	Core	-0.077989	-0.169571	-0.077568	-0.22506	-0.118162	-0.12431	-0.228909	-0.112654
Pf3D7_02_v3	441830	443184	PF3D7_0210900	conserved Plasmodium protein, unknown function	Core	0.055204	0.101894	-0.058154	-0.021336	0.204858	0.073677	0.118644	0.158336
Pf3D7_02_v3	443574	444858	PF3D7_0211000	unspecified product	Core	-0.463118	-0.514261	-0.271486	-0.416891	-0.491467	-0.53311	-0.410176	-0.552807
Pf3D7_02_v3	451501	455347	PF3D7_0211100	conserved Plasmodium protein, unknown function	Core	0.187567	0.28169	0.09849	0.224754	0.35475	0.216832	0.324154	0.424568
Pf3D7_02_v3	455348	456536	PF3D7_0211200	ras-related protein Rab-5A	Core	0.122976	0.173109	0.10925	0.060167	0.290195	0.023713	0.169584	0.172752
Pf3D7_02_v3	456880	458828	PF3D7_0211300	ubiquinol-cytochrome-c reductase complex assembly factor 1, putative	Core	0.079526	0.10998	0.165761	0.153514	0.017065	0.039749	0.041719	0.132644
Pf3D7_02_v3	458829	461768	PF3D7_0211400	beta-ketoacyl-ACP synthase III	Core	0.037846	0.081339	0.155894	0.019775	0.006515	0.040727	0.058252	0.116416
Pf3D7_02_v3	462913	467150	PF3D7_0211500	GAF domain-related protein, putative	Core	-0.28634	-0.086282	-0.062145	-0.159074	-0.179871	-0.27705	-0.15733	-0.138328
Pf3D7_02_v3	467597	468726	PF3D7_0211600	UDP-N-acetylglucosamine transferase subunit ALG14, putative	Core	0.08841	-0.071825	0.017089	-0.011229	0.147673	-0.010972	0.056946	-0.117754
Pf3D7_02_v3	469540	473741	PF3D7_0211700	tyrosine kinase-like protein, putative	Core	-0.162309	-0.10467	-0.078418	-0.105972	-0.22622	-0.229583	-0.232845	-0.222123
Pf3D7_02_v3	474992	477253	PF3D7_0211800	asparagine--tRNA ligase	Core	-0.151462	-0.128689	-0.09481	-0.126548	0.044685	-0.253792	-0.115076	-0.074051
Pf3D7_02_v3	477254	479341	PF3D7_0211900	pseudouridine synthase, putative	Core	0.043062	0.11585	0.067227	0.006387	-0.029213	0.07952	0.058322	0.018626
Pf3D7_02_v3	479850	481682	PF3D7_0212000	GDP-fructose:GMP antiporter, putative	Core	-0.071086	-0.071797	-0.063056	-0.006102	-0.034085	-0.042882	-0.036049	-0.168836
Pf3D7_02_v3	483186	489220	PF3D7_0212100	conserved Plasmodium protein, unknown function	Core	0.100172	0.091364	0.05348	0.115536	0.135021	0.064543	0.120437	0.158313
Pf3D7_02_v3	489654	491068	PF3D7_0212200	ribosomal protein L12, mitochondrial, putative	Core	-0.342608	-0.299046	-0.342034	-0.401504	-0.337187	-0.408971	-0.266179	-0.226586
Pf3D7_02_v3	492366	494556	PF3D7_0212300	peptide chain release factor subunit 1, putative	Core	0.136946	0.100954	-0.08747	0.099317	0.054744	0.046147	0.103234	0.107084
Pf3D7_02_v3	494916	508104	PF3D7_0212400	conserved Plasmodium membrane protein, unknown function	Core	-0.08764	-0.026052	-0.122651	-0.060996	-0.077905	-0.092363	-0.054526	-0.030805
Pf3D7_02_v3	509275	521996	PF3D7_0212500	conserved Plasmodium protein, unknown function	Core	0.060752	0.037249	0.020024	-0.02174	0.075715	-0.009202	-0.000972	0.059298
Pf3D7_02_v3	522681	524249	PF3D7_0212600	secreted protein with altered thrombospondin repeat domain	Core	0.509875	0.383077	0.38056	0.291396	0.345604	0.384308	0.281853	0.37701
Pf3D7_02_v3	524450	526293	PF3D7_0212700	SRR1-like protein	Core	0.105403	0.13741	0.24575	0.027989	0.174641	0.211787	0.262112	0.198376
Pf3D7_02_v3	527999	532173	PF3D7_0212800	multidrug efflux pump, putative	Core	0.055894	0.052425	0.13058	0.0415	0.080296	0.089148	0.130604	0.031034
Pf3D7_02_v3	533003	534600	PF3D7_0212900	arginyl-tRNA--protein transferase	Core	-0.057743	-0.097482	0.02441	0.154799	-0.059217	-0.015579	0.02265	-0.028239
Pf3D7_02_v3	535396	536396	PF3D7_0213000	conserved protein, unknown function	Core	-0.452332	-0.54022	-0.544037	-0.479631	-0.509536	-0.548465	-0.411341	-0.437763
Pf3D7_02_v3	537539	539670	PF3D7_0213100	protein SIS1	Core	-0.032437	-0.129995	0.024531	-0.169702	-0.110476	-0.118657	-0.158984	0.001596
Pf3D7_02_v3	541680	546145	PF3D7_0213400	protein kinase 7	Core	0.09022	0.051562	0.119248	0.11982	0.106012	0.136936	0.102545	0.114343
Pf3D7_02_v3	546232	555544	PF3D7_0213600	conserved Plasmodium protein, unknown function	Core	-0.139006	-0.157596	-0.213412	-0.102149	-0.117742	-0.159615	-0.090213	-0.187644
Pf3D7_02_v3	556798	557946	PF3D7_0213700	conserved protein, unknown function	Core	-0.117162	-0.180585	-0.134659	-0.113376	-0.083868	-0.264183	-0.28514	-0.251651
Pf3D7_02_v3	558335	560844	PF3D7_0213800	conserved protein, unknown function	Core	-0.127131	-0.116302	0.001903	-0.231492	-0.188774	-0.309813	-0.184195	-0.249632
Pf3D7_02_v3	560872	564872	PF3D7_0213900	RTR1 domain-containing protein, putative	Core	-0.173688	-0.247996	-0.206022	-0.193188	-0.107606	-0.176727	-0.175245	-0.088992
Pf3D7_02_v3	565871	568144	PF3D7_0214000	T-complex protein 1 subunit theta	Core	0.125283	0.159318	0.021063	0.147545	0.087825	-0.021058	0.186214	0.1958
Pf3D7_02_v3	568279	573565	PF3D7_0214100	protein transport protein SEC31	Core	0.048699	0.066433	-0.007788	0.128488	0.040826	0.05902	0.058195	0.018978
Pf3D7_02_v3	574905	576304	PF3D7_0214200	ribosomal protein L13, mitochondrial	Core	-0.058303	-0.268965	0.074576	-0.211725	-0.28076	-0.197078	-0.169411	-0.238182
Pf3D7_02_v3	578412	586414	PF3D7_0214300	conserved Plasmodium protein, unknown function	Core	0.268071	0.279811	0.160115	0.214053	0.176117	0.229506	0.303564	0.248722
Pf3D7_02_v3	586515	589301	PF3D7_0214400	conserved protein, unknown function	Core	0.242534	0.174716	0.161686	0.237394	0.247668	0.183007	0.192462	0.214008
Pf3D7_02_v3	590251	591671	PF3D7_0214500	conserved Plasmodium protein, unknown function	Core	0.168971	0.176391	0.17057	0.011533	0.110081	0.000178	0.1684	-0.011226
Pf3D7_02_v3	593946	599584	PF3D7_0214600	serine/threonine protein kinase, putative	Core	0.079226	0.100907	0.088888	0.111039	0.10415	0.07569	0.081048	0.111981
Pf3D7_02_v3	599585	601962	PF3D7_0214700	conserved Plasmodium protein, unknown function	Core	-0.020678	0.039878	-0.13007	0.028112	-0.116296	0.146884	-0.0634	-0.116092
Pf3D7_02_v3	604795	609575	PF3D7_0214800	conserved Plasmodium membrane protein, unknown function	Core	0.051457	0.032632	-0.036817	-0.025633	0.020787	-0.012619	0.024133	4.3e-05
Pf3D7_02_v3	610375	615622	PF3D7_0214900	rhoptry neck protein 6	Core	0.265214	0.214001	0.116065	0.219014	0.370191	0.268449	0.284733	0.330775
Pf3D7_02_v3	616522	619679	PF3D7_0215000	acyl-CoA synthetase	Core	0.084915	0.045815	0.104557	0.039113	0.031551	-0.004051	0.021741	-0.070324
Pf3D7_02_v3	622274	624556	PF3D7_0215100	RING zinc finger protein, putative	Core	0.018087	-0.155453	-0.091841	-0.158673	-0.04805	-0.028018	0.054498	-0.136809
Pf3D7_02_v3	626726	627960	PF3D7_0215200	conserved Plasmodium protein, unknown function	Core	0.203106	0.1588	0.141216	0.253464	0.123789	0.27752	0.199104	0.199991
Pf3D7_02_v3	628392	631558	PF3D7_0215300	acyl-CoA synthetase	Core	0.04699	0.09275	0.049729	0.056504	0.134891	0.064519	0.083272	0.094726
Pf3D7_02_v3	634339	637757	PF3D7_0215400	conserved Plasmodium protein, unknown function	Core	0.00878	-0.036315	0.047594	-0.005189	0.12118	-0.083783	-0.05816	-0.049343
Pf3D7_02_v3	640150	642900	PF3D7_0215500	conserved Plasmodium protein, unknown function	Core	0.274073	0.224034	0.132547	0.276714	0.352645	0.268408	0.309156	0.277682
Pf3D7_02_v3	642901	644567	PF3D7_0215600	conserved Plasmodium protein, unknown function	Core	0.261967	0.333814	0.100091	0.366355	0.514812	0.40877	0.267493	0.429844
Pf3D7_02_v3	645679	650335	PF3D7_0215700	DNA-directed RNA polymerase II subunit RPB2, putative	Core	0.037576	0.057929	0.061351	0.038837	-0.005393	0.018597	0.006833	0.088851
Pf3D7_02_v3	650413	653612	PF3D7_0215800	origin recognition complex subunit 5	Core	0.276859	0.240677	0.130352	0.246707	0.158165	0.24302	0.245737	0.344674
Pf3D7_02_v3	654668	657090	PF3D7_0215900	palmitoyltransferase DHHC11, putative	Core	0.005978	-0.114643	-0.011059	0.008815	0.100528	0.046665	-0.089011	-0.080479
Pf3D7_02_v3	658386	664806	PF3D7_0216000	DEAD/DEAH box helicase, putative	Core	0.160313	0.077462	0.072567	0.090588	0.086426	0.038728	0.096839	0.052745
Pf3D7_02_v3	664807	668758	PF3D7_0216100	conserved Plasmodium protein, unknown function	Core	-0.057946	0.067155	0.118623	0.171904	0.26396	0.116196	0.141945	0.168294
Pf3D7_02_v3	668759	670091	PF3D7_0216200	conserved Plasmodium protein, unknown function	Core	0.330428	0.196692	0.290049	0.402154	0.493756	0.373186	0.540252	0.592476
Pf3D7_02_v3	670163	674808	PF3D7_0216300	conserved Plasmodium protein, unknown function	Core	0.144047	0.150458	0.113334	0.17957	0.103757	0.073091	0.155459	0.139944
Pf3D7_02_v3	675181	677849	PF3D7_0216400	vacuolar protein sorting-associated protein 45	Core	0.061446	0.108134	0.131479	-0.092338	-0.174003	-0.029675	0.010209	-0.18226
Pf3D7_02_v3	678237	683953	PF3D7_0216500	conserved Plasmodium protein, unknown function	Core	0.181426	0.237012	0.162906	0.255196	0.300305	0.28342	0.299351	0.215115
Pf3D7_02_v3	686235	688795	PF3D7_0216600	MtN3-like protein	Core	-0.041064	-0.011094	-0.045063	-0.066834	-0.040231	-0.014656	0.010883	-0.130114
Pf3D7_02_v3	690061	695988	PF3D7_0216700	autophagy-related protein 11, putative	Core	-0.020153	-0.015831	-0.04687	0.038757	-0.05586	-0.070691	-0.109455	-0.011745
Pf3D7_02_v3	695989	699811	PF3D7_0216800	TMEM121 domain-containing protein, putative	Core	0.256132	0.257105	0.213617	0.061571	0.143229	0.233594	0.259443	0.19098
Pf3D7_02_v3	700995	702992	PF3D7_0216900	conserved Plasmodium protein, unknown function	Core	-0.18508	-0.139743	-0.093341	-0.165204	-0.254772	-0.156267	-0.129149	-0.201603
Pf3D7_02_v3	702993	706837	PF3D7_0217000	conserved Plasmodium membrane protein, unknown function	Core	0.074401	-0.000708	0.009076	0.034294	-0.075471	-0.070314	0.040459	-0.035403
Pf3D7_02_v3	707488	709596	PF3D7_0217100	ATP synthase subunit alpha, mitochondrial	Core	0.133416	-0.04255	0.063329	-0.099489	-0.033219	-0.047908	-0.123979	-0.093211
Pf3D7_02_v3	709597	715502	PF3D7_0217200	conserved Plasmodium protein, unknown function	Core	0.087827	0.103383	0.014014	0.04346	0.080763	0.058857	0.023288	-0.029498
Pf3D7_02_v3	715548	716799	PF3D7_0217300	AP-2 complex subunit sigma, putative	Core	0.025869	0.243636	0.057421	-0.097209	0.239117	0.085424	-0.073589	0.066929
Pf3D7_02_v3	717442	718531	PF3D7_0217400	conserved protein, unknown function	Core	0.146021	-0.159951	0.186162	0.055193	0.113929	0.102191	-0.036733	-0.055827
Pf3D7_02_v3	720187	722911	PF3D7_0217500	calcium-dependent protein kinase 1	Core	-0.920618	-0.973018	-0.849616	-0.898532	-0.855225	-0.914839	-0.812136	-0.820594
Pf3D7_02_v3	723497	730182	PF3D7_0217600	conserved Plasmodium protein, unknown function	Core	0.118243	0.091955	0.086173	0.096572	0.060383	0.056814	0.113353	0.077187
Pf3D7_02_v3	730870	732562	PF3D7_0217700	E2F-associated phosphoprotein, putative	Core	-0.007876	-0.052961	-0.090156	-0.076712	-0.094525	-0.092133	-0.164582	-0.180949
Pf3D7_02_v3	734022	734845	PF3D7_0217800	40S ribosomal protein S26	Core	-0.441625	-0.379492	-0.281083	-0.255402	-0.462019	-0.42826	-0.449601	-0.367211
Pf3D7_02_v3	735188	737247	PF3D7_0217900	conserved Plasmodium protein, unknown function	Core	-0.046584	-0.177572	-0.160335	-0.097107	-0.215271	-0.146264	-0.025682	-0.147158
Pf3D7_02_v3	738610	740102	PF3D7_0218000	replication factor C subunit 2, putative	Core	0.103223	-0.087296	0.148878	0.032878	-0.132127	0.032861	0.204753	0.071066
Pf3D7_02_v3	740764	742709	PF3D7_0218100	conserved protein, unknown function	Core	-0.269582	-0.151029	-0.103513	-0.352822	-0.320254	-0.422149	-0.28938	-0.119472
Pf3D7_02_v3	743039	745962	PF3D7_0218200	SUZ domain-containing protein, putative	Core	0.243977	0.208116	0.020715	0.264115	0.260458	0.224077	0.270907	0.178802
Pf3D7_02_v3	747316	749615	PF3D7_0218300	rRNA methyltransferase, putative	Core	0.160074	0.028402	0.113036	0.045571	0.146978	0.143999	0.127804	0.077595
Pf3D7_02_v3	749799	751987	PF3D7_0218400	ATP-dependent RNA helicase DDX47, putative	Core	-0.242062	-0.078542	-0.121996	-0.119693	-0.015401	-0.185436	-0.168966	-0.071999
Pf3D7_02_v3	752716	753689	PF3D7_0218500	small nuclear ribonucleoprotein Sm D2, putative	Core	-0.140071	-0.096991	-0.325955	-0.173312	-0.188767	-0.133595	-0.183821	-0.195806
Pf3D7_02_v3	755168	762810	PF3D7_0218600	patatin-like phospholipase, putative	Core	0.052016	0.034583	0.018489	0.042805	0.051763	-0.034565	0.015334	0.0035
Pf3D7_02_v3	763241	765441	PF3D7_0218700	pre-mRNA-processing protein 45, putative	Core	0.168783	0.265326	0.012042	0.313684	0.171631	0.139697	0.215218	0.305264
Pf3D7_02_v3	766140	767265	PF3D7_0218800	ribonuclease P	Core	0.166853	0.19667	0.027176	0.142473	0.284671	0.198724	0.146023	0.269592
Pf3D7_02_v3	769511	771291	PF3D7_0219100	saccharopine dehydrogenase, putative	Core	0.159206	0.1439	0.2391	0.292147	0.204727	0.178888	0.075755	0.198062
Pf3D7_02_v3	774565	776286	PF3D7_0219400	ribosome associated membrane protein RAMP4, putative, unspecified product	Core	-0.178778	0.045953	-0.109146	0.017225	-0.264779	-0.006373	-0.165666	-0.11846
Pf3D7_02_v3	776578	778315	PF3D7_0219500	pseudouridine synthase, putative	Core	0.01416	-0.125174	0.060195	-0.163003	-0.061835	-0.223626	-0.120287	-0.195504
Pf3D7_02_v3	779168	782382	PF3D7_0219600	replication factor C subunit 1, putative	Core	-0.01428	0.012578	-0.022837	0.042603	0.015501	-0.056268	-0.032234	-0.049832
Pf3D7_02_v3	783473	785078	PF3D7_0219700	Plasmodium exported protein (PHISTc), unknown function	Core	-0.246237	-0.26078	-0.374439	-0.215299	-0.232205	-0.208841	-0.251208	-0.187543
Pf3D7_02_v3	786620	788190	PF3D7_0219800	Plasmodium exported protein (PHISTc), unknown function	Core	-0.056561	-0.16729	-0.003967	-0.126169	-0.012343	0.072448	0.107352	0.00099
Pf3D7_02_v3	791214	792631	PF3D7_0219900	Plasmodium exported protein, unknown function	Core	-0.420854	-0.257724	-0.017365	-0.926293	-0.838687	-0.974509	-0.666605	-0.915371
Pf3D7_02_v3	796502	801836	PF3D7_0220000	liver stage antigen 3	Core	0.045813	0.170514	0.096082	0.100992	0.125423	0.139327	0.143494	0.115397
Pf3D7_02_v3	804270	807991	PF3D7_0220100	DnaJ protein, putative	Core	0.098061	0.215462	0.046336	0.097557	0.176496	0.073873	0.203836	0.198242
Pf3D7_02_v3	809261	810548	PF3D7_0220200	Plasmodium exported protein, unknown function	Core	-0.199613	-0.107332	-0.215169	-0.351281	-0.227323	-0.103095	-0.232829	0.008331
Pf3D7_02_v3	813577	814904	PF3D7_0220300	Plasmodium exported protein, unknown function	Core	-0.052228	0.032776	0.027285	0.018509	0.183174	0.038474	0.19906	0.283657
Pf3D7_02_v3	820179	822791	PF3D7_0220400	DnaJ protein, putative, pseudogene	Core	-0.220382	-0.137338	-0.079972	-0.306501	-0.233651	-0.143775	-0.257785	-0.154543
Pf3D7_02_v3	823575	825114	PF3D7_0220500	Plasmodium exported protein (hyp2), unknown function	Core	0.031757	0.001598	-0.207278	0.007683	0.115463	-0.021476	0.098658	0.213529
Pf3D7_02_v3	830939	832255	PF3D7_0220600	Plasmodium exported protein (hyp9), unknown function	Core	-0.201302	-0.196976	0.031249	-0.217955	-0.237292	-0.145772	-0.075186	-0.325378
Pf3D7_02_v3	833555	834938	PF3D7_0220700	Plasmodium exported protein (hyp9), unknown function	Core	0.085773	-0.162073	0.043852	-0.215374	0.054214	-0.173868	0.076284	-0.085431
Pf3D7_02_v3	838593	844366	PF3D7_0220800	cytoadherence linked asexual protein 2	Core	0.117308	0.132036	0.169049	0.112101	0.033454	0.099173	0.084572	0.128745
Pf3D7_02_v3	845350	846625	PF3D7_0220900	Plasmodium exported protein, unknown function, pseudogene	Core	-0.727353	-0.722711	-0.2927	-1.28255	-1.17039	-1.21749	-1.14471	-1.49647
Pf3D7_02_v3	847842	849369	PF3D7_0221000	Plasmodium exported protein, unknown function	Core	-0.004533	-0.0849	-0.029928	0.01485	-0.033153	-0.04951	-0.008956	-0.203707
Pf3D7_02_v3	850802	852212	PF3D7_0221100	Plasmodium exported protein, unknown function, pseudogene	Core	-0.801926	-0.885287	-0.340932	-1.07286	-1.03794	-1.07214	-0.975549	-1.17558
Pf3D7_02_v3	854716	855988	PF3D7_0221200	Plasmodium exported protein (hyp15), unknown function	Core	-0.067773	-0.068411	-0.264049	0.093046	0.021565	0.061998	-0.151075	0.192584
Pf3D7_02_v3	857317	858925	PF3D7_0221300	Plasmodium exported protein, unknown function, pseudogene	Core	-0.127342	-0.146459	-0.037686	-0.182629	-0.418704	-0.260798	-0.253785	-0.372608
Pf3D7_02_v3	860216	861754	PF3D7_0221400	stevor	Core	0.329413	0.140366	0.286662	0.101122	0.073935	0.195315	0.235098	0.253175
Pf3D7_03_v3	69210	72169	PF3D7_0301000	acyl-CoA synthetase	Core	0.149541	0.129035	0.033723	0.15759	0.079636	0.105275	0.039365	0.185852
Pf3D7_03_v3	76244	77724	PF3D7_0301100	Plasmodium exported protein (hyp13), unknown function	Core	-0.299486	-0.156828	-0.188819	0.05904	-0.273509	-0.087971	-0.131891	-0.108634
Pf3D7_03_v3	77945	80643	PF3D7_0301200	serine/threonine protein kinase, FIKK family	Core	0.090786	0.139053	0.039968	0.135482	0.080944	0.152692	0.138167	0.199053
Pf3D7_03_v3	81761	83765	PF3D7_0301300	epoxide hydrolase 1	Core	0.360491	0.26833	0.27165	0.33528	0.307117	0.228947	0.213974	0.313296
Pf3D7_03_v3	85055	86381	PF3D7_0301400	Plasmodium exported protein, unknown function	Core	0.162672	0.13224	0.238645	-0.041855	-0.074507	0.235145	0.049476	0.227765
Pf3D7_03_v3	88000	89481	PF3D7_0301500	Plasmodium exported protein, unknown function	Core	-0.479812	-0.357802	-0.195331	-0.508249	-0.562308	-0.542086	-0.75384	-0.624458
Pf3D7_03_v3	90865	93713	PF3D7_0301600	Plasmodium exported protein (hyp1), unknown function	Core	0.045309	-0.037892	-0.022729	-0.031262	-0.026237	-0.05937	0.008193	0.011181
Pf3D7_03_v3	96318	98157	PF3D7_0301700	Plasmodium exported protein, unknown function	Core	-0.139503	0.170474	0.026385	-0.044798	-0.083872	0.126013	-0.143766	0.079941
Pf3D7_03_v3	104075	105531	PF3D7_0301800	Plasmodium exported protein, unknown function	Core	-0.270925	-0.281843	-0.025473	-0.369638	-0.506287	-0.286284	-0.496802	-0.356115
Pf3D7_03_v3	105663	107359	PF3D7_0301900	conserved protein, unknown function	Core	-0.65323	-0.532958	-0.338344	-0.898569	-0.52793	-0.863774	-0.515636	-0.756765
Pf3D7_03_v3	107711	110130	PF3D7_0302000	pre-mRNA-splicing factor PRP46, putative	Core	-0.177092	-0.201524	-0.101522	-0.210164	-0.083374	-0.214132	-0.114344	-0.097788
Pf3D7_03_v3	113820	118336	PF3D7_0302100	serine/threonine protein kinase	Core	0.074739	0.077313	0.110706	0.053222	0.163278	0.15363	0.103287	0.146774
Pf3D7_03_v3	119208	124985	PF3D7_0302200	cytoadherence linked asexual protein 3.2	Core	-0.371194	-0.362055	-0.395021	-0.29477	-0.335275	-0.330709	-0.491526	-0.401893
Pf3D7_03_v3	125742	130485	PF3D7_0302300	erythrocyte membrane protein 1 (PfEMP1), pseudogene	Core	0.077168	0.131058	0.13708	0.088951	0.047533	0.049584	0.010193	0.06645
Pf3D7_03_v3	132082	133752	PF3D7_0302400	unspecified product	Core	0.010817	0.165796	0.085147	0.070883	0.089947	0.249677	-0.088916	0.05871
Pf3D7_03_v3	135168	140910	PF3D7_0302500	cytoadherence linked asexual protein 3.1	Core	-0.396029	-0.35155	-0.405462	-0.377163	-0.213995	-0.368635	-0.275915	-0.349164
Pf3D7_03_v3	141306	145903	PF3D7_0302600	ABC transporter B family member 4, putative	Core	0.181061	0.141882	0.180568	0.149103	0.074095	0.14991	0.237819	0.106654
Pf3D7_03_v3	146122	147306	PF3D7_0302700	CDGSH iron-sulfur domain-containing protein, putative	Core	-0.115481	-0.02856	-0.17048	0.201752	0.104942	-0.03797	0.040204	0.166751
Pf3D7_03_v3	147796	149555	PF3D7_0302800	RNA-binding protein, putative	Core	0.207201	0.152353	0.079543	-0.03487	-0.011849	0.028164	0.074929	-0.084973
Pf3D7_03_v3	151918	156396	PF3D7_0302900	exportin-1, putative	Core	0.12728	0.086422	-0.033713	0.014532	0.153274	0.138701	0.079517	0.099102
Pf3D7_03_v3	159103	161954	PF3D7_0303000	N-ethylmaleimide-sensitive fusion protein	Core	-0.067082	-0.1059	-0.094954	0.014579	-0.033367	-0.112861	0.019925	-0.055562
Pf3D7_03_v3	162528	167353	PF3D7_0303100	CLP1 P-loop domain-containing protein, putative	Core	0.173718	0.122705	0.111076	0.115465	0.178956	0.216842	0.197639	0.195348
Pf3D7_03_v3	169321	174550	PF3D7_0303200	HAD superfamily protein, putative	Core	0.061332	0.055675	-0.008384	0.004663	0.065412	0.024098	-0.036265	0.070949
Pf3D7_03_v3	174772	176049	PF3D7_0303300	DNA-directed RNA polymerases I, II, and III subunit RPABC2, putative	Core	-0.162349	-0.17775	-0.358335	-0.212709	-0.215096	-0.297751	-0.193073	-0.285569
Pf3D7_03_v3	178170	181377	PF3D7_0303400	palmitoyltransferase DHHC1	Core	0.222217	0.263196	0.14458	0.25097	0.35827	0.332702	0.187159	0.276586
Pf3D7_03_v3	182481	189661	PF3D7_0303500	spindle pole body protein, putative	Core	-0.030939	0.077763	0.051783	-0.029745	-0.021169	-0.05655	-0.029033	0.011703
Pf3D7_03_v3	189930	190969	PF3D7_0303600	plasmoredoxin	Core	0.788141	0.828695	0.287775	0.692575	0.750206	0.631748	0.913995	0.801842
Pf3D7_03_v3	190995	192841	PF3D7_0303700	lipoamide acyltransferase component of branched-chain alpha-keto acid dehydrogenase complex	Core	0.046579	-0.005736	0.065069	-0.110655	-0.012182	-0.131097	0.098979	-0.095524
Pf3D7_03_v3	194180	196390	PF3D7_0303800	IBR domain protein, putative	Core	-0.203486	-0.283537	-0.231254	-0.369867	-0.314856	-0.233749	-0.412802	-0.293187
Pf3D7_03_v3	196391	197688	PF3D7_0303900	phosphatidylethanolamine-binding protein, putative	Core	0.10494	0.005419	0.104229	-0.180974	-0.137189	-0.080758	-0.109668	-0.186913
Pf3D7_03_v3	198292	201834	PF3D7_0304000	inner membrane complex protein 1a, putative	Core	0.076227	0.027852	0.017905	-0.130619	-0.027332	0.059614	0.002561	-0.106455
Pf3D7_03_v3	204292	206369	PF3D7_0304100	inner membrane complex protein 1e, putative	Core	0.123766	0.186992	0.10669	0.061885	0.164661	0.070193	0.190301	0.114911
Pf3D7_03_v3	207092	209169	PF3D7_0304200	EH domain-containing protein	Core	0.00365	0.05732	0.024688	0.033873	-0.041074	0.007471	-0.036955	-0.066684
Pf3D7_03_v3	212033	216822	PF3D7_0304300	conserved Plasmodium protein, unknown function	Core	-0.033497	0.056034	-0.165725	-0.044575	-0.014808	-0.038925	0.020455	0.021846
Pf3D7_03_v3	217691	218739	PF3D7_0304400	60S ribosomal protein L44	Core	0.246955	-0.038372	-0.017846	0.056902	-0.085621	0.067128	-0.070001	-0.004533
Pf3D7_03_v3	218867	220122	PF3D7_0304500	1-cys-glutaredoxin-like protein-1	Core	0.162848	0.183329	0.131256	0.037459	0.040003	0.062901	0.065893	0.147209
Pf3D7_03_v3	221073	222766	PF3D7_0304600	circumsporozoite (CS) protein	Core	0.069617	0.250296	0.215101	-0.036376	0.064141	0.080652	0.09449	0.115316
Pf3D7_03_v3	223910	226043	PF3D7_0304700	conserved Plasmodium protein, unknown function	Core	-0.014908	0.042404	-0.073912	0.079227	0.106402	0.116217	-0.003774	0.002414
Pf3D7_03_v3	226807	231595	PF3D7_0304800	conserved Plasmodium membrane protein, unknown function	Core	-0.042325	-0.135983	0.046837	-0.168493	-0.278237	-0.183519	-0.214327	-0.092096
Pf3D7_03_v3	231596	232555	PF3D7_0304900	conserved protein, unknown function	Core	0.120364	-0.109019	0.301601	-0.010493	0.156578	0.087791	0.276254	0.083244
Pf3D7_03_v3	233808	235584	PF3D7_0305000	elongation factor Ts	Core	-0.125344	-0.272967	-0.254597	-0.13297	-0.066147	-0.121374	-0.106612	-0.162299
Pf3D7_03_v3	236084	248520	PF3D7_0305100	conserved Plasmodium protein, unknown function	Core	0.01956	-0.010586	0.016239	-0.045367	-0.003761	-0.104995	-0.037237	0.009706
Pf3D7_03_v3	250992	254911	PF3D7_0305200	conserved Plasmodium protein, unknown function	Core	-0.044371	0.011458	-0.025414	-0.040949	0.002952	-0.104499	-0.034683	-0.033333
Pf3D7_03_v3	255026	258666	PF3D7_0305300	conserved Plasmodium membrane protein, unknown function	Core	-0.307159	-0.201789	-0.080464	-0.294738	-0.356221	-0.282255	-0.228107	-0.346148
Pf3D7_03_v3	260082	261285	PF3D7_0305400	conserved protein, unknown function	Core	0.129733	0.056586	0.088553	0.061899	0.245606	0.119461	0.207568	0.197812
Pf3D7_03_v3	261286	273536	PF3D7_0305500	conserved Plasmodium protein, unknown function	Core	0.030727	0.012327	-0.020948	0.003995	0.064525	0.026858	0.030232	0.006572
Pf3D7_03_v3	275614	277967	PF3D7_0305600	DNA-(apurinic or apyrimidinic site) lyase, putative	Core	-0.09391	0.106723	-0.008031	-0.026786	0.083984	0.035768	0.131893	0.099498
Pf3D7_03_v3	278706	280078	PF3D7_0305700	ubiquitin-conjugating enzyme E2, putative	Core	0.033661	0.110773	0.212699	0.024855	-0.024921	-0.070585	0.187767	-0.173647
Pf3D7_03_v3	281666	285419	PF3D7_0305800	P-loop containing nucleoside triphosphate hydrolase, putative	Core	0.098857	0.09609	0.025361	0.083254	-0.011685	0.048315	0.04322	0.168294
Pf3D7_03_v3	286656	287569	PF3D7_0306000	conserved protein, unknown function	Core	-0.057988	-0.102567	-0.119234	0.059121	0.146892	-0.146587	-0.237094	-0.203602
Pf3D7_03_v3	288387	290997	PF3D7_0306100	conserved Plasmodium protein, unknown function	Core	-0.109941	-0.292146	-0.175318	-0.105569	-0.080892	-0.322632	-0.280986	-0.183687
Pf3D7_03_v3	292693	294798	PF3D7_0306200	activator of Hsp90 ATPase	Core	0.103746	0.015457	0.01628	0.112156	0.217701	0.035903	0.242608	0.056581
Pf3D7_03_v3	294857	296344	PF3D7_0306300	glutaredoxin 1	Core	0.029779	0.036163	-0.054284	0.0827	0.093119	0.31853	0.270429	0.237367
Pf3D7_03_v3	298267	300728	PF3D7_0306400	FAD-dependent glycerol-3-phosphate dehydrogenase, putative	Core	0.013567	0.192459	0.111289	0.078654	0.017955	0.052153	0.040094	0.007733
Pf3D7_03_v3	300757	302156	PF3D7_0306500	cytochrome c oxidase subunit ApiCOX35, putative	Core	-0.332064	-0.054068	-0.004676	-0.184553	-0.071626	-0.170177	-0.23864	-0.112975
Pf3D7_03_v3	302576	303333	PF3D7_0306600	ATP synthase-associated protein, putative	Core	-0.11904	0.230078	0.095292	-0.074476	0.03813	0.056944	0.28111	0.241816
Pf3D7_03_v3	305858	308234	PF3D7_0306800	T-complex protein 1 subunit beta	Core	-0.071316	0.040884	0.0645	-0.035703	0.054823	0.012913	-0.106444	0.07145
Pf3D7_03_v3	310402	312055	PF3D7_0306900	40S ribosomal protein S23, putative	Core	-0.085801	-0.021257	0.016153	-0.076753	0.125293	0.034859	-0.178473	0.099681
Pf3D7_03_v3	312443	313592	PF3D7_0307100	40S ribosomal protein S12, putative	Core	-0.257584	-0.152284	-0.60045	-0.245836	-0.21482	-0.26899	-0.454169	-0.229204
Pf3D7_03_v3	314726	316486	PF3D7_0307200	60S ribosomal protein L7, putative	Core	0.128605	0.005043	-0.027442	-0.029375	0.053908	-0.059783	0.135111	0.071423
Pf3D7_03_v3	318554	320586	PF3D7_0307300	microtubule-associated protein RP/EB family, putative	Core	0.021316	0.067993	0.049922	0.102398	0.005049	0.011462	0.028677	0.034314
Pf3D7_03_v3	320800	322412	PF3D7_0307400	ATP-dependent Clp protease proteolytic subunit	Core	-0.019118	-0.047302	0.046913	0.019258	0.064399	-0.118995	-0.032488	0.042057
Pf3D7_03_v3	322683	325086	PF3D7_0307500	spindle and kinetochore-associated protein 2, putative	Core	-0.043825	0.039389	0.02449	-0.085964	-0.047856	0.055271	0.133518	-0.046254
Pf3D7_03_v3	325672	328585	PF3D7_0307600	conserved Plasmodium protein, unknown function	Core	-0.076063	-0.052476	0.014259	-0.038291	0.108827	-0.058376	0.026344	-0.006027
Pf3D7_03_v3	328586	335519	PF3D7_0307700	conserved Plasmodium protein, unknown function	Core	0.079085	0.089735	0.055873	0.036319	0.091599	0.050679	0.030735	0.062685
Pf3D7_03_v3	336929	339528	PF3D7_0307800	conserved Plasmodium protein, unknown function	Core	0.093223	0.183475	0.115008	0.162632	0.085913	0.118591	0.08547	0.113311
Pf3D7_03_v3	339778	351902	PF3D7_0307900	conserved Plasmodium protein, unknown function	Core	0.018874	-0.009184	-0.029762	-0.06828	-0.056319	-0.028088	-0.032369	-0.021572
Pf3D7_03_v3	353299	355295	PF3D7_0308000	DNA polymerase delta small subunit, putative	Core	0.104243	0.071626	0.067436	0.05165	0.061037	0.056591	0.048751	0.132734
Pf3D7_03_v3	356069	361704	PF3D7_0308100	zinc finger protein, putative	Core	-0.019868	-0.046276	0.031749	-0.084051	-0.129392	-0.095546	-0.090612	-0.098761
Pf3D7_03_v3	362092	364483	PF3D7_0308200	T-complex protein 1 subunit eta	Core	-0.051302	-0.102867	0.036843	-0.159703	0.024309	0.149891	-0.006274	-0.116358
Pf3D7_03_v3	365409	366922	PF3D7_0308300	conserved Plasmodium protein, unknown function	Core	0.263054	0.180848	0.061672	0.040992	0.041794	0.297034	0.106115	0.162647
Pf3D7_03_v3	369675	371039	PF3D7_0308500	activator of Hsp90 ATPase, putative	Core	0.101986	0.071793	0.187181	0.02712	0.075134	0.254823	0.014074	0.192013
Pf3D7_03_v3	372382	374480	PF3D7_0308600	pre-mRNA-processing factor 19, putative	Core	-0.114175	-0.029948	-0.049549	-0.059912	-0.058218	-0.018653	-0.093127	0.035959
Pf3D7_03_v3	375556	377687	PF3D7_0308700	conserved protein, unknown function	Core	0.021938	-0.019225	0.05183	0.094607	0.073088	-0.033992	-0.044265	-0.027925
Pf3D7_03_v3	377795	378767	PF3D7_0308800	conserved protein, unknown function	Core	0.028876	0.110819	0.141307	0.154975	0.034405	0.049176	0.239681	0.143493
Pf3D7_03_v3	378880	383540	PF3D7_0308900	splicing factor 3B subunit 1, putative	Core	0.003418	-0.030026	0.028622	-0.003923	-0.001577	-0.015046	0.007756	-0.016189
Pf3D7_03_v3	384125	387049	PF3D7_0309000	dual specificity protein phosphatase	Core	0.304102	0.408302	0.176489	0.371423	0.417261	0.462329	0.33126	0.498828
Pf3D7_03_v3	387050	388723	PF3D7_0309100	conserved Plasmodium protein, unknown function	Core	0.052986	0.023004	-0.015996	0.251968	-0.048974	0.14975	0.177187	0.036944
Pf3D7_03_v3	388887	394854	PF3D7_0309200	serine/threonine protein kinase, putative	Core	0.032565	0.090689	-0.006411	0.049761	-0.031797	-0.032694	0.024081	0.036935
Pf3D7_03_v3	397399	400766	PF3D7_0309300	N2227-like protein, putative	Core	-0.084924	-0.068607	0.0111	-0.013738	0.106255	0.033707	-0.041695	-0.010243
Pf3D7_03_v3	402683	405690	PF3D7_0309500	asparagine synthetase [glutamine-hydrolyzing], putative	Core	-0.090133	0.016037	-0.00449	0.074851	-0.018974	0.040242	0.065379	0.027496
Pf3D7_03_v3	407730	408568	PF3D7_0309600	60S acidic ribosomal protein P2	Core	0.177016	0.039978	0.168425	0.201999	0.112363	0.300361	0.118266	0.174015
Pf3D7_03_v3	408852	411178	PF3D7_0309700	SECIS-binding protein 2, putative	Core	0.048712	0.11497	0.026442	0.156606	0.135384	0.018091	0.061918	0.186717
Pf3D7_03_v3	411839	413998	PF3D7_0309800	YTH domain-containing protein, putative	Core	0.101229	-0.064152	0.120468	0.172276	0.132663	0.091501	0.222029	0.31901
Pf3D7_03_v3	413999	419923	PF3D7_0309900	conserved Plasmodium protein, unknown function	Core	-0.031582	-0.021036	0.011094	-0.049535	-0.07756	-0.123367	-0.064074	-0.080429
Pf3D7_03_v3	420447	421765	PF3D7_0310000	50S ribosomal protein L9, apicoplast, putative	Core	-0.08387	-0.286187	-0.225971	-0.180663	-0.551492	-0.30066	-0.316036	-0.423541
Pf3D7_03_v3	422129	424930	PF3D7_0310100	calcium-dependent protein kinase 3	Core	-0.185077	-0.196883	-0.11402	-0.077126	-0.218715	-0.240326	-0.237856	-0.209471
Pf3D7_03_v3	427040	441192	PF3D7_0310200	phd finger protein, putative	Core	0.110964	0.064632	0.008081	0.135698	0.116533	0.112231	0.126064	0.101467
Pf3D7_03_v3	442470	446707	PF3D7_0310300	phosphoglycerate mutase, putative	Core	0.271615	0.209379	0.141359	0.291884	0.386182	0.26141	0.224288	0.348812
Pf3D7_03_v3	447250	451634	PF3D7_0310400	parasite-infected erythrocyte surface protein	Core	-0.046151	-0.091292	-0.109584	0.024928	-0.060508	-0.056762	0.007259	-0.079253
Pf3D7_03_v3	452047	459356	PF3D7_0310500	ATP-dependent RNA helicase DHX57, putative	Core	0.088182	-0.004699	0.027407	0.087302	0.107714	0.038374	0.103327	0.086229
Pf3D7_03_v3	460925	462277	PF3D7_0310600	eukaryotic translation initiation factor 3 subunit K, putative, unspecified product	Core	0.06892	0.040371	-0.224591	0.186741	0.198469	-0.017033	0.193681	0.326
Pf3D7_03_v3	463076	464468	PF3D7_0310700	trafficking protein particle complex subunit 4, putative	Core	5.2e-05	0.26057	0.028982	0.098732	0.180359	0.138088	0.205695	0.105576
Pf3D7_03_v3	464469	465241	PF3D7_0310800	conserved Plasmodium protein, unknown function	Core	-0.470223	-0.132372	-0.326278	-0.12493	-0.004831	-0.226057	-0.061813	-0.171469
Pf3D7_03_v3	465835	468695	PF3D7_0310900	conserved Plasmodium protein, unknown function	Core	-0.045604	0.020178	-0.067958	-0.007551	0.101371	-0.037054	0.06381	0.07961
Pf3D7_03_v3	469037	470368	PF3D7_0311000	conserved Plasmodium protein, unknown function	Core	-0.006933	0.086998	0.079161	0.247541	0.085585	-0.028892	0.04391	0.093183
Pf3D7_03_v3	470610	473411	PF3D7_0311100	pre-mRNA splicing factor, putative	Core	0.006217	0.11755	0.085582	-0.018024	0.01718	0.126562	-0.006321	0.032288
Pf3D7_03_v3	474538	479336	PF3D7_0311200	valine--tRNA ligase, putative	Core	0.111381	0.175574	0.030427	0.126545	0.200918	0.121073	0.098056	0.176126
Pf3D7_03_v3	479872	483703	PF3D7_0311300	phosphatidylinositol 3- and 4-kinase, putative	Core	-0.163602	-0.202721	-0.187155	-0.259807	-0.152708	-0.230324	-0.258056	-0.177103
Pf3D7_03_v3	488554	496760	PF3D7_0311400	kinase-related protein PKRP, putative	Core	-0.013743	0.017911	-0.05506	0.076208	0.035269	0.008592	0.004149	0.008076
Pf3D7_03_v3	499352	502525	PF3D7_0311600	dolichyl-diphosphooligosaccharide--protein glycosyltransferase subunit OST1, putative	Core	-0.019073	0.003011	0.021189	0.027339	-0.013475	0.076856	0.146166	0.040312
Pf3D7_03_v3	502526	506098	PF3D7_0311700	plasmepsin VI	Core	0.044069	-0.039466	-0.059712	-0.13661	-0.057121	-0.06706	-0.03542	-0.034704
Pf3D7_03_v3	506405	509068	PF3D7_0311800	ATP synthase F0 subunit d-like protein, putative	Core	-0.118753	-0.119852	-0.108195	-0.086026	-0.137423	-0.124317	-0.132124	-0.231149
Pf3D7_03_v3	509069	511847	PF3D7_0311900	heptatricopeptide repeat-containing protein, putative	Core	-0.044262	-0.154239	0.05395	-0.337873	-0.353639	-0.186005	-0.312105	-0.402442
Pf3D7_03_v3	511880	513201	PF3D7_0312000	conserved protein, unknown function	Core	-0.286463	-0.167838	0.19958	-0.148208	-0.247789	-0.309477	-0.217084	-0.242571
Pf3D7_03_v3	513502	516512	PF3D7_0312100	E3 ubiquitin-protein ligase	Core	0.170506	0.145147	0.001334	0.207109	0.224105	0.159873	0.175325	0.217592
Pf3D7_03_v3	516543	520753	PF3D7_0312200	tetratricopeptide repeat protein, putative	Core	-0.065425	-0.12902	-0.086341	-0.131583	-0.100761	-0.124939	-0.132433	-0.180461
Pf3D7_03_v3	521719	523133	PF3D7_0312300	26S proteasome regulatory subunit RPN12, putative	Core	-0.149016	-0.162937	-0.264458	-0.344834	-0.532568	-0.308686	-0.45227	-0.370481
Pf3D7_03_v3	523904	526689	PF3D7_0312400	glycogen synthase kinase 3	Core	-0.200802	-0.217076	-0.175648	-0.141219	-0.426329	-0.20722	-0.211283	-0.193451
Pf3D7_03_v3	528787	530994	PF3D7_0312500	major facilitator superfamily-related transporter, putative	Core	-0.116766	-0.079272	-0.175787	-0.133737	-0.19926	-0.125846	-0.139579	-0.119919
Pf3D7_03_v3	533989	535488	PF3D7_0312800	60S ribosomal protein L26, putative	Core	-0.155171	-0.145625	-0.144964	-0.053509	-0.414267	-0.229184	-0.089815	-0.113476
Pf3D7_03_v3	535793	537447	PF3D7_0312900	hypothetical protein	Core	-0.089772	0.056335	-0.008053	-0.057338	0.163407	-0.25857	-0.1016	-0.039861
Pf3D7_03_v3	537448	539054	PF3D7_0313000	conserved Plasmodium protein, unknown function	Core	-0.04024	-0.045205	-0.254899	-0.100046	0.083905	0.039203	0.041154	-0.072642
Pf3D7_03_v3	539493	543025	PF3D7_0313100	ubiquitin-protein ligase, putative	Core	0.100099	0.021372	-0.050749	0.081995	0.140532	0.078091	0.026108	0.148184
Pf3D7_03_v3	543026	543998	PF3D7_0313200	conserved protein, unknown function	Core	-0.119706	-0.218561	-0.066084	-0.025225	-0.332054	0.021119	-0.079203	-0.14818
Pf3D7_03_v3	543999	545444	PF3D7_0313300	YGGT family protein, putative	Core	0.013738	-0.019808	-0.022045	0.010286	0.148874	-0.055001	0.004706	-0.027112
Pf3D7_03_v3	545578	548432	PF3D7_0313400	conserved Plasmodium protein, unknown function	Core	0.027457	0.114608	-0.007424	-0.03947	-0.02577	-0.090901	0.004023	-0.087277
Pf3D7_03_v3	548468	551703	PF3D7_0313500	Ras-like G protein	Core	0.097679	0.067498	0.02657	0.106348	0.159747	0.066222	0.114884	0.127728
Pf3D7_03_v3	551751	554828	PF3D7_0313600	conserved Plasmodium protein, unknown function	Core	-0.293976	-0.29398	-0.249577	-0.183378	-0.308523	-0.263573	-0.338387	-0.33904
Pf3D7_03_v3	554829	558934	PF3D7_0313700	conserved Plasmodium protein, unknown function, unspecified product	Core	-0.209625	-0.181391	-0.166767	-0.242724	-0.248683	-0.34576	-0.227454	-0.319715
Pf3D7_03_v3	559084	562309	PF3D7_0313800	conserved Plasmodium protein, unknown function	Core	-0.303382	-0.389209	-0.340036	-0.365854	-0.416466	-0.395706	-0.39106	-0.402207
Pf3D7_03_v3	562310	565906	PF3D7_0313900	conserved Plasmodium protein, unknown function	Core	-0.406632	-0.441527	-0.183453	-0.415471	-0.448845	-0.447041	-0.291204	-0.354384
Pf3D7_03_v3	566997	569079	PF3D7_0314000	HSP20-like chaperone, putative	Core	0.045765	0.056131	0.048383	-0.064544	0.06656	0.053046	-0.023393	0.01766
Pf3D7_03_v3	569080	571301	PF3D7_0314100	vesicle transport v-SNARE protein, putative	Core	0.272261	0.137165	0.039219	0.127462	0.112825	0.239691	0.208472	0.305162
Pf3D7_03_v3	572416	576915	PF3D7_0314200	conserved Plasmodium protein, unknown function	Core	-0.029496	0.001137	0.141332	0.027592	0.054009	0.05525	0.021261	0.097748
Pf3D7_03_v3	576916	578616	PF3D7_0314300	DER1-like protein	Core	-0.39412	-0.399508	-0.372863	-0.533586	-0.735678	-0.500534	-0.488497	-0.739169
Pf3D7_03_v3	579289	580715	PF3D7_0314400	serine/threonine protein phosphatase 6, putative	Core	0.126797	-0.003679	-0.03805	0.083118	0.062439	-0.026518	-0.14531	0.134967
Pf3D7_03_v3	583976	585418	PF3D7_0314500	conserved Plasmodium protein, unknown function	Core	0.082992	0.149812	0.103449	0.069479	0.19464	0.207129	-0.035238	-0.217832
Pf3D7_03_v3	586305	587581	PF3D7_0314600	conserved protein, unknown function	Core	0.256253	0.143964	0.157767	0.129699	0.072535	0.289824	0.080906	0.257913
Pf3D7_03_v3	588752	592797	PF3D7_0314700	RING finger protein RNF1	Core	-0.007739	-0.00761	0.012962	-0.042794	-0.091827	-0.032849	-0.055386	0.042389
Pf3D7_03_v3	604345	608181	PF3D7_0314800	conserved Plasmodium protein, unknown function	Core	-0.005379	0.069275	-0.039315	-0.026525	-0.100845	0.010621	0.008127	-0.008952
Pf3D7_03_v3	608633	610968	PF3D7_0314900	conserved Plasmodium membrane protein, unknown function	Core	-0.048018	-0.150832	0.017942	-0.119482	-0.100211	-0.133762	-0.258008	-0.231167
Pf3D7_03_v3	611084	612264	PF3D7_0315000	zinc finger protein, putative	Core	-0.081434	0.087112	0.207036	0.091828	0.057629	0.061472	-0.053226	0.138858
Pf3D7_03_v3	612489	613672	PF3D7_0315100	eukaryotic translation initiation factor 4E	Core	-0.114152	-0.045489	-0.150424	-0.223995	-0.182514	-0.202089	-0.224193	-0.032087
Pf3D7_03_v3	616222	623066	PF3D7_0315200	circumsporozoite- and TRAP-related protein	Core	0.043401	0.127643	0.143189	0.108169	0.063872	0.014761	0.079016	0.067126
Pf3D7_03_v3	623196	630485	PF3D7_0315300	conserved Plasmodium protein, unknown function	Core	-0.011078	-0.024915	-0.126115	-0.025562	-0.030792	-0.037051	-0.06885	-0.104191
Pf3D7_03_v3	630486	631631	PF3D7_0315400	conserved Plasmodium protein, unknown function	Core	-0.770769	-0.751322	-0.375341	-0.77778	-0.836008	-0.789328	-0.811725	-1.12612
Pf3D7_03_v3	632596	633794	PF3D7_0315500	mitochondrial ribosomal protein L29/L47 precursor, putative	Core	0.122298	0.099474	-0.097537	0.101585	0.123017	0.17072	0.168238	0.166344
Pf3D7_03_v3	635336	637712	PF3D7_0315600	zinc finger protein, putative	Core	-0.167987	-0.038265	-0.069724	-0.043802	-0.006186	-0.085625	-0.182236	-0.096406
Pf3D7_03_v3	638033	641394	PF3D7_0315700	conserved Plasmodium membrane protein, unknown function	Core	0.055303	0.01441	0.082796	0.132359	-0.017334	-0.037636	0.055443	0.111883
Pf3D7_03_v3	641395	642829	PF3D7_0315800	zinc finger protein, putative	Core	-0.276227	0.064742	-0.200876	0.0182	-0.082224	-0.126821	-0.057553	-0.109374
Pf3D7_03_v3	643936	645518	PF3D7_0315900	conserved Plasmodium protein, unknown function	Core	-0.304114	-0.182825	-0.123575	-0.253545	-0.153446	-0.17646	-0.456681	-0.361433
Pf3D7_03_v3	645671	647094	PF3D7_0316000	microneme associated antigen	Core	-0.139665	-0.105051	-0.233531	-0.240564	-0.337305	-0.370199	-0.295234	-0.25803
Pf3D7_03_v3	648385	649690	PF3D7_0316100	mitochondrial ribosomal protein L27 precursor, putative	Core	-0.074664	0.050858	0.102372	0.060887	0.128616	0.021014	-0.075467	0.075112
Pf3D7_03_v3	649691	657497	PF3D7_0316200	conserved Plasmodium protein, unknown function	Core	-0.072689	-0.083929	0.008368	-0.128322	0.023863	-0.124438	-0.0667	-0.02373
Pf3D7_03_v3	658022	661884	PF3D7_0316300	inorganic pyrophosphatase, inorganic pyrophosphatase, putative	Core	0.365075	0.249395	0.147306	0.405829	0.379892	0.43949	0.516093	0.357737
Pf3D7_03_v3	661885	665402	PF3D7_0316400	conserved protein, unknown function	Core	-0.041677	-0.136745	-0.090659	-0.015884	-0.07873	-0.213932	-0.142946	-0.101611
Pf3D7_03_v3	666756	668641	PF3D7_0316500	kinetochore protein NUF2, putative	Core	0.181275	0.298101	0.14292	0.176574	0.337842	0.273608	0.218571	0.324925
Pf3D7_03_v3	669052	671123	PF3D7_0316600	formate-nitrite transporter	Core	0.041717	0.122888	-0.010457	0.138651	0.17567	0.192178	-0.003543	0.035094
Pf3D7_03_v3	674208	675886	PF3D7_0316700	protein YOP1, putative	Core	0.025569	0.124108	0.147601	0.022044	0.11735	0.161764	0.054858	0.214495
Pf3D7_03_v3	677592	678724	PF3D7_0316800	40S ribosomal protein S15A, putative	Core	-0.432879	-0.684589	-0.149045	-0.530459	-0.585409	-0.360963	-0.546964	-0.414664
Pf3D7_03_v3	678984	681527	PF3D7_0316900	E3 ubiquitin-protein ligase, putative	Core	0.020108	0.03035	-0.11486	-0.080353	0.183038	0.084262	0.050375	0.02704
Pf3D7_03_v3	682545	683935	PF3D7_0317000	proteasome subunit alpha type-3, putative	Core	-0.0228	-0.117394	0.000568	-0.270155	-0.03968	-0.052413	-0.256506	-0.124175
Pf3D7_03_v3	686032	689732	PF3D7_0317100	6-cysteine protein	Core	0.241794	0.343192	0.148508	0.222674	0.279017	0.252122	0.308998	0.337693
Pf3D7_03_v3	689904	695065	PF3D7_0317200	cdc2-related protein kinase 4	Core	0.043007	0.015726	-0.077007	0.022656	0.122986	0.015045	0.035206	0.034604
Pf3D7_03_v3	699294	709978	PF3D7_0317300	conserved Plasmodium protein, unknown function	Core	-0.070949	-0.027961	-0.114246	-0.050779	-0.057804	-0.026009	-0.018617	-0.042366
Pf3D7_03_v3	712003	714332	PF3D7_0317400	DNA replication complex GINS protein, putative	Core	-0.18612	-0.167626	0.026033	-0.15913	-0.226711	-0.075299	-0.262346	-0.048656
Pf3D7_03_v3	716273	722081	PF3D7_0317500	kinesin-5	Core	0.07955	0.072771	0.032262	0.031447	0.099768	0.019632	0.114398	0.057349
Pf3D7_03_v3	724765	726380	PF3D7_0317600	40S ribosomal protein S11, putative	Core	-0.033993	-0.115021	0.010629	-0.134378	-0.014928	0.051811	-0.096025	-0.032427
Pf3D7_03_v3	728009	738140	PF3D7_0317700	CPSF (cleavage and polyadenylation specific factor), subunit A, putative	Core	0.031432	0.036833	-0.044277	0.067798	0.038449	0.011211	-0.028862	-0.04444
Pf3D7_03_v3	738141	739132	PF3D7_0317800	26S proteasome non-ATPase regulatory subunit 9, putative	Core	0.395763	0.210209	0.100073	0.441118	0.325981	0.22134	0.331346	0.416161
Pf3D7_03_v3	739178	741962	PF3D7_0317900	conserved protein, unknown function	Core	0.114294	0.072093	0.046276	0.041509	0.154269	0.087547	0.026742	0.016255
Pf3D7_03_v3	741963	743049	PF3D7_0318000	conserved Plasmodium protein, unknown function	Core	0.246155	0.16507	0.228535	0.014371	0.192958	0.156242	0.153261	0.20749
Pf3D7_03_v3	743679	745303	PF3D7_0318100	stomatin-like protein, putative	Core	-0.032085	-0.210364	-0.122607	-0.163814	-0.117409	0.054741	-0.111677	-0.067793
Pf3D7_03_v3	748215	756088	PF3D7_0318200	DNA-directed RNA polymerase II subunit RPB1	Core	0.010558	-0.013382	-0.020527	0.006053	-0.01847	-0.048397	-0.018827	0.012142
Pf3D7_03_v3	756241	760542	PF3D7_0318300	conserved Plasmodium protein, unknown function	Core	0.152594	0.111876	0.155099	0.08937	0.188074	0.220027	0.223593	0.219415
Pf3D7_03_v3	761443	765689	PF3D7_0318400	conserved Plasmodium protein, unknown function	Core	-0.203765	-0.04143	-0.209917	-0.153169	-0.072232	0.006273	-0.118669	-0.116091
Pf3D7_03_v3	767565	782936	PF3D7_0318500	conserved Plasmodium protein, unknown function	Core	0.067763	0.063447	-0.015332	0.004535	0.046514	0.02438	0.036933	0.039723
Pf3D7_03_v3	782937	786415	PF3D7_0318600	cleavage and polyadenylation specificity factor, putative	Core	0.062504	0.026268	0.022505	0.041484	0.081147	0.115663	0.076319	0.050356
Pf3D7_03_v3	788203	789062	PF3D7_0318700	conserved Plasmodium protein, unknown function	Core	0.422418	0.490291	0.20933	0.412275	0.455005	0.497545	0.431001	0.606882
Pf3D7_03_v3	789608	791558	PF3D7_0318800	triosephosphate isomerase, putative	Core	0.095541	-0.033953	0.097651	0.013209	0.004595	-0.119831	0.028945	0.00362
Pf3D7_03_v3	791590	793731	PF3D7_0318900	conserved protein, unknown function	Core	0.108497	0.219413	-0.043138	0.065412	-0.01459	0.107579	0.139518	0.155037
Pf3D7_03_v3	795327	801421	PF3D7_0319000	P-type ATPase, putative	Core	0.071935	0.138996	0.019045	0.06922	0.049216	-0.009104	0.037064	0.105898
Pf3D7_03_v3	802010	802833	PF3D7_0319100	E3 ubiquitin-protein ligase RBX1, putative	Core	-0.124977	-0.153563	0.039647	-0.075656	-0.196619	-0.193605	-0.201747	-0.100612
Pf3D7_03_v3	803342	806562	PF3D7_0319200	CCR4 domain-containing protein 4, putative	Core	-0.182695	-0.161579	-0.167689	-0.206786	-0.191353	-0.204063	-0.177428	-0.107505
Pf3D7_03_v3	807027	808109	PF3D7_0319300	ubiquitin-conjugating enzyme E2, putative	Core	0.157923	0.021404	0.108616	0.10078	0.169094	0.107911	0.097123	-0.048804
Pf3D7_03_v3	809831	814422	PF3D7_0319400	kinesin-8, putative	Core	-0.116384	-0.074401	-0.148655	-0.021312	-0.053061	-0.051213	0.031454	-0.043417
Pf3D7_03_v3	815319	817105	PF3D7_0319500	RNA-binding protein, putative	Core	0.158739	0.035508	0.106873	0.078204	0.187692	0.174605	0.077746	0.071177
Pf3D7_03_v3	817663	818945	PF3D7_0319600	elongation factor 1-delta, putative	Core	-0.056838	-0.199866	-0.126961	-0.230178	-0.367229	-0.224219	-0.146529	-0.202758
Pf3D7_03_v3	820458	830939	PF3D7_0319700	ABC transporter I family member 1, putative	Core	0.090367	0.014161	0.027702	0.026947	-0.01133	0.026811	0.074049	0.044471
Pf3D7_03_v3	830940	832759	PF3D7_0319800	conserved Plasmodium protein, unknown function	Core	-0.533543	-0.55557	-0.463196	-0.557435	-0.50242	-0.582701	-0.617835	-0.42605
Pf3D7_03_v3	833583	835027	PF3D7_0319900	conserved protein, unknown function	Core	0.192727	0.202957	-0.133872	0.128105	0.161168	0.082459	0.25522	0.118934
Pf3D7_03_v3	837057	838521	PF3D7_0320000	protein phosphatase inhibitor 2	Core	0.134694	0.029191	0.27285	0.252241	0.309198	0.135457	0.255925	0.245145
Pf3D7_03_v3	840112	842008	PF3D7_0320100	protein transport protein SEC22	Core	0.245881	0.417417	0.232556	0.142062	0.425263	0.436675	0.302005	0.284192
Pf3D7_03_v3	842289	844540	PF3D7_0320200	CPW-WPC family protein	Core	0.164462	0.118707	0.037885	0.149797	0.105749	-0.014185	0.042556	0.030088
Pf3D7_03_v3	845463	847570	PF3D7_0320300	T-complex protein 1 subunit epsilon	Core	-0.363111	-0.312386	-0.19714	-0.301224	-0.460266	-0.25819	-0.339932	-0.330478
Pf3D7_03_v3	847997	857754	PF3D7_0320400	oocyst capsule protein Cap380	Core	0.050278	0.068384	-0.011485	-0.015973	0.024255	0.04456	0.049485	0.03013
Pf3D7_03_v3	860563	862352	PF3D7_0320500	nicotinamidase, putative	Core	0.225473	0.341799	0.138548	0.286074	0.406422	0.386303	0.388414	0.457054
Pf3D7_03_v3	862491	864082	PF3D7_0320600	conserved protein, unknown function	Core	-0.138488	-0.417689	-0.092238	-0.374688	-0.350159	-0.247279	-0.412258	-0.392714
Pf3D7_03_v3	864764	866670	PF3D7_0320700	signal peptidase complex subunit 2	Core	-0.123132	-0.103961	-0.160763	-0.25083	-0.181076	-0.166459	-0.219592	-0.197728
Pf3D7_03_v3	870567	872592	PF3D7_0320800	ATP-dependent RNA helicase DDX6	Core	-0.019841	0.00742	-0.107657	-0.173178	-0.11405	-0.073046	-0.118742	-0.215978
Pf3D7_03_v3	874963	876545	PF3D7_0320900	histone H2A.Z	Core	0.058024	0.016424	0.025857	-0.021979	-0.047476	-0.05088	-0.126118	-0.218115
Pf3D7_03_v3	877485	879735	PF3D7_0321000	conserved protein, unknown function	Core	0.241547	0.361463	0.292882	0.365776	0.38082	0.185213	0.280333	0.309206
Pf3D7_03_v3	879736	885743	PF3D7_0321100	conserved Plasmodium protein, unknown function	Core	0.097739	0.102432	0.053512	0.062198	0.043905	0.033708	0.164485	0.089968
Pf3D7_03_v3	886712	889226	PF3D7_0321200	UDP-N-acetylglucosamine--dolichyl-phosphate N-acetylglucosaminephosphotransferase, putative	Core	0.04458	0.017643	0.043112	-0.151748	-0.120503	-0.15741	-0.048044	-0.124387
Pf3D7_03_v3	889764	893014	PF3D7_0321300	conserved Plasmodium protein, unknown function	Core	0.051912	-0.044376	-0.082921	0.095815	-0.052696	0.039921	-0.071789	0.092564
Pf3D7_03_v3	894511	896329	PF3D7_0321400	protein kinase, putative	Core	0.006909	0.094119	0.103214	0.023071	0.0804	0.094196	0.077917	0.04594
Pf3D7_03_v3	896330	900020	PF3D7_0321500	peptidase, putative	Core	0.311194	0.202027	0.265996	0.100536	0.210594	0.096248	0.031852	0.079127
Pf3D7_03_v3	900607	903566	PF3D7_0321600	ATP-dependent RNA helicase DDX42, putative	Core	0.317101	0.331717	0.264204	0.302788	0.370068	0.369117	0.403267	0.381163
Pf3D7_03_v3	903567	910368	PF3D7_0321700	conserved Plasmodium protein, unknown function	Core	-0.003198	-0.002768	-0.087401	-0.062393	0.012845	-0.083209	-0.064391	-0.002049
Pf3D7_03_v3	912666	921286	PF3D7_0321800	WD repeat-containing protein, putative	Core	-0.043629	-0.076233	-0.075286	-0.188511	0.005248	-0.108759	-0.038587	-0.056085
Pf3D7_03_v3	922724	928192	PF3D7_0321900	cyclic amine resistance locus protein	Core	-0.029244	0.072496	0.011104	-0.021517	-0.018733	-0.091645	-0.053034	-0.008044
Pf3D7_03_v3	928394	929409	PF3D7_0322000	peptidyl-prolyl cis-trans isomerase	Core	-0.260701	-0.345888	-0.319369	-0.417084	-0.301615	-0.670874	-0.386787	-0.468208
Pf3D7_03_v3	930390	932665	PF3D7_0322100	mRNA-capping enzyme subunit beta	Core	0.109983	0.042657	-0.009044	0.118858	0.253952	0.099867	0.030072	0.125575
Pf3D7_03_v3	932938	937256	PF3D7_0322200	conserved Plasmodium protein, unknown function	Core	0.089972	0.161751	0.133067	0.058303	0.146352	0.039534	0.066819	0.141546
Pf3D7_03_v3	937962	940423	PF3D7_0322300	diacylglycerol O-acyltransferase	Core	-0.115901	-0.193235	-0.071711	-0.271863	-0.221392	-0.176341	-0.237753	-0.324851
Pf3D7_03_v3	942295	945419	PF3D7_0322400	regulator of initiation factor 2 (eIF2)	Core	0.152345	0.097768	0.105282	-0.046408	0.071119	0.077615	0.022591	0.028643
Pf3D7_03_v3	945420	947001	PF3D7_0322500	iron-sulfur assembly protein, putative	Core	0.0517	0.239964	0.097571	0.070822	-0.032677	-0.084041	0.041783	-0.00349
Pf3D7_03_v3	948124	952828	PF3D7_0322600	conserved Plasmodium protein, unknown function	Core	0.001382	0.098174	0.13454	-0.052625	0.097701	0.022367	0.009066	-0.038566
Pf3D7_03_v3	952829	962617	PF3D7_0322700	conserved Plasmodium protein, unknown function	Core	0.058895	0.02669	0.101857	-0.037616	0.073261	0.084118	0.037294	0.050544
Pf3D7_03_v3	963851	965378	PF3D7_0322800	conserved Plasmodium protein, unknown function	Core	-0.476747	-0.521253	-0.164977	-0.675297	-0.661686	-0.583176	-0.476889	-0.663625
Pf3D7_03_v3	965379	966752	PF3D7_0322900	40S ribosomal protein S3A, putative	Core	-0.173783	-0.075081	0.130456	-0.295723	-0.221988	-0.100262	-0.211849	-0.244759
Pf3D7_03_v3	970916	976044	PF3D7_0323100	conserved Plasmodium protein, unknown function	Core	-0.036892	-0.003436	-0.050962	-0.064556	-0.135911	-0.12768	-0.072734	-0.074932
Pf3D7_03_v3	976620	978445	PF3D7_0323200	conserved Plasmodium protein, unknown function	Core	0.155706	0.224193	0.218837	0.078442	0.116407	0.072013	0.071522	-0.023472
Pf3D7_03_v3	978720	980488	PF3D7_0323300	conserved protein, unknown function	Core	-0.156532	-0.014966	0.122964	-0.322613	-0.433675	-0.179049	-0.36012	-0.353204
Pf3D7_03_v3	980489	984216	PF3D7_0323400	Rh5 interacting protein	Core	0.095691	0.077217	0.099324	0.007135	-0.001465	0.033236	0.01536	0.075285
Pf3D7_03_v3	986015	987860	PF3D7_0323500	survival motor neuron-like protein	Core	0.040116	0.044664	-0.014221	-0.064819	-0.060626	0.090853	-0.040098	-0.015714
Pf3D7_03_v3	988381	991132	PF3D7_0323600	conserved Plasmodium protein, unknown function	Core	-0.433919	-0.527128	-0.343125	-0.59722	-0.426884	-0.322057	-0.482217	-0.447471
Pf3D7_03_v3	991294	993875	PF3D7_0323700	U4/U6.U5 tri-snRNP-associated protein 1, putative	Core	0.227632	0.210535	0.125766	0.149743	0.250791	0.197921	0.122708	0.154295
Pf3D7_03_v3	998399	1001832	PF3D7_0323800	conserved Plasmodium protein, unknown function	Core	0.2876	0.385986	0.234756	0.284107	0.42378	0.245662	0.352071	0.356587
Pf3D7_03_v3	1002622	1004517	PF3D7_0323900	erythrocyte membrane protein 1 (PfEMP1), exon 2, pseudogene	Core	-1.53478	-1.53506	-0.897658	-1.66959	-1.5559	-1.82846	-1.8749	-1.4905
Pf3D7_04_v3	92326	94059	PF3D7_0401600	rifin	Core	0.477397	0.536093	0.369103	0.529169	0.571859	0.53691	0.623576	0.530995
Pf3D7_04_v3	100434	102360	PF3D7_0401700	Plasmodium exported protein, unknown function, pseudogene	Core	0.302401	0.288714	0.318471	0.4043	0.38835	0.410696	0.413416	0.392512
Pf3D7_04_v3	103492	105853	PF3D7_0401800	Plasmodium exported protein (PHISTb), unknown function	Core	0.688908	0.730758	0.593311	0.741817	0.853074	0.781181	0.848159	0.788677
Pf3D7_04_v3	108130	111545	PF3D7_0401900	acyl-CoA synthetase	Core	0.311877	0.305482	0.254531	0.324513	0.412341	0.343609	0.362091	0.381071
Pf3D7_04_v3	114351	116308	PF3D7_0402000	Plasmodium exported protein (PHISTa), unknown function	Core	0.596333	0.583432	0.487953	0.55804	0.825938	0.738283	0.743722	0.720197
Pf3D7_04_v3	123338	125714	PF3D7_0402100	Plasmodium exported protein (PHISTb), unknown function	Core	0.188744	0.26721	0.126333	0.217803	0.284559	0.393869	0.337315	0.226978
Pf3D7_04_v3	127462	134718	PF3D7_0402200	surface-associated interspersed protein 4.1 (SURFIN 4.1), pseudogene	Core	0.248965	0.241908	0.214365	0.156905	0.261187	0.259294	0.249249	0.129504
Pf3D7_04_v3	137390	146903	PF3D7_0402300	reticulocyte binding protein homologue 1	Core	0.086662	0.071693	0.086075	0.144442	0.139746	0.12813	0.124215	0.144681
Pf3D7_04_v3	147240	148630	PF3D7_0402400	Plasmodium exported protein, unknown function	Core	-0.349291	-0.298425	-0.015513	-0.29251	-0.287185	-0.066575	-0.321221	-0.391379
Pf3D7_04_v3	155627	157234	PF3D7_0402500	rifin, pseudogene	Core	-0.250387	-0.185329	-0.071684	-0.213703	-0.10941	-0.233852	-0.191236	-0.241142
Pf3D7_04_v3	159029	160564	PF3D7_0402600	stevor	Core	-0.262521	-0.270561	-0.262026	-0.349748	-0.249708	-0.386333	-0.166397	-0.303592
Pf3D7_04_v3	162261	163974	PF3D7_0402700	rifin, pseudogene	Core	-0.102807	-0.201439	-0.192743	-0.182311	-0.213354	-0.112071	-0.171729	-0.142221
Pf3D7_04_v3	166743	172204	PF3D7_0402800	erythrocyte membrane protein 1 (PfEMP1), pseudogene	Core	-0.103477	-0.050954	0.01715	-0.131745	-0.16357	-0.130226	-0.01252	-0.07885
Pf3D7_04_v3	175138	177502	PF3D7_0403100	regulator of chromosome condensation, putative	Core	0.060169	0.044708	0.09842	-0.062806	-0.023508	-0.053794	-0.019549	0.066112
Pf3D7_04_v3	178268	180315	PF3D7_0403200	pre-mRNA splicing factor, putative	Core	0.07666	0.024934	0.168106	0.066248	0.051765	-0.001014	0.115528	0.0811
Pf3D7_04_v3	182620	194962	PF3D7_0403400	conserved Plasmodium protein, unknown function	Core	-0.011467	-0.037987	0.001741	-0.068743	-0.014802	-0.054215	-0.034898	-0.0626
Pf3D7_04_v3	195293	196995	PF3D7_0403500	ubiquitin specific protease, putative	Core	0.244148	0.185776	0.126347	0.232447	0.135892	0.158154	0.375614	0.175799
Pf3D7_04_v3	197596	201458	PF3D7_0403600	conserved Plasmodium protein, unknown function	Core	0.148581	0.080057	0.055733	0.06354	0.096461	0.151472	0.096986	0.020911
Pf3D7_04_v3	205978	209644	PF3D7_0403700	pre-mRNA-splicing factor CLF1, putative	Core	-0.061534	-0.085328	-0.054253	-0.132385	-0.054535	-0.12713	-0.150045	-0.154868
Pf3D7_04_v3	211400	214104	PF3D7_0403800	alpha/beta hydrolase, putative	Core	0.150247	-0.019428	0.123109	0.036264	0.167304	0.07689	0.083802	0.00118
Pf3D7_04_v3	218837	223088	PF3D7_0403900	SET domain protein, putative	Core	0.113886	0.223192	0.22315	0.143212	0.175613	0.23354	0.18695	0.149689
Pf3D7_04_v3	223461	224381	PF3D7_0404000	conserved Plasmodium protein, unknown function	Core	-0.04854	0.130298	-0.01953	-0.066077	0.085701	-0.237446	-0.208703	-0.012982
Pf3D7_04_v3	224529	231983	PF3D7_0404100	AP2 domain transcription factor AP2-SP2, putative	Core	0.111763	0.136501	0.006272	0.15692	0.165842	0.269051	0.222884	0.221908
Pf3D7_04_v3	232345	233499	PF3D7_0404200	conserved Plasmodium protein, unknown function	Core	0.331957	0.308036	0.201778	0.137899	0.166942	0.287784	0.371317	0.300868
Pf3D7_04_v3	233764	237263	PF3D7_0404300	conserved Plasmodium protein, unknown function	Core	0.162892	0.173391	0.025218	0.27466	0.222445	0.330715	0.384636	0.339212
Pf3D7_04_v3	238110	239749	PF3D7_0404400	6-cysteine protein P36	Core	0.18431	0.107634	0.156122	0.269064	0.177849	0.280286	0.039887	0.274898
Pf3D7_04_v3	240661	242597	PF3D7_0404500	6-cysteine protein P52	Core	0.293786	0.247313	0.2241	0.174226	0.155652	0.254852	0.181145	0.187726
Pf3D7_04_v3	247481	260300	PF3D7_0404600	conserved Plasmodium membrane protein, unknown function	Core	0.134426	0.164541	0.119039	0.160733	0.134847	0.143196	0.124419	0.160702
Pf3D7_04_v3	260301	263668	PF3D7_0404700	dipeptidyl aminopeptidase 3	Core	0.280803	0.328731	0.256713	0.317176	0.264125	0.296312	0.306961	0.388774
Pf3D7_04_v3	264055	266420	PF3D7_0404800	conserved Plasmodium protein, unknown function	Core	0.276613	0.234132	0.110721	0.234246	0.213166	0.137372	0.29646	0.239372
Pf3D7_04_v3	266994	268630	PF3D7_0404900	6-cysteine protein P41	Core	-0.051915	-0.067702	-0.026077	-0.041241	-0.089784	-0.041673	-0.123482	-0.129126
Pf3D7_04_v3	268710	271384	PF3D7_0405000	ATP-dependent RNA helicase DDX51, putative	Core	0.177643	0.14525	0.233632	0.295229	0.236683	0.264584	0.196366	0.222993
Pf3D7_04_v3	272005	277074	PF3D7_0405100	protein transport protein Sec24B, putative	Core	-0.09371	-0.128692	-0.192677	-0.140363	-0.051832	-0.157432	-0.068443	-0.014955
Pf3D7_04_v3	278822	282193	PF3D7_0405200	ag-1 blood stage membrane protein homologue	Core	0.395192	0.382251	0.229668	0.32672	0.397476	0.205818	0.30616	0.302827
Pf3D7_04_v3	282194	288547	PF3D7_0405300	liver specific protein 2, putative	Core	0.053153	0.128497	0.072813	0.05396	0.130304	-2e-06	0.125569	0.13231
Pf3D7_04_v3	291001	301117	PF3D7_0405400	pre-mRNA-processing-splicing factor 8, putative	Core	0.040577	0.037525	0.086478	0.040324	0.015593	0.028827	-0.001987	0.053236
Pf3D7_04_v3	301118	302517	PF3D7_0405500	conserved Plasmodium protein, unknown function	Core	0.234437	0.379395	0.208237	0.119006	0.192499	0.273863	0.207946	0.275175
Pf3D7_04_v3	303079	305544	PF3D7_0405600	TMEM33 domain-containing protein, putative	Core	0.19335	0.022229	0.275208	0.13953	0.136067	0.125331	0.133022	0.042757
Pf3D7_04_v3	305545	313243	PF3D7_0405700	lysine decarboxylase, putative	Core	0.077855	0.081097	0.006129	0.141994	0.145689	0.094244	0.040327	0.060889
Pf3D7_04_v3	316290	319428	PF3D7_0405900	apical sushi protein	Core	-0.007195	-0.047592	0.015647	0.055788	0.033439	-0.082087	-0.117868	-0.04384
Pf3D7_04_v3	320769	322795	PF3D7_0406000	conserved protein, unknown function	Core	0.092748	0.145304	-0.035793	-0.008596	0.210854	0.253506	0.312507	0.165664
Pf3D7_04_v3	323017	325475	PF3D7_0406100	V-type proton ATPase subunit B	Core	0.097166	-0.028032	0.03692	0.063845	0.135019	0.09308	0.142491	0.015704
Pf3D7_04_v3	328966	329939	PF3D7_0406200	sexual stage-specific protein precursor	Core	8.1e-05	0.367319	0.029774	0.173672	0.192993	0.132532	0.285812	0.136028
Pf3D7_04_v3	331793	334069	PF3D7_0406400	cytosolic glyoxalase II	Core	0.017751	-0.082077	-0.037283	0.032151	0.160709	0.040531	0.146384	-0.023622
Pf3D7_04_v3	334070	344304	PF3D7_0406500	NYN domain-containing protein, putative	Core	0.199331	0.18966	0.164929	0.212239	0.23901	0.240096	0.266609	0.2292
Pf3D7_04_v3	347208	351513	PF3D7_0406700	conserved Plasmodium protein, unknown function	Core	-0.096128	-0.234222	0.013551	-0.104863	-0.065659	-0.092538	-0.049729	-0.097206
Pf3D7_04_v3	351514	353233	PF3D7_0406800	ribosomal protein L25, putative	Core	-0.034762	-0.131685	0.010535	0.033465	-0.180493	-0.088094	-0.072321	-0.072225
Pf3D7_04_v3	353405	360128	PF3D7_0406900	conserved Plasmodium protein, unknown function	Core	0.02586	0.015928	0.015803	0.018204	-0.053347	0.010372	-0.066694	-0.076711
Pf3D7_04_v3	360297	362014	PF3D7_0407000	conserved Plasmodium protein, unknown function	Core	-0.231415	-0.33576	-0.078647	-0.20814	-0.187228	-0.231239	-0.108696	-0.205834
Pf3D7_04_v3	362051	363520	PF3D7_0407100	methyltransferase, putative	Core	0.038503	0.026317	0.136338	0.232815	-0.042771	-0.004365	0.104961	0.044817
Pf3D7_04_v3	363521	365183	PF3D7_0407200	peptidyl-tRNA hydrolase 2, putative	Core	0.229958	0.108653	0.030364	0.171752	0.369945	0.226569	0.220876	0.311609
Pf3D7_04_v3	366129	367591	PF3D7_0407300	transcription factor, putative	Core	0.278964	0.456155	0.3526	0.419196	0.410149	0.256465	0.229034	0.338702
Pf3D7_04_v3	369635	371520	PF3D7_0407500	mitochondrial carrier protein, putative	Core	0.219474	0.194456	0.248864	0.184497	0.322435	0.328276	0.314983	0.259488
Pf3D7_04_v3	372789	376927	PF3D7_0407600	conserved Plasmodium protein, unknown function	Core	-0.118478	-0.209831	-0.171002	-0.09661	-0.104337	-0.177767	-0.239207	-0.087862
Pf3D7_04_v3	377231	383337	PF3D7_0407700	conserved Plasmodium protein, unknown function	Core	0.030854	0.002233	0.006716	0.031735	-0.016799	-0.013813	0.012351	-0.023922
Pf3D7_04_v3	384674	391056	PF3D7_0407800	conserved Plasmodium protein, unknown function	Core	-0.079899	-0.07883	-0.025206	-0.053563	-0.066945	-0.138709	-0.121588	-0.081294
Pf3D7_04_v3	391097	393600	PF3D7_0407900	AAA family ATPase, putative	Core	-0.147565	-0.039655	-0.123585	-0.07805	-0.141056	0.09315	-0.106261	-0.05064
Pf3D7_04_v3	397078	400943	PF3D7_0408100	conserved Plasmodium protein, unknown function	Core	0.140777	0.213853	0.102216	0.243638	0.314029	0.177926	0.25622	0.4305
Pf3D7_04_v3	401216	403480	PF3D7_0408200	conserved Plasmodium protein, unknown function	Core	-0.074542	0.080718	-0.059798	0.220442	0.233596	0.053925	0.124762	0.183658
Pf3D7_04_v3	403481	405616	PF3D7_0408300	zinc finger Ran-binding domain-containing protein 2, putative	Core	-0.231551	0.084258	-0.177616	-0.015123	0.068375	0.008334	0.048837	0.14442
Pf3D7_04_v3	405983	408159	PF3D7_0408400	conserved protein, unknown function	Core	-0.015008	0.199139	-0.009567	0.131991	0.17231	0.10721	0.206112	0.150933
Pf3D7_04_v3	408429	410947	PF3D7_0408500	flap endonuclease 1	Core	-0.016607	0.004923	-0.033638	-0.012647	-0.053673	-0.008345	-0.130949	-0.038179
Pf3D7_04_v3	413153	416607	PF3D7_0408600	sporozoite invasion-associated protein 1	Core	-0.074676	-0.100194	-0.043736	-0.039684	-0.13681	-0.056789	-0.10937	-0.054798
Pf3D7_04_v3	417122	421074	PF3D7_0408700	perforin-like protein 1	Core	-0.153738	-0.234301	-0.24886	-0.285603	-0.299075	-0.25852	-0.336659	-0.352593
Pf3D7_04_v3	421761	423208	PF3D7_0408800	conserved Plasmodium protein, unknown function	Core	0.259987	-0.027224	0.14953	0.066995	0.194456	0.023129	-0.095154	0.138849
Pf3D7_04_v3	424050	427429	PF3D7_0408900	tRNA N6-adenosine threonylcarbamoyltransferase	Core	0.060148	0.121317	-0.009882	0.135058	0.079433	0.04751	0.025746	0.052216
Pf3D7_04_v3	427430	435617	PF3D7_0409000	conserved Plasmodium protein, unknown function	Core	-0.040361	-0.036235	-0.102632	-0.013641	-0.071613	-0.047788	-0.153099	-0.093536
Pf3D7_04_v3	435967	438231	PF3D7_0409100	U4/U6 small nuclear ribonucleoprotein PRP31, putative	Core	0.030156	-0.036481	0.036534	0.033282	0.006465	0.059435	-0.040459	0.086424
Pf3D7_04_v3	438637	440585	PF3D7_0409200	protein SOF1, putative	Core	0.062414	0.103185	0.038911	0.024742	-0.067959	-0.086628	0.001268	0.008155
Pf3D7_04_v3	440718	444492	PF3D7_0409300	methyltransferase, putative	Core	0.081197	0.076176	0.050061	0.054663	0.113339	0.160034	0.103104	0.133406
Pf3D7_04_v3	445750	448268	PF3D7_0409400	chaperone protein DnaJ	Core	-0.089683	-0.086715	-0.159733	-0.080691	-0.131631	-0.116231	-0.100516	-0.077234
Pf3D7_04_v3	448939	450883	PF3D7_0409500	NAD(P)-binding protein, putative	Core	-0.066958	-0.056078	-0.116963	-0.130434	-0.188561	-0.171921	-0.193162	-0.103761
Pf3D7_04_v3	451884	455821	PF3D7_0409600	replication protein A1, large subunit	Core	0.120632	0.145063	0.036565	0.162309	0.200225	-0.001017	0.100103	0.230769
Pf3D7_04_v3	456672	458270	PF3D7_0409700	peptide chain release factor 2	Core	-0.019154	-0.242694	-0.059695	0.071002	0.048606	0.1752	-0.070879	-0.224863
Pf3D7_04_v3	459460	461687	PF3D7_0409800	zinc finger protein, putative	Core	0.236259	0.12168	0.075204	0.170821	0.149361	0.162176	0.059811	0.263678
Pf3D7_04_v3	461741	464207	PF3D7_0409900	actin-like protein, putative	Core	-0.125683	-0.203871	-0.17809	-0.087881	-0.124673	-0.176282	-0.17553	-0.086686
Pf3D7_04_v3	464482	467589	PF3D7_0410000	erythrocyte vesicle protein 1	Core	-0.195239	-0.225065	-0.246438	-0.247769	-0.280601	-0.202836	-0.256031	-0.185176
Pf3D7_04_v3	470278	473846	PF3D7_0410300	protein phosphatase PPM1, putative	Core	0.026083	0.071086	0.085965	0.063642	0.169615	0.155992	0.104896	0.116211
Pf3D7_04_v3	474292	475751	PF3D7_0410400	exosome complex component RRP4	Core	0.167065	0.022913	-0.01231	-0.021847	0.147563	0.161545	0.137778	0.17274
Pf3D7_04_v3	475752	476835	PF3D7_0410500	conserved Plasmodium protein, unknown function	Core	0.16387	0.157806	0.046377	0.262792	0.341216	0.126691	0.171321	0.291268
Pf3D7_04_v3	478778	480718	PF3D7_0410600	conserved protein, unknown function	Core	0.163438	0.057713	-0.031042	0.02868	0.098716	0.062783	0.170928	0.154115
Pf3D7_04_v3	480927	484141	PF3D7_0410700	ribosome biogenesis GTPase A, putative	Core	-0.050757	0.003462	0.04421	0.018724	-0.083339	-0.064512	-0.072695	-0.074389
Pf3D7_04_v3	485582	489978	PF3D7_0410800	conserved Plasmodium protein, unknown function	Core	0.043016	0.011713	-0.022878	0.000792	0.04559	-0.002545	-0.038645	0.073292
Pf3D7_04_v3	490192	493625	PF3D7_0410900	conserved Plasmodium protein, unknown function	Core	-0.094589	-0.028574	0.025938	0.005094	-0.05169	-0.064813	-0.039354	-0.016088
Pf3D7_04_v3	498918	504130	PF3D7_0411000	conserved Plasmodium protein, unknown function	Core	0.011496	-0.051472	0.026759	0.043788	0.056175	0.04584	0.054468	0.042144
Pf3D7_04_v3	504228	505345	PF3D7_0411100	mediator of RNA polymerase II transcription subunit 8, putative	Core	-0.231681	-0.306361	-0.169916	-0.216241	-0.492878	-0.291755	-0.374526	-0.472069
Pf3D7_04_v3	505683	509920	PF3D7_0411200	PP-loop family protein, putative	Core	0.048922	-0.045055	0.113725	0.095304	0.094908	0.169126	0.129096	0.000174
Pf3D7_04_v3	510130	512798	PF3D7_0411300	conserved Plasmodium protein, unknown function	Core	-0.165356	-0.024328	-0.114309	-0.057501	0.013312	-0.010802	-0.072605	0.065966
Pf3D7_04_v3	512904	517318	PF3D7_0411400	DEAD box ATP-dependent RNA helicase, putative	Core	-0.187666	-0.204566	-0.13763	-0.108612	-0.112828	-0.167596	-0.207652	-0.107178
Pf3D7_04_v3	519582	525868	PF3D7_0411800	conserved Plasmodium protein, unknown function	Core	0.058801	0.110568	0.077289	0.006314	0.043015	0.105395	0.134541	0.119964
Pf3D7_04_v3	527942	534735	PF3D7_0411900	DNA polymerase alpha catalytic subunit A	Core	0.117955	0.158254	-0.046632	0.152979	0.139686	0.142742	0.140405	0.224028
Pf3D7_04_v3	536524	539360	PF3D7_0412000	LITAF-like zinc finger protein, putative	Core	-0.040037	-0.082218	-0.115937	-0.127569	-0.102661	-0.062255	-0.108514	-0.084385
Pf3D7_04_v3	539938	541448	PF3D7_0412100	30S ribosomal protein S12, mitochondrial, putative	Core	-0.109688	-0.151231	-0.109046	0.038308	-0.063369	-0.035304	-0.060794	0.041506
Pf3D7_04_v3	541561	543059	PF3D7_0412200	conserved Plasmodium protein, unknown function	Core	-0.125875	0.092004	-0.075814	0.149222	0.096855	0.032762	-0.035588	-0.06092
Pf3D7_04_v3	543375	545497	PF3D7_0412300	phosphopantothenoylcysteine synthetase, putative	Core	-0.148712	0.050723	-0.161774	-0.072321	0.187179	0.081624	0.105271	0.158214
Pf3D7_04_v3	615106	616493	PF3D7_0413500	phosphoglucomutase-2	Core	0.334561	0.196233	0.284646	0.193973	0.198547	0.059487	0.105106	0.2513
Pf3D7_04_v3	616664	618600	PF3D7_0413600	26S protease regulatory subunit 6B, putative	Core	-0.194733	-0.048764	0.011738	-0.004161	-0.097643	-0.060599	-0.145954	-0.060552
Pf3D7_04_v3	619536	621052	PF3D7_0413700	lysine decarboxylase-like protein, putative	Core	0.071166	0.317656	-0.057483	0.285259	0.152451	0.112882	0.137699	0.167534
Pf3D7_04_v3	621844	623052	PF3D7_0413800	50S ribosomal protein L10, putative	Core	0.039863	0.148635	-0.023411	0.002837	-0.046109	0.09913	0.144007	0.162698
Pf3D7_04_v3	623053	626476	PF3D7_0413900	ubiquitin carboxyl-terminal hydrolase 13, putative	Core	0.230926	0.205915	0.1239	0.173553	0.191891	0.282116	0.297951	0.259814
Pf3D7_04_v3	626641	633376	PF3D7_0414000	structural maintenance of chromosomes protein 3, putative	Core	0.107917	0.1428	0.117039	0.049238	0.051114	0.099069	0.141091	0.022505
Pf3D7_04_v3	633779	639155	PF3D7_0414100	conserved Plasmodium membrane protein, unknown function	Core	-0.158421	-0.169252	-0.104736	-0.233837	-0.110998	-0.238996	-0.22061	-0.30271
Pf3D7_04_v3	647139	648638	PF3D7_0414200	calmodulin-like protein	Core	-0.427258	-0.374351	-0.340457	-0.20497	-0.439187	-0.416272	-0.546925	-0.639537
Pf3D7_04_v3	652100	653804	PF3D7_0414400	conserved Plasmodium protein, unknown function	Core	-0.067608	-0.155781	-0.012227	-0.109022	-0.144203	0.040987	-0.107969	-0.136891
Pf3D7_04_v3	654775	657564	PF3D7_0414500	RNA-binding protein, putative	Core	0.118514	0.19366	0.061793	0.295052	0.222135	-0.005185	0.146871	0.254218
Pf3D7_04_v3	658370	659788	PF3D7_0414600	acylated pleckstrin-homology domain-containing protein, putative	Core	-0.163014	-0.114482	-0.016935	-0.146432	-0.197313	-0.263352	-0.156104	-0.238448
Pf3D7_04_v3	660374	662769	PF3D7_0414700	GTP-binding protein, putative	Core	0.103738	0.18671	0.098481	0.232379	0.181949	0.082341	0.238511	0.305091
Pf3D7_04_v3	663166	664265	PF3D7_0414800	conserved Plasmodium protein, unknown function	Core	0.159387	0.213556	-0.059524	0.114817	0.263774	0.005596	0.228597	0.191865
Pf3D7_04_v3	665723	668362	PF3D7_0414900	armadillo-domain containing rhoptry protein	Core	0.153731	0.184229	0.024401	0.368146	0.436988	0.076124	0.227161	0.132998
Pf3D7_04_v3	668363	669967	PF3D7_0415000	arsenical pump-driving ATPase, putative	Core	-0.103192	-0.065171	-0.196639	-0.101055	0.039348	0.018734	-0.253276	-0.122664
Pf3D7_04_v3	670633	672312	PF3D7_0415100	conserved protein, unknown function	Core	-0.510843	-0.5332	-0.319658	-0.507215	-0.668298	-0.651567	-0.59094	-0.727942
Pf3D7_04_v3	672313	679388	PF3D7_0415200	conserved Plasmodium protein, unknown function	Core	0.058336	0.107821	-0.047122	0.160072	0.172815	0.09431	0.188091	0.215337
Pf3D7_04_v3	681560	686191	PF3D7_0415300	cdc2-related protein kinase 3	Core	0.080039	0.116359	0.136088	0.322125	0.162852	0.116346	0.088358	0.207601
Pf3D7_04_v3	686192	687290	PF3D7_0415400	coatomer subunit zeta, putative	Core	0.033985	0.067649	0.129025	0.072301	-0.169249	0.031914	-0.258024	-0.074588
Pf3D7_04_v3	687942	689303	PF3D7_0415500	nuclear cap-binding protein subunit 2, putative	Core	-0.004039	-0.159125	-0.147377	-0.025166	-0.098157	-0.060407	-0.037585	-0.070932
Pf3D7_04_v3	689390	690579	PF3D7_0415600	GTP:AMP phosphotransferase	Core	-0.423033	-0.565517	-0.302796	-0.620166	-0.704468	-0.500099	-0.638441	-0.416074
Pf3D7_04_v3	690881	692766	PF3D7_0415700	conserved Plasmodium protein, unknown function	Core	0.235686	0.235772	0.253312	0.229891	0.174592	0.213815	0.157633	0.126532
Pf3D7_04_v3	693656	696783	PF3D7_0415800	RING zinc finger protein, putative	Core	0.015241	-0.076934	-0.047107	-0.177698	-0.1636	-0.207537	-0.208237	-0.293756
Pf3D7_04_v3	697668	699018	PF3D7_0415900	60S ribosomal protein L15, putative	Core	0.031632	-0.073208	-0.088612	-0.142759	0.015278	-0.130621	-0.095285	-0.155151
Pf3D7_04_v3	701276	704412	PF3D7_0416000	RNA-binding protein, putative	Core	0.008645	0.077277	-0.003185	0.111506	0.215418	0.051017	0.107165	0.11892
Pf3D7_04_v3	706279	709234	PF3D7_0416100	glutamyl-tRNA(Gln) amidotransferase subunit A	Core	0.024902	0.093045	-0.087441	-0.046925	0.047904	0.020802	0.097398	-0.005043
Pf3D7_04_v3	709235	710333	PF3D7_0416200	conserved protein, unknown function	Core	0.240463	0.042816	0.123422	0.362003	0.427215	0.152152	0.128367	0.197156
Pf3D7_04_v3	710842	715739	PF3D7_0416300	DNA helicase MCM9, putative	Core	0.062589	0.034316	-0.020978	0.079425	-0.000896	-0.007878	0.007291	-0.013116
Pf3D7_04_v3	717952	722863	PF3D7_0416400	histone acetyltransferase, putative	Core	-0.083031	-0.01819	-0.059163	-0.025556	-0.073454	0.015897	-0.076419	-0.071257
Pf3D7_04_v3	722864	724492	PF3D7_0416500	repressor of RNA polymerase III transcription MAF1	Core	-0.34171	-0.227757	-0.172429	-0.227959	-0.286692	-0.241996	-0.155123	-0.263264
Pf3D7_04_v3	726015	727378	PF3D7_0416600	prohibitin-like protein PHBL, putative	Core	-0.077335	0.028903	0.00444	0.196529	0.144038	0.108139	-0.125945	0.027939
Pf3D7_04_v3	727460	728229	PF3D7_0416700	CDGSH iron-sulfur domain-containing protein, putative	Core	-0.219112	-0.370043	-0.105735	-0.429666	-0.144205	-0.13222	-0.393525	-0.389725
Pf3D7_04_v3	729712	731473	PF3D7_0416800	small GTP-binding protein sar1	Core	-0.289806	-0.250956	-0.225703	-0.63544	-0.457929	-0.321369	-0.48533	-0.430979
Pf3D7_04_v3	732202	740122	PF3D7_0416900	conserved Plasmodium protein, unknown function	Core	-0.111066	-0.109228	-0.139716	-0.178657	-0.164086	-0.144214	-0.108022	-0.173723
Pf3D7_04_v3	741899	743341	PF3D7_0417000	conserved Plasmodium protein, unknown function	Core	-0.035857	-0.144513	0.027066	0.113491	-0.252957	0.007424	0.02464	-0.097969
Pf3D7_04_v3	743361	745887	PF3D7_0417100	mRNA-binding protein PUF2	Core	0.084165	0.067571	0.04488	0.004997	0.061157	0.047394	-0.058384	-0.133009
Pf3D7_04_v3	747838	750164	PF3D7_0417200	bifunctional dihydrofolate reductase-thymidylate synthase	Core	0.174441	0.084123	0.02212	0.13446	-0.023775	0.024693	0.115308	0.051235
Pf3D7_04_v3	750610	753962	PF3D7_0417300	LETM1-like protein, putative	Core	0.139333	0.162363	0.109936	0.184189	0.123952	0.083281	0.167898	0.17954
Pf3D7_04_v3	756044	776853	PF3D7_0417400	conserved Plasmodium protein, unknown function	Core	0.03747	-0.001818	-0.022997	0.066367	0.084185	0.034799	0.010985	0.060017
Pf3D7_04_v3	776950	779674	PF3D7_0417500	memo-like protein	Core	0.014677	0.067021	0.106356	-0.041931	0.035452	0.011711	0.154063	0.011203
Pf3D7_04_v3	780000	783496	PF3D7_0417600	conserved Plasmodium protein, unknown function	Core	-0.134131	-0.020434	0.014864	-0.067827	-0.216748	-0.092277	-0.163259	-0.178985
Pf3D7_04_v3	783944	786680	PF3D7_0417700	conserved Plasmodium protein, unknown function	Core	-0.26664	-0.233536	-0.091672	-0.126588	-0.037676	-0.032471	-0.207324	-0.26465
Pf3D7_04_v3	786993	789592	PF3D7_0417800	cdc2-related protein kinase 1	Core	0.096847	0.21214	0.063418	0.199395	0.256511	0.120444	0.123726	0.159062
Pf3D7_04_v3	790474	793235	PF3D7_0417900	conserved Plasmodium protein, unknown function	Core	-0.168462	-0.102263	-0.096847	-0.11301	-0.308618	-0.145107	-0.239349	-0.169588
Pf3D7_04_v3	793577	810320	PF3D7_0418000	conserved Plasmodium protein, unknown function	Core	0.130319	0.13362	0.074076	0.101221	0.126652	0.100915	0.073548	0.119297
Pf3D7_04_v3	810745	814892	PF3D7_0418100	protein SOC1, putative	Core	-0.188081	-0.029893	-0.116186	-0.044781	0.020628	-0.072931	0.009004	-0.0102
Pf3D7_04_v3	817150	818939	PF3D7_0418200	eukaryotic translation initiation factor 3 subunit M, putative	Core	-0.187577	-0.13978	-0.150708	-0.224104	0.004496	-0.093687	-0.221213	-0.085779
Pf3D7_04_v3	819112	822590	PF3D7_0418300	conserved Plasmodium protein, unknown function	Core	-0.082481	-0.123447	-0.102723	-0.128381	-0.052619	-0.116279	-0.10705	-0.09562
Pf3D7_04_v3	829713	830791	PF3D7_0418400	conserved Plasmodium protein, unknown function	Core	-0.17015	-0.265099	0.037688	-0.208626	-0.38573	-0.098893	-0.371362	-0.582873
Pf3D7_04_v3	830792	832678	PF3D7_0418500	trafficking protein particle complex subunit 3, putative	Core	0.047505	0.05204	-0.073252	0.046067	-0.035588	0.00552	0.053276	0.002133
Pf3D7_04_v3	834144	840679	PF3D7_0418600	regulator of chromosome condensation, putative	Core	0.122491	0.135218	0.090966	0.152744	0.138807	0.135818	0.14605	0.124885
Pf3D7_04_v3	840946	843155	PF3D7_0418700	RNA-binding protein NOB1, putative	Core	0.106304	-0.025156	0.023287	-0.051504	-0.126515	-0.020698	-0.019584	-0.099787
Pf3D7_04_v3	843312	845419	PF3D7_0418800	MOLO1 domain-containing protein, putative	Core	-0.114999	-0.123313	-0.088154	-0.117957	-0.111039	-0.104599	-0.042086	-0.114019
Pf3D7_04_v3	846981	849309	PF3D7_0418900	conserved protein, unknown function	Core	0.001853	-0.051207	-0.008349	-0.02051	-0.233723	-0.076346	-0.173989	-0.142101
Pf3D7_04_v3	849543	852376	PF3D7_0419000	conserved Plasmodium protein, unknown function	Core	-0.105812	-0.013978	-0.012342	-0.046511	-0.192305	-0.155271	-0.106743	-0.155641
Pf3D7_04_v3	852377	853816	PF3D7_0419100	conserved Plasmodium protein, unknown function	Core	-0.000173	-0.16176	0.023283	-0.012596	-0.067235	0.013735	-0.152743	-0.039049
Pf3D7_04_v3	855648	857299	PF3D7_0419300	conserved Plasmodium protein, unknown function	Core	0.315668	0.454924	0.353673	0.312202	0.469203	0.263583	0.351192	0.35945
Pf3D7_04_v3	857748	866207	PF3D7_0419400	conserved Plasmodium protein, unknown function	Core	-0.082677	-0.118361	-0.081808	-0.173548	-0.098385	-0.096262	-0.137408	-0.096892
Pf3D7_04_v3	866251	868361	PF3D7_0419500	conserved Plasmodium membrane protein, unknown function	Core	-0.304732	-0.511723	-0.333328	-0.529155	-0.534319	-0.578373	-0.616719	-0.646443
Pf3D7_04_v3	870487	872123	PF3D7_0419600	ran-specific GTPase-activating protein 1, putative	Core	-0.066146	-0.126115	0.131006	-0.031905	-0.105826	-0.088618	0.153	0.02392
Pf3D7_04_v3	872888	874365	PF3D7_0419700	apical merozoite protein	Core	-0.096804	-0.036718	-0.213899	-0.059282	-0.159315	-0.136623	-0.061513	-0.194271
Pf3D7_04_v3	874561	875771	PF3D7_0419800	60S ribosomal protein L7ae/L30e, putative	Core	0.273348	0.296208	0.103932	0.151056	0.164791	0.258016	0.409043	0.406493
Pf3D7_04_v3	877772	894116	PF3D7_0419900	phosphatidylinositol 4-kinase, putative	Core	-0.013489	-0.001171	0.033378	-0.041447	-0.03729	-0.029019	0.016128	-0.026951
Pf3D7_04_v3	894362	904974	PF3D7_0420000	zinc finger protein, putative	Core	0.188234	0.174541	0.097134	0.158809	0.156393	0.154009	0.192145	0.211579
Pf3D7_04_v3	906806	909051	PF3D7_0420100	serine/threonine protein kinase RIO2	Core	0.218245	0.299698	0.228366	0.263472	0.273671	0.298374	0.33527	0.277396
Pf3D7_04_v3	909937	912221	PF3D7_0420200	holo-[acyl-carrier-protein] synthase, putative	Core	0.220318	0.22397	0.275995	0.323908	0.285811	0.271553	0.30535	0.388108
Pf3D7_04_v3	917740	928661	PF3D7_0420300	AP2 domain transcription factor, putative	Core	0.029405	0.025146	-0.024921	0.019069	0.012416	0.034899	-0.002402	0.001341
Pf3D7_04_v3	929090	930272	PF3D7_0420400	ribosome-recycling factor	Core	0.160867	0.147082	0.172185	0.055093	0.302811	0.304392	0.310012	0.159048
Pf3D7_04_v3	930273	931858	PF3D7_0420500	conserved Plasmodium protein, unknown function	Core	-0.021079	-0.011511	0.15262	-0.362514	-0.362826	-0.188437	-0.372452	-0.420801
Pf3D7_04_v3	932213	934494	PF3D7_0420600	conserved Plasmodium protein, unknown function	Core	-0.375952	-0.217161	-0.090827	-0.119483	-0.287291	-0.264667	-0.319866	-0.28001
Pf3D7_04_v3	985885	987644	PF3D7_0421600	erythrocyte membrane protein 1 (PfEMP1)-like pseudogene	Core	-0.182575	-0.168155	-0.267816	-0.078494	-0.209811	-0.237581	-0.139503	-0.099841
Pf3D7_04_v3	987645	994610	PF3D7_0421700	conserved Plasmodium protein, unknown function	Core	-0.034132	0.069707	0.161978	0.085917	0.066514	0.037896	0.049579	0.107741
Pf3D7_04_v3	998397	1000435	PF3D7_0422000	steroid dehydrogenase, putative	Core	0.140499	0.151471	0.240505	0.061902	0.119925	-0.004135	0.061989	0.081427
Pf3D7_04_v3	1001363	1003020	PF3D7_0422100	transmembrane emp24 domain-containing protein, putative	Core	0.136375	0.110311	-0.089513	0.108258	0.186406	0.101056	0.249205	0.14754
Pf3D7_04_v3	1004212	1017497	PF3D7_0422200	erythrocyte membrane-associated antigen	Core	0.148352	0.154689	0.026526	0.127099	0.117004	0.096068	0.12352	0.118831
Pf3D7_04_v3	1022237	1024416	PF3D7_0422300	alpha tubulin 2	Core	0.219651	0.197554	0.10738	0.143107	0.148589	0.111379	0.135428	0.058428
Pf3D7_04_v3	1026398	1027649	PF3D7_0422400	40S ribosomal protein S19	Core	-0.232162	-0.096814	-0.186888	-0.255787	-0.171672	-0.284598	-0.260997	-0.395435
Pf3D7_04_v3	1029079	1038203	PF3D7_0422500	pre-mRNA-splicing helicase BRR2, putative	Core	0.099023	0.168365	0.083066	0.051794	0.170097	0.027334	0.108702	0.091876
Pf3D7_04_v3	1040220	1041892	PF3D7_0422700	eukaryotic initiation factor 4A-III, putative	Core	-0.120756	-0.196658	-0.099752	-0.133921	-0.141903	-0.059937	-0.231421	-0.163168
Pf3D7_04_v3	1042314	1045138	PF3D7_0422800	serpentine receptor, putative	Core	0.06132	0.204197	0.030055	0.050612	0.186463	0.095643	0.187746	-0.032226
Pf3D7_04_v3	1045139	1046946	PF3D7_0422900	methyltransferase, putative	Core	0.096494	0.13253	-0.002232	-0.003255	0.078459	0.044292	0.046549	-0.099951
Pf3D7_04_v3	1047446	1048728	PF3D7_0423000	conserved Plasmodium protein, unknown function	Core	0.016694	0.232982	0.289959	0.158469	0.357037	0.066232	0.045087	0.30056
Pf3D7_04_v3	1049020	1050144	PF3D7_0423100	AP-4 complex subunit sigma, putative	Core	-0.064397	-0.183424	-0.089097	-0.079364	-0.214691	-0.075921	-0.247489	-0.137024
Pf3D7_04_v3	1051326	1053256	PF3D7_0423300	conserved Plasmodium protein, unknown function	Core	0.105732	-0.076965	-0.108397	0.009307	0.110009	-0.145684	0.062657	-0.070048
Pf3D7_04_v3	1055415	1056568	PF3D7_0423400	apical asparagine-rich protein AARP	Core	0.125171	0.071622	-0.110453	-0.005665	0.237515	0.121643	0.041095	0.012523
Pf3D7_04_v3	1058747	1060801	PF3D7_0423500	glideosome associated protein with multiple membrane spans 2	Core	-0.245246	-0.234412	-0.15425	-0.290813	-0.27906	-0.268049	-0.119278	-0.397099
Pf3D7_04_v3	1061540	1066878	PF3D7_0423600	conserved Plasmodium protein, unknown function	Core	0.153064	0.084914	0.021791	0.104178	0.078241	0.086968	0.170913	0.084499
Pf3D7_04_v3	1071185	1072095	PF3D7_0423700	early transcribed membrane protein 4	Core	-0.036126	-0.098076	-0.249402	-0.133669	-0.141528	-0.253771	-0.205625	-0.133839
Pf3D7_04_v3	1076097	1077730	PF3D7_0423800	cysteine-rich protective antigen	Core	-0.065881	-0.096875	-0.076824	-0.098159	0.050982	-0.072784	0.076579	-0.055774
Pf3D7_04_v3	1077731	1078738	PF3D7_0423900	probable protein, unknown function	Core	-0.450409	-0.437659	-0.543451	-0.715812	-0.52783	-0.398554	-0.49208	-0.653151
Pf3D7_04_v3	1080709	1082276	PF3D7_0424000	Plasmodium exported protein (PHISTc), unknown function	Core	-0.327968	-0.357513	-0.427674	-0.486759	-0.227724	-0.335308	-0.334403	-0.394996
Pf3D7_04_v3	1082277	1084400	PF3D7_0424100	reticulocyte binding protein homologue 5	Core	-0.389836	-0.400383	-0.285374	-0.421247	-0.506135	-0.525938	-0.604247	-0.604498
Pf3D7_04_v3	1085729	1091527	PF3D7_0424200	reticulocyte binding protein homologue 4	Core	-0.262546	-0.259689	-0.115568	-0.293119	-0.25565	-0.262868	-0.31099	-0.363617
Pf3D7_04_v3	1092888	1098085	PF3D7_0424300	erythrocyte binding antigen-165, pseudogene	Core	0.028286	0.040893	0.059982	0.027031	-0.05233	-0.009816	-0.007931	0.040629
Pf3D7_04_v3	1099561	1107361	PF3D7_0424400	surface-associated interspersed protein 4.2 (SURFIN 4.2)	Core	0.041647	0.024416	0.100349	-0.088911	-0.055894	-0.027382	-0.064693	-0.104219
Pf3D7_04_v3	1109810	1112543	PF3D7_0424500	serine/threonine protein kinase, FIKK family	Core	-0.353312	-0.208401	-0.324393	-0.33903	-0.295956	-0.37481	-0.417425	-0.334622
Pf3D7_04_v3	1113095	1114736	PF3D7_0424600	Plasmodium exported protein (PHISTb), unknown function	Core	-0.168873	0.031249	-0.046009	-0.229666	-0.179297	-0.156817	-0.204604	-0.333107
Pf3D7_04_v3	1118180	1122664	PF3D7_0424700	serine/threonine protein kinase, FIKK family	Core	0.08551	0.134144	0.223165	0.040986	-0.038774	0.053241	-0.002201	0.07718
Pf3D7_04_v3	1123736	1125254	PF3D7_0424800	Plasmodium exported protein (PHISTb), unknown function	Core	-0.35755	-0.120689	-0.140849	-0.301505	-0.148164	-0.310816	-0.518827	-0.4056
Pf3D7_04_v3	1127529	1129052	PF3D7_0424900	Plasmodium exported protein (PHISTa), unknown function	Core	-0.153706	-0.094666	-0.018363	-0.114254	-0.047105	-0.15672	-0.22507	-0.13276
Pf3D7_04_v3	1129410	1131143	PF3D7_0425000	Plasmodium exported protein, unknown function, pseudogene	Core	-0.003085	7.4e-05	0.146004	-0.013811	-0.123162	-0.220524	-0.083648	-0.000286
Pf3D7_04_v3	1136336	1137635	PF3D7_0425200	Plasmodium exported protein (hyp15), unknown function	Core	0.555306	0.552913	0.576694	0.610371	0.559697	0.564934	0.580548	0.687596
Pf3D7_04_v3	1140972	1142346	PF3D7_0425300	Plasmodium exported protein (PHISTa), unknown function, pseudogene	Core	-0.262582	-0.212897	-0.009287	0.048927	-0.280957	-0.270372	-0.228815	-0.229573
Pf3D7_05_v3	39193	40738	PF3D7_0500600	stevor, pseudogene	Core	0.018202	-0.019748	-0.014069	0.043539	-0.095113	-0.177994	-0.029012	-0.074564
Pf3D7_05_v3	43077	48011	PF3D7_0500800	mature parasite-infected erythrocyte surface antigen	Core	0.274684	0.280549	0.234871	0.167385	0.211458	0.168848	0.220549	0.180452
Pf3D7_05_v3	50172	52760	PF3D7_0500900	serine/threonine protein kinase, FIKK family	Core	-0.067538	-0.005569	0.060671	-0.10079	-0.237367	-0.161605	-0.123216	-0.162877
Pf3D7_05_v3	55591	57122	PF3D7_0501000	Plasmodium exported protein, unknown function	Core	-0.038961	0.095284	-0.0336	-0.046742	-0.039225	0.068183	-0.009994	-0.070618
Pf3D7_05_v3	57787	59976	PF3D7_0501100	heat shock protein 40, type II	Core	-0.305948	-0.312116	-0.33305	-0.456636	-0.397384	-0.470135	-0.403429	-0.468999
Pf3D7_05_v3	63815	65739	PF3D7_0501200	parasite-infected erythrocyte surface protein	Core	0.032648	-0.005194	0.00986	-0.017018	-0.004736	-0.03694	-0.082296	0.016414
Pf3D7_05_v3	68680	70363	PF3D7_0501300	skeleton-binding protein 1	Core	0.444602	0.590207	0.50891	0.461346	0.554514	0.559041	0.429118	0.486216
Pf3D7_05_v3	74259	80092	PF3D7_0501400	interspersed repeat antigen	Core	0.247214	0.278436	0.229503	0.144846	0.230489	0.283017	0.142761	0.151764
Pf3D7_05_v3	80884	82586	PF3D7_0501500	rhoptry-associated protein 3	Core	0.112822	0.064833	0.032966	0.028335	0.095279	0.109343	-0.164243	-0.035265
Pf3D7_05_v3	83791	85487	PF3D7_0501600	rhoptry-associated protein 2	Core	0.097568	0.158602	0.144819	0.06098	0.074153	0.142808	-0.072555	0.107502
Pf3D7_05_v3	86570	89451	PF3D7_0501700	anaphase-promoting complex subunit 3, putative	Core	-0.137393	-0.080563	-0.099488	-0.348829	-0.406054	-0.412207	-0.285896	-0.56066
Pf3D7_05_v3	91111	94841	PF3D7_0501800	chromatin assembly factor 1 subunit A	Core	0.011547	0.019815	-0.00989	-0.089095	-0.068757	-0.06424	-0.057505	-0.042327
Pf3D7_05_v3	94911	96883	PF3D7_0501900	conserved protein, unknown function	Core	-0.392836	-0.477354	-0.28543	-0.457089	-0.662954	-0.342334	-0.473526	-0.612367
Pf3D7_05_v3	97407	102044	PF3D7_0502000	vacuolar protein sorting-associated protein 11, putative	Core	-0.333716	-0.463092	-0.211022	-0.52035	-0.451668	-0.397425	-0.455548	-0.489582
Pf3D7_05_v3	102045	103147	PF3D7_0502100	HCNGP-like protein	Core	-0.532178	-0.523758	-0.33939	-0.65841	-1.10236	-0.722422	-0.635374	-0.698182
Pf3D7_05_v3	104006	105987	PF3D7_0502200	protein Mpv17, putative	Core	0.020108	-0.042462	0.037601	0.054609	-0.033192	0.063982	-0.13509	-0.069827
Pf3D7_05_v3	106825	108188	PF3D7_0502300	conserved Plasmodium protein, unknown function	Core	0.084085	0.184885	0.099327	0.128135	0.322926	0.149357	0.24252	0.021298
Pf3D7_05_v3	109648	111941	PF3D7_0502400	merozoite surface protein 8	Core	-0.099897	-0.129285	0.070941	-0.214955	-0.070508	-0.049121	-0.266678	-0.277611
Pf3D7_05_v3	113899	116183	PF3D7_0502500	conserved Plasmodium protein, unknown function	Core	-0.110187	-0.059554	0.026419	-0.041343	-0.093813	-0.17648	0.053396	-0.140907
Pf3D7_05_v3	116201	120038	PF3D7_0502600	conserved Plasmodium protein, unknown function	Core	0.030864	0.097991	0.122002	0.08211	0.127209	0.158553	0.052799	-0.043833
Pf3D7_05_v3	120039	121705	PF3D7_0502700	conserved protein, unknown function	Core	0.178881	0.104929	0.201719	0.097454	0.185889	-0.002105	0.063128	0.029553
Pf3D7_05_v3	123098	124154	PF3D7_0502900	Tim10/DDP family zinc finger protein, putative	Core	0.407979	0.331588	0.194046	0.350288	0.321299	0.332678	0.232266	0.265226
Pf3D7_05_v3	124866	126764	PF3D7_0503000	50S ribosomal protein L28, apicoplast, putative	Core	-0.244229	-0.111974	-0.107447	-0.24233	-0.25865	-0.281092	-0.215509	-0.200508
Pf3D7_05_v3	126814	128927	PF3D7_0503100	4-diphosphocytidyl-2-C-methyl-D-erythritol kinase, putative	Core	-0.191302	-0.205772	-0.16551	-0.352342	-0.161635	-0.23805	-0.31838	-0.30848
Pf3D7_05_v3	130203	133642	PF3D7_0503200	conserved Plasmodium protein, unknown function	Core	-0.257922	-0.374491	-0.137326	-0.37657	-0.248705	-0.365244	-0.300533	-0.470747
Pf3D7_05_v3	134754	136180	PF3D7_0503300	serine/arginine-rich splicing factor 12	Core	-0.17345	-0.048706	-0.181966	-0.202389	-0.056002	-0.253632	-0.120203	-0.207785
Pf3D7_05_v3	140460	141721	PF3D7_0503400	actin-depolymerizing factor 1	Core	-0.192345	-0.382422	-0.029941	-0.075978	-0.259662	-0.281859	-0.339314	-0.259008
Pf3D7_05_v3	142621	145673	PF3D7_0503500	protein kinase, putative	Core	-0.152551	-0.033634	-0.003623	-0.323327	-0.240419	-0.179255	-0.381564	-0.39539
Pf3D7_05_v3	146389	150381	PF3D7_0503600	myosin B	Core	0.096541	-0.005856	0.057524	0.019581	0.027829	0.062998	0.146341	0.081415
Pf3D7_05_v3	151172	152634	PF3D7_0503800	60S ribosomal protein L31	Core	-0.069789	-0.068149	0.005166	-0.159707	-0.156692	-0.089973	-0.113461	-0.356965
Pf3D7_05_v3	153639	156307	PF3D7_0503900	conserved Plasmodium protein, unknown function	Core	0.153284	0.082801	0.074981	0.134593	0.193626	0.117967	0.035003	0.170954
Pf3D7_05_v3	157375	165218	PF3D7_0504000	cation transporting P-ATPase	Core	0.144111	0.102252	0.078765	0.027228	0.086638	0.159533	0.093224	0.060934
Pf3D7_05_v3	165400	166892	PF3D7_0504100	AN1-type zinc finger protein, putative	Core	0.189433	0.222614	0.244818	0.335311	0.359632	0.303489	0.490758	0.239068
Pf3D7_05_v3	167399	169525	PF3D7_0504200	ATP-dependent RNA helicase DDX27, putative	Core	-0.166788	-0.313932	-0.056183	-0.383543	-0.488848	-0.31153	-0.397387	-0.511558
Pf3D7_05_v3	169526	170840	PF3D7_0504300	conserved Plasmodium protein, unknown function	Core	-0.184152	-0.130016	-0.200337	-0.189541	-0.128878	-0.423249	-0.272798	-0.232291
Pf3D7_05_v3	171900	174667	PF3D7_0504400	ATP-dependent helicase, putative	Core	0.036263	0.04875	0.043601	0.087896	0.045314	0.067053	0.128853	0.05283
Pf3D7_05_v3	174739	176683	PF3D7_0504500	MOLO1 domain-containing protein, putative	Core	0.244317	0.135821	0.163852	0.235	0.1394	0.051775	0.260876	0.110936
Pf3D7_05_v3	177160	178805	PF3D7_0504600	2-oxoisovalerate dehydrogenase subunit beta, mitochondrial, putative	Core	0.076075	0.123065	0.059434	-0.003519	0.016832	-0.035842	0.060455	-0.102817
Pf3D7_05_v3	180171	187641	PF3D7_0504700	centrosomal protein CEP120, putative	Core	0.062351	0.098946	0.039323	0.074968	0.12162	0.135934	0.081083	0.04912
Pf3D7_05_v3	187642	204982	PF3D7_0504800	conserved Plasmodium protein, unknown function	Core	0.037148	0.045058	0.004854	-0.026375	-6.5e-05	0.016479	0.021788	-0.01294
Pf3D7_05_v3	206200	208625	PF3D7_0504900	conserved protein, unknown function	Core	0.424855	0.357507	0.318142	0.46879	0.473205	0.473254	0.428778	0.377137
Pf3D7_05_v3	208812	218439	PF3D7_0505000	MMS19-like protein, putative	Core	0.116918	0.132912	0.053237	0.036259	0.109732	0.116859	0.124343	0.108613
Pf3D7_05_v3	220589	229503	PF3D7_0505100	trafficking protein particle complex subunit 8, putative	Core	0.159612	0.174235	0.137274	0.158199	0.244524	0.15128	0.204804	0.122743
Pf3D7_05_v3	230445	232642	PF3D7_0505200	actin-like protein, putative	Core	0.215897	0.225333	0.164586	0.133825	0.228929	0.211284	0.176919	0.301445
Pf3D7_05_v3	233565	235896	PF3D7_0505300	UDP-N-acetylglucosamine transporter, putative	Core	-0.121388	0.074796	-0.146352	-0.127876	-0.05674	-0.067369	-0.139805	-0.063179
Pf3D7_05_v3	235897	238615	PF3D7_0505400	conserved protein, unknown function	Core	-0.161291	-0.104708	-0.15619	-0.228525	-0.242346	-0.059125	-0.18969	-0.183978
Pf3D7_05_v3	239206	244130	PF3D7_0505500	DNA mismatch repair protein MSH6, putative	Core	0.082801	0.112265	-0.015723	0.069668	0.104261	0.096083	0.039157	0.069127
Pf3D7_05_v3	245683	247184	PF3D7_0505600	conserved protein, unknown function	Core	-0.15829	0.073676	-0.005892	0.058461	-0.079236	-0.116076	0.078654	-0.028016
Pf3D7_05_v3	247551	250825	PF3D7_0505700	conserved Plasmodium membrane protein, unknown function	Core	-0.047664	0.03904	-0.027801	-0.097315	-0.031242	-0.030317	-0.034137	-0.020876
Pf3D7_05_v3	251797	252856	PF3D7_0505800	small ubiquitin-related modifier	Core	0.095363	0.176101	0.065909	0.152224	0.050562	0.069025	0.107029	0.245364
Pf3D7_05_v3	254223	255767	PF3D7_0505900	mediator of RNA polymerase II transcription subunit 11, putative	Core	0.052032	-0.241562	-0.015484	-0.003135	-0.250742	0.009338	-0.124588	-0.074778
Pf3D7_05_v3	255975	257563	PF3D7_0506000	conserved Plasmodium protein, unknown function	Core	0.140211	0.214729	0.271249	0.099875	0.306345	0.24077	0.106503	0.242617
Pf3D7_05_v3	257564	259081	PF3D7_0506100	60S ribosomal subunit protein L24, putative	Core	-0.007603	-0.031439	-0.090683	0.069369	-0.016967	-0.146331	-0.028308	-0.107947
Pf3D7_05_v3	259514	260854	PF3D7_0506200	TATA-box-binding protein	Core	0.153063	0.14903	0.148315	0.126162	0.119511	0.225042	0.199679	0.122738
Pf3D7_05_v3	260855	262428	PF3D7_0506300	conserved protein, unknown function	Core	0.32696	0.179662	0.167926	0.171096	0.256991	0.152828	0.235853	0.196395
Pf3D7_05_v3	262429	264175	PF3D7_0506400	conserved Plasmodium protein, unknown function	Core	0.066789	0.065269	0.055651	0.106889	0.038643	0.105519	0.06706	0.121341
Pf3D7_05_v3	265345	278559	PF3D7_0506500	conserved Plasmodium protein, unknown function	Core	0.039845	0.062931	0.003521	0.128905	0.095696	0.126051	0.077362	0.089508
Pf3D7_05_v3	278560	279745	PF3D7_0506600	histone deacetylase, putative, pseudogene	Core	-0.113867	-0.189216	-0.016862	0.04371	-0.14221	-0.104963	-0.044613	-0.049125
Pf3D7_05_v3	280636	283595	PF3D7_0506700	GTPase-activating protein, putative	Core	-0.008063	-0.08755	0.052588	-0.041783	-0.044508	-0.040422	-0.09176	-0.089049
Pf3D7_05_v3	284441	288273	PF3D7_0506800	transcription factor 25, putative	Core	0.094079	-0.062534	0.112247	0.053043	-0.019738	0.076118	0.089004	0.055838
Pf3D7_05_v3	288526	291305	PF3D7_0506900	rhomboid protease ROM4	Core	-0.047621	-0.178466	0.012702	-0.170702	-0.248508	-0.132924	-0.182991	-0.177945
Pf3D7_05_v3	294418	296153	PF3D7_0507100	60S ribosomal protein L4	Core	0.223078	0.114975	0.05132	-0.041596	0.199472	-0.011259	0.095079	0.121581
Pf3D7_05_v3	298177	300986	PF3D7_0507200	subtilisin-like protease 3	Core	0.229555	0.204377	0.194601	0.131414	0.24619	0.222902	0.211172	0.220328
Pf3D7_05_v3	301680	304861	PF3D7_0507300	subtilisin-like ookinete protein SOPT	Core	-0.047186	0.02844	0.00843	-0.084786	-0.09045	-0.062078	-0.086305	-0.086375
Pf3D7_05_v3	305711	306672	PF3D7_0507400	conserved Plasmodium protein, unknown function	Core	0.337498	0.246936	0.076997	0.284741	0.379253	0.150545	0.342495	0.428755
Pf3D7_05_v3	307240	309806	PF3D7_0507500	subtilisin-like protease 1	Core	0.045633	0.001105	0.092701	-0.051646	-0.136709	-0.049803	0.007994	-0.014566
Pf3D7_05_v3	312949	315407	PF3D7_0507600	protein CAF40, putative	Core	-0.081091	-0.082246	-0.043355	-0.069792	0.012959	-0.003028	0.019835	0.006825
Pf3D7_05_v3	316516	318611	PF3D7_0507700	nuclear protein localization protein 4, putative	Core	-0.315847	-0.105882	-0.078956	-0.26006	-0.118779	-0.27097	-0.132082	-0.280347
Pf3D7_05_v3	321989	327072	PF3D7_0507800	conserved protein, unknown function	Core	0.049109	0.083043	-0.03887	0.14799	0.218292	0.148509	0.138101	0.228484
Pf3D7_05_v3	328492	329965	PF3D7_0508000	6-cysteine protein	Core	-0.366549	-0.401248	-0.349167	-0.432009	-0.545631	-0.292049	-0.391791	-0.448957
Pf3D7_05_v3	331430	336954	PF3D7_0508100	SET domain protein, putative	Core	0.226154	0.247213	0.229115	0.182191	0.20476	0.123943	0.211904	0.211643
Pf3D7_05_v3	337176	339275	PF3D7_0508200	longevity-assurance (LAG1) protein, putative	Core	-0.038954	-0.096886	0.014412	0.124432	-0.105887	0.110581	0.045436	-0.088598
Pf3D7_05_v3	341955	343483	PF3D7_0508300	triose phosphate transporter	Core	-0.185395	-0.239014	-0.263352	-0.195522	-0.16624	-0.242381	-0.141578	-0.275467
Pf3D7_05_v3	344681	346981	PF3D7_0508400	conserved protein, unknown function	Core	0.08997	0.089833	-0.028165	-0.056202	0.023003	0.04514	0.036915	-0.01915
Pf3D7_05_v3	346982	355289	PF3D7_0508500	guanidine nucleotide exchange factor	Core	-0.013825	0.026076	-0.056022	-0.04733	-0.060646	-0.027287	-0.048977	0.006914
Pf3D7_05_v3	355972	357260	PF3D7_0508600	conserved protein, unknown function	Core	-0.101341	0.191431	0.063343	-0.010283	0.010972	-0.006969	0.039376	-0.189783
Pf3D7_05_v3	358011	362983	PF3D7_0508700	pre-mRNA-processing ATP-dependent RNA helicase PRP5, putative	Core	0.003618	0.098741	0.128971	-0.000759	-0.047767	-0.06249	-0.009086	0.026528
Pf3D7_05_v3	363338	364692	PF3D7_0508800	single-stranded DNA-binding protein	Core	0.109836	0.192785	-0.121822	0.023322	0.176934	0.281577	0.074235	0.064597
Pf3D7_05_v3	366772	376640	PF3D7_0508900	conserved Plasmodium protein, unknown function	Core	0.059703	0.112423	0.165351	0.084899	0.107567	0.096529	0.088815	0.026605
Pf3D7_05_v3	376641	378702	PF3D7_0509000	alpha-soluble NSF attachment protein, putative	Core	0.206649	0.128853	0.162558	0.130777	0.079465	0.131839	0.202066	0.171089
Pf3D7_05_v3	380827	386453	PF3D7_0509100	structural maintenance of chromosomes protein 4, putative	Core	-0.001084	0.108005	-0.028465	-0.004136	-0.041682	-0.070671	0.048432	-0.01665
Pf3D7_05_v3	386706	388600	PF3D7_0509200	leucine-rich repeat protein	Core	0.406819	0.19056	0.367184	0.271828	0.434613	0.414056	0.289336	0.368094
Pf3D7_05_v3	388601	389441	PF3D7_0509300	conserved Plasmodium protein, unknown function	Core	-0.032189	-0.094144	-0.083028	0.041149	-0.151246	0.018788	-0.22676	-0.051228
Pf3D7_05_v3	389664	399247	PF3D7_0509400	RNA polymerase I	Core	0.127989	0.124829	0.055855	0.157139	0.139935	0.133841	0.109811	0.132619
Pf3D7_05_v3	401187	403021	PF3D7_0509500	ERCC4 domain-containing protein, putative	Core	0.281811	0.253627	0.121834	0.32697	0.34645	0.212093	0.284121	0.267817
Pf3D7_05_v3	403092	405801	PF3D7_0509600	asparagine--tRNA ligase	Core	0.102341	0.109654	-0.04661	0.005572	0.140332	0.015947	0.103892	0.055534
Pf3D7_05_v3	405802	408147	PF3D7_0509700	conserved Plasmodium protein, unknown function	Core	-0.038796	0.03022	0.00808	-0.021094	0.062905	0.049809	0.046156	-0.020157
Pf3D7_05_v3	410018	415558	PF3D7_0509800	phosphatidylinositol 4-kinase	Core	-0.011775	0.016271	-0.039939	-0.076503	-0.049254	-0.02017	-0.120408	-0.120174
Pf3D7_05_v3	416115	417559	PF3D7_0509900	conserved protein, unknown function	Core	-0.083977	-0.161622	-0.110484	-0.03647	-0.284189	-0.0043	-0.095918	0.028789
Pf3D7_05_v3	417886	421675	PF3D7_0510000	conserved Plasmodium protein, unknown function	Core	-0.000932	-0.058924	0.013086	-0.017854	-0.028129	-0.031895	0.080947	-0.054914
Pf3D7_05_v3	422496	430603	PF3D7_0510100	conserved protein, unknown function	Core	0.109015	0.120121	0.017233	0.153128	0.167306	0.134329	0.125424	0.172985
Pf3D7_05_v3	437245	439988	PF3D7_0510200	peptidyl-prolyl cis-trans isomerase	Core	-0.028211	0.005953	-0.071379	-0.019414	-0.003654	-0.108723	-0.068893	-0.065009
Pf3D7_05_v3	440529	442129	PF3D7_0510300	stripes inner membrane complex protein, putative	Core	0.017712	0.042696	0.098345	-0.001497	0.019413	-0.030182	-0.12115	-0.147976
Pf3D7_05_v3	444010	445781	PF3D7_0510400	PDCD2 domain-containing protein, putative	Core	-0.328147	-0.328884	-0.147858	-0.378075	-0.50577	-0.368278	-0.193932	-0.343455
Pf3D7_05_v3	445782	448752	PF3D7_0510500	topoisomerase I	Core	0.073752	0.045625	0.147765	0.074181	-0.019774	0.019711	0.108874	-0.007327
Pf3D7_05_v3	459051	460594	PF3D7_0510700	conserved Plasmodium protein, unknown function	Core	0.155992	0.064424	0.020101	-0.154887	-0.063699	-0.050626	-0.080276	-0.387075
Pf3D7_05_v3	460767	464649	PF3D7_0510800	WD repeat-containing protein, putative	Core	0.083296	0.151468	0.091127	0.080741	0.147954	0.065893	0.116567	0.178622
Pf3D7_05_v3	467335	468350	PF3D7_0511000	translationally-controlled tumor protein homolog	Core	-0.272383	-0.23357	-0.226257	-0.265738	-0.176143	-0.2987	-0.278462	-0.132536
Pf3D7_05_v3	469026	470092	PF3D7_0511100	conserved Plasmodium protein, unknown function	Core	-0.120284	-0.573966	-0.127643	-0.300925	-0.076041	-0.245391	-0.467412	-0.365129
Pf3D7_05_v3	470805	474272	PF3D7_0511200	stearoyl-CoA desaturase	Core	0.037007	0.084397	0.134209	0.081497	0.045945	0.035199	-0.061736	-0.000607
Pf3D7_05_v3	474273	479132	PF3D7_0511300	MORN repeat protein, putative	Core	-0.202233	-0.252434	-0.115056	-0.245558	-0.21151	-0.22417	-0.201434	-0.336571
Pf3D7_05_v3	481173	482818	PF3D7_0511400	conserved Plasmodium protein, unknown function	Core	-0.074928	-0.073505	0.101526	-0.177067	-0.128069	0.012491	0.02361	-0.092545
Pf3D7_05_v3	486352	517023	PF3D7_0511500	RNA pseudouridylate synthase, putative	Core	0.030844	0.020872	-0.003254	0.015037	0.060434	0.023153	0.043777	0.070327
Pf3D7_05_v3	517024	518135	PF3D7_0511600	apical rhoptry neck protein	Core	-0.096876	-0.223544	-0.221324	-0.35636	-0.241911	0.039549	-0.285311	-0.181391
Pf3D7_05_v3	518879	520328	PF3D7_0511700	EKC/KEOPS complex subunit CGI121	Core	-0.269445	-0.354459	-0.296511	-0.653892	-0.75005	-0.426386	-0.796205	-0.754505
Pf3D7_05_v3	520470	522943	PF3D7_0511800	inositol-3-phosphate synthase	Core	-0.145288	-0.191062	-0.161822	-0.20107	-0.23576	-0.356441	-0.263275	-0.246464
Pf3D7_05_v3	524776	527428	PF3D7_0511900	conserved Plasmodium protein, unknown function	Core	-0.055274	-0.023573	-0.185756	0.122679	0.050991	-0.101379	-0.187855	0.143376
Pf3D7_05_v3	527429	528756	PF3D7_0512000	prefoldin subunit 6, putative	Core	0.06622	0.123148	0.26153	-0.032943	-0.071001	-0.059084	-0.044149	-0.054875
Pf3D7_05_v3	528757	529659	PF3D7_0512100	conserved protein, unknown function	Core	-0.420972	-0.529779	-0.265788	-0.584141	-0.647491	-0.59404	-0.538325	-0.64555
Pf3D7_05_v3	529684	532151	PF3D7_0512200	glutathione synthetase	Core	-0.186237	-0.209865	-0.018253	-0.372108	-0.383458	-0.383027	-0.280875	-0.327615
Pf3D7_05_v3	533306	534588	PF3D7_0512300	CDK-activating kinase assembly factor MAT1	Core	-0.308112	-0.299837	-0.253831	-0.196504	-0.291799	-0.212472	-0.246158	-0.249573
Pf3D7_05_v3	536023	537227	PF3D7_0512400	conserved Plasmodium protein, unknown function	Core	0.04871	0.114435	0.140281	0.224366	0.373145	0.330128	0.169667	0.150386
Pf3D7_05_v3	539481	542843	PF3D7_0512500	conserved Plasmodium protein, unknown function	Core	-0.007717	0.114148	0.075955	-0.071764	0.020779	-0.018995	-0.159226	-0.077002
Pf3D7_05_v3	544290	546243	PF3D7_0512600	ras-related protein Rab-1B	Core	0.045209	0.049623	0.000673	-0.035173	-0.054479	0.119352	0.038533	-0.003197
Pf3D7_05_v3	546484	547829	PF3D7_0512700	orotate phosphoribosyltransferase	Core	-0.151736	-0.283532	-0.218031	-0.547066	-0.426053	-0.34461	-0.267514	-0.259723
Pf3D7_05_v3	548156	553590	PF3D7_0512800	conserved Plasmodium protein, unknown function	Core	0.007212	0.019825	-0.048168	0.031726	0.023282	0.035152	0.080561	0.088793
Pf3D7_05_v3	553740	555025	PF3D7_0512900	AKAP-like protein	Core	0.047456	0.033482	0.076786	-0.23605	-0.297716	-0.047771	-0.086368	-0.391883
Pf3D7_05_v3	555026	556323	PF3D7_0513000	conserved protein, unknown function	Core	0.000599	-0.040356	0.032363	0.002805	-0.044983	0.076468	0.071894	0.078968
Pf3D7_05_v3	556789	558262	PF3D7_0513100	conserved protein, unknown function	Core	0.07246	-0.106165	-0.034519	0.031251	0.161246	0.024189	0.074538	-0.057846
Pf3D7_05_v3	559263	568634	PF3D7_0513200	conserved Plasmodium protein, unknown function	Core	0.030756	-0.008811	-0.052887	0.103075	0.099077	0.068184	0.049881	0.123521
Pf3D7_05_v3	568932	570169	PF3D7_0513300	purine nucleoside phosphorylase	Core	0.036387	0.075554	0.11491	0.153561	-0.074593	0.156016	0.01535	0.118518
Pf3D7_05_v3	570808	572911	PF3D7_0513400	GTP-binding protein, putative	Core	-0.339288	-0.264943	-0.321091	-0.301947	-0.48171	-0.26804	-0.305857	-0.375069
Pf3D7_05_v3	573338	574498	PF3D7_0513500	mitochondrial import inner membrane translocase subunit TIM16, putative	Core	-0.089679	-0.004723	-0.019489	-0.148561	-0.032525	0.136805	-0.177756	0.021699
Pf3D7_05_v3	574691	578755	PF3D7_0513600	deoxyribodipyrimidine photo-lyase, putative	Core	-0.078438	0.023376	0.029502	0.073076	0.032604	0.021626	0.055268	0.022905
Pf3D7_05_v3	580977	584374	PF3D7_0513700	secreted ookinete protein, putative	Core	0.028192	0.013656	-0.131896	-0.033403	-0.01224	0.063202	0.043234	-0.021904
Pf3D7_05_v3	585107	586230	PF3D7_0513800	ras-related protein Rab-1A	Core	-0.113214	-0.274622	-0.208446	-0.096996	-0.250054	-0.006794	-0.326721	-0.257253
Pf3D7_05_v3	587502	588799	PF3D7_0513900	conserved protein, unknown function	Core	-0.295702	-0.165384	-0.250194	-0.352279	-0.188485	-0.442506	-0.277365	-0.300695
Pf3D7_05_v3	588800	591019	PF3D7_0514000	tubulin--tyrosine ligase, putative	Core	-0.135561	-0.080838	-0.15681	-0.123899	-0.102299	-0.103164	0.043291	-0.10639
Pf3D7_05_v3	591088	595913	PF3D7_0514100	ATP-dependent DNA helicase UvrD	Core	0.03054	0.092803	0.035458	0.006363	0.128927	-0.023805	0.023505	0.015848
Pf3D7_05_v3	596568	599671	PF3D7_0514200	conserved Plasmodium protein, unknown function	Core	-0.037636	-0.00327	-0.094572	-0.001375	-0.035429	-0.005675	0.023551	-0.016311
Pf3D7_05_v3	599797	603683	PF3D7_0514300	aspartate--tRNA ligase, putative	Core	0.240191	0.268042	0.105261	0.222246	0.332518	0.225257	0.325231	0.278138
Pf3D7_05_v3	604777	606580	PF3D7_0514500	conserved Plasmodium membrane protein, unknown function	Core	0.03513	0.313785	0.032835	0.106807	0.201321	0.170295	-0.019156	0.125727
Pf3D7_05_v3	606855	608701	PF3D7_0514600	ribose-5-phosphate isomerase, putative	Core	-0.242917	-0.272143	-0.25618	-0.151754	-0.191091	-0.286438	-0.18051	-0.165283
Pf3D7_05_v3	609839	615021	PF3D7_0514700	MORN repeat protein, putative	Core	0.184377	0.167385	0.124745	0.199941	0.267256	0.21748	0.164879	0.17416
Pf3D7_05_v3	615032	618243	PF3D7_0514800	inositol polyphosphate multikinase, putative	Core	-0.054362	-0.066511	0.036476	-0.04478	-0.091021	-0.114114	-0.198496	-0.261246
Pf3D7_05_v3	618379	620195	PF3D7_0514900	conserved Plasmodium protein, unknown function	Core	-0.274679	-0.192118	-0.137269	-0.236529	-0.153371	-0.276762	-0.27952	-0.239809
Pf3D7_05_v3	620560	623606	PF3D7_0515000	pre-mRNA-splicing factor CWC2, putative	Core	0.22395	0.148839	0.05994	0.23811	0.249283	0.154378	0.314127	0.173404
Pf3D7_05_v3	624469	626731	PF3D7_0515100	rhomboid protease ROM9	Core	-0.220641	-0.001786	-0.042863	-0.0605	-0.041028	-0.105672	-0.091978	-0.015709
Pf3D7_05_v3	627048	628211	PF3D7_0515200	conserved Plasmodium protein, unknown function	Core	-0.049226	0.171967	0.007044	0.134522	-0.02003	-0.007696	-0.093643	0.186516
Pf3D7_05_v3	628731	635632	PF3D7_0515300	phosphatidylinositol 3-kinase	Core	-0.096479	-0.043484	-0.143395	-0.094791	-0.046362	-0.096491	-0.088084	-0.150956
Pf3D7_05_v3	637104	640631	PF3D7_0515400	conserved protein, unknown function	Core	-0.411619	-0.418095	-0.270361	-0.461358	-0.417096	-0.475837	-0.634902	-0.586771
Pf3D7_05_v3	640887	644935	PF3D7_0515500	amino acid transporter, putative	Core	0.143595	0.033933	-0.02908	-0.014539	-0.073563	-0.020661	0.146976	-0.052679
Pf3D7_05_v3	646409	652356	PF3D7_0515600	conserved Plasmodium protein, unknown function	Core	-0.015087	-0.023027	0.010077	-0.047419	-0.005258	0.023819	-0.098461	-0.020097
Pf3D7_05_v3	653716	655586	PF3D7_0515700	glideosome-associated protein 40, putative	Core	-0.348428	-0.317572	-0.255909	-0.360085	-0.25972	-0.240144	-0.255076	-0.332801
Pf3D7_05_v3	658173	658927	PF3D7_0515800	BolA-like protein, putative	Core	-0.309155	-0.039024	-0.337003	-0.093718	-0.131829	-0.000788	-0.183426	-0.031959
Pf3D7_05_v3	659900	661386	PF3D7_0515900	NLI interacting factor-like phosphatase, putative	Core	-0.194512	-0.237515	-0.078839	-0.299031	-0.177485	-0.214797	-0.34304	-0.31721
Pf3D7_05_v3	663301	667167	PF3D7_0516000	RAP protein, putative	Core	-0.015638	0.043537	0.036299	-0.029893	0.012141	0.008771	0.02085	0.004129
Pf3D7_05_v3	667236	675111	PF3D7_0516100	cation-transporting ATPase 1	Core	0.045609	0.063708	-0.001977	0.143592	0.102606	0.120486	0.138096	0.114039
Pf3D7_05_v3	675559	676864	PF3D7_0516200	40S ribosomal protein S11	Core	0.25131	0.309442	0.160674	0.089148	0.169628	0.178472	0.17638	0.246691
Pf3D7_05_v3	678660	681192	PF3D7_0516300	tRNA pseudouridine synthase, putative	Core	0.032854	0.020427	0.023367	-0.057338	-0.066182	-0.026647	-0.056601	-0.102238
Pf3D7_05_v3	681193	682687	PF3D7_0516400	phosducin-like protein 1, putative	Core	0.183449	-0.030272	-0.089254	-0.039594	0.128325	-0.00881	-0.069614	0.055567
Pf3D7_05_v3	683458	686109	PF3D7_0516500	major facilitator superfamily domain-containing protein, putative	Core	-0.145015	-0.091239	-0.050877	-0.140435	-0.181974	-0.189902	-0.170327	-0.188449
Pf3D7_05_v3	686560	691892	PF3D7_0516600	sporozoite surface antigen MB2	Core	-0.126458	-0.152873	-0.047319	-0.031882	-0.154967	-0.055144	-0.157399	-0.111924
Pf3D7_05_v3	694242	699028	PF3D7_0516700	ubiquitin carboxyl-terminal hydrolase 2, putative	Core	-0.045266	0.031452	-0.055857	-0.018517	0.089917	0.025822	0.074586	0.028424
Pf3D7_05_v3	699870	707506	PF3D7_0516800	AP2 domain transcription factor AP2-O2, putative	Core	-0.00976	0.05095	-0.070452	-0.024449	0.031303	-0.039181	0.028339	0.016726
Pf3D7_05_v3	712512	714022	PF3D7_0516900	60S ribosomal protein L2	Core	-0.033279	-0.044621	-0.204091	-0.153963	-0.085632	-0.212256	-0.11031	-0.222827
Pf3D7_05_v3	715515	716925	PF3D7_0517000	60S ribosomal protein L12, putative	Core	0.100857	-0.049347	-0.186373	0.147666	0.078414	-0.068673	-0.074327	-0.155291
Pf3D7_05_v3	718175	720105	PF3D7_0517100	conserved protein, unknown function	Core	-0.546819	-0.522722	-0.242538	-0.593948	-0.609737	-0.689346	-0.601974	-0.641722
Pf3D7_05_v3	720493	722891	PF3D7_0517200	conserved Plasmodium protein, unknown function	Core	-0.002577	0.126472	0.02137	0.06429	0.103204	-0.044961	-0.063295	-0.037432
Pf3D7_05_v3	724431	726001	PF3D7_0517300	serine/arginine-rich splicing factor 1	Core	-0.059085	-0.110942	0.059642	-0.061385	0.010927	-0.080685	0.076062	-0.100067
Pf3D7_05_v3	731157	735412	PF3D7_0517400	FACT complex subunit SPT16, putative	Core	-0.032756	0.022392	0.018794	0.113439	0.036202	-0.00707	0.07925	0.122548
Pf3D7_05_v3	735637	738650	PF3D7_0517500	UTP--glucose-1-phosphate uridylyltransferase, putative	Core	-0.093016	-0.076659	-0.059933	-0.18563	-0.076484	-0.202457	-0.1557	-0.144645
Pf3D7_05_v3	739906	741284	PF3D7_0517600	F-actin-capping protein subunit beta, putative	Core	0.139207	0.266962	0.010254	0.231138	0.225249	0.29462	0.122912	0.234334
Pf3D7_05_v3	742929	745563	PF3D7_0517700	eukaryotic translation initiation factor 3 subunit B, putative	Core	-0.068042	-0.019655	-0.094419	0.043371	-0.051948	0.017448	-0.090595	-0.031933
Pf3D7_05_v3	745564	746884	PF3D7_0517800	apicortin, putative	Core	-0.015503	-0.014773	-0.054011	0.150374	0.166768	0.02721	0.132552	0.156915
Pf3D7_05_v3	747545	749927	PF3D7_0517900	zinc finger protein, putative	Core	-0.223669	-0.206963	-0.163716	-0.083968	-0.172341	-0.209246	-0.207216	-0.216901
Pf3D7_05_v3	750411	752685	PF3D7_0518000	NOSIP domain-containing protein, putative	Core	0.138475	0.211049	0.012099	0.096188	0.264909	0.200346	0.136149	0.157974
Pf3D7_05_v3	753048	757794	PF3D7_0518100	protein AMR2	Core	0.006641	-0.167831	-0.063638	-0.002299	0.056556	0.055057	-0.041708	0.1148
Pf3D7_05_v3	758253	759148	PF3D7_0518200	SWIB/MDM2 domain-containing protein	Core	-0.076699	-0.252803	-0.120329	-0.130321	-0.366744	-0.178594	-0.061587	-0.06578
Pf3D7_05_v3	759581	761248	PF3D7_0518300	proteasome subunit beta type-1, putative	Core	-0.318301	-0.271715	-0.067813	-0.255933	-0.282097	-0.305203	-0.268422	-0.298194
Pf3D7_05_v3	761853	763042	PF3D7_0518400	cyclin, putative	Core	0.02087	-0.090613	-0.098975	0.031351	0.139187	-0.141706	-0.147655	-0.018643
Pf3D7_05_v3	763282	767153	PF3D7_0518500	ATP-dependent RNA helicase DDX23, putative	Core	-0.027521	-0.066399	-0.04051	-0.067114	-0.030744	-0.133002	-0.089446	-0.107945
Pf3D7_05_v3	769060	773390	PF3D7_0518600	WD repeat-containing protein 26, putative	Core	-0.031751	-0.011016	-0.04211	0.00676	-0.046238	-0.004453	-0.002442	-0.015717
Pf3D7_05_v3	773825	780688	PF3D7_0518700	mRNA-binding protein PUF1	Core	-0.06935	-0.080749	-0.149219	-0.090289	0.019363	0.032965	0.030801	0.017327
Pf3D7_05_v3	783388	785241	PF3D7_0518800	secreted ookinete protein, putative	Core	-0.445963	-0.370313	-0.02315	-0.356768	-0.587134	-0.355354	-0.551972	-0.351872
Pf3D7_05_v3	785414	786815	PF3D7_0518900	conserved protein, unknown function	Core	-0.073946	-0.199153	-0.058592	-0.174528	-0.285602	-0.059394	-0.082505	-0.209283
Pf3D7_05_v3	788349	789730	PF3D7_0519000	histone RNA hairpin-binding protein, putative	Core	-0.187802	-0.017839	0.010301	-0.134894	-0.267582	-0.181677	-0.025444	-0.014259
Pf3D7_05_v3	790149	791023	PF3D7_0519100	50S ribosomal protein L14, mitochondrial, putative	Core	-0.098866	-0.078704	-0.235298	-0.015329	0.157951	0.034116	0.259895	-0.127781
Pf3D7_05_v3	791469	793186	PF3D7_0519200	V-type proton ATPase 16 kDa proteolipid subunit	Core	0.009102	0.029803	0.051938	0.167349	0.192908	0.089451	0.108047	0.18697
Pf3D7_05_v3	795277	797723	PF3D7_0519300	protoheme IX farnesyltransferase, putative	Core	-0.028653	0.056952	-0.01382	0.172328	0.127782	0.021326	-0.021149	0.068668
Pf3D7_05_v3	797786	799025	PF3D7_0519400	40S ribosomal protein S24	Core	-0.019455	-0.020392	-0.212337	-0.069224	-0.049814	0.144021	-0.115299	-0.033093
Pf3D7_05_v3	801200	809377	PF3D7_0519500	CCR4 domain-containing protein 1, putative	Core	-0.039043	0.040632	-0.086252	0.05984	0.095942	0.037651	0.002986	0.120852
Pf3D7_05_v3	812398	815165	PF3D7_0519600	zinc finger protein, putative	Core	0.091133	0.19416	-0.158508	0.240422	0.381217	0.153822	0.143034	0.31553
Pf3D7_05_v3	816816	819389	PF3D7_0519700	FoP domain-containing protein, putative	Core	0.16495	0.113044	0.12812	0.206313	0.238094	0.190228	0.363225	0.258029
Pf3D7_05_v3	820469	823158	PF3D7_0519800	EELM2 domain-containing protein, putative	Core	0.174943	0.208598	0.226971	0.255179	0.20901	0.173995	0.161886	0.207472
Pf3D7_05_v3	825585	827662	PF3D7_0519900	conserved protein, unknown function	Core	0.428542	0.323101	0.272094	0.44288	0.463755	0.377108	0.31138	0.553581
Pf3D7_05_v3	828703	830133	PF3D7_0520000	40S ribosomal protein S9, putative	Core	0.006165	-0.031506	-0.165506	-0.08504	0.097603	-0.059701	0.253884	0.11382
Pf3D7_05_v3	831367	834593	PF3D7_0520100	protein phosphatase PPM9, putative	Core	-0.13851	-0.1426	-0.073402	-0.108768	-0.188503	-0.150666	-0.070577	-0.145131
Pf3D7_05_v3	835064	837657	PF3D7_0520200	mediator of RNA polymerase II transcription subunit 17, putative	Core	0.007674	-0.107705	0.052627	-0.182515	-0.093894	-0.035742	-0.083938	-0.103024
Pf3D7_05_v3	838178	839333	PF3D7_0520300	U6 snRNA-associated Sm-like protein LSm2, putative	Core	0.293249	0.264511	0.151309	0.449426	0.274926	0.200069	0.340711	0.315069
Pf3D7_05_v3	839405	840810	PF3D7_0520400	single-stranded DNA-binding protein, putative	Core	-0.035253	-0.040332	0.067262	0.102456	0.281527	0.072586	0.238165	0.162491
Pf3D7_05_v3	841473	842905	PF3D7_0520500	phosphomethylpyrimidine kinase, putative	Core	0.032279	-0.038839	-0.044118	0.00343	-0.11506	-0.119594	-0.037512	-0.029311
Pf3D7_05_v3	843336	845067	PF3D7_0520600	bis(5'-nucleosyl)-tetraphosphatase [asymmetrical]	Core	-0.167694	-0.119775	-0.16083	0.053165	0.025018	0.00396	0.25513	0.002871
Pf3D7_05_v3	845593	849017	PF3D7_0520700	CDC73 domain-containing protein, putative	Core	0.048602	0.131152	0.050638	0.195926	0.175557	0.099221	0.093844	0.180736
Pf3D7_05_v3	849612	856276	PF3D7_0520800	conserved protein, unknown function	Core	-0.03065	0.041	-0.004725	0.010675	0.106468	0.106595	0.145769	0.075293
Pf3D7_05_v3	856788	858727	PF3D7_0520900	adenosylhomocysteinase	Core	0.060767	0.044911	0.005227	0.158777	0.0703	0.087693	-0.010064	0.087269
Pf3D7_05_v3	859123	861313	PF3D7_0521000	conserved Plasmodium protein, unknown function	Core	-0.107042	-0.098851	-0.058826	-0.106797	-0.113933	-0.084775	0.00549	0.004908
Pf3D7_05_v3	861680	867833	PF3D7_0521100	conserved Plasmodium protein, unknown function	Core	-0.446544	-0.40827	-0.253216	-0.542932	-0.714093	-0.518343	-0.639629	-0.658148
Pf3D7_05_v3	868642	870031	PF3D7_0521200	conserved protein, unknown function	Core	-0.225956	-0.236572	0.003896	-0.069895	0.012452	-0.206933	-0.213092	-0.165584
Pf3D7_05_v3	870032	874820	PF3D7_0521300	zinc finger protein, putative	Core	0.192622	0.167284	0.150067	0.204814	0.193086	0.230675	0.11729	0.175232
Pf3D7_05_v3	875623	877811	PF3D7_0521400	conserved protein, unknown function	Core	-0.406479	-0.389534	-0.099483	-0.530322	-0.434004	-0.491447	-0.589992	-0.548013
Pf3D7_05_v3	877818	879913	PF3D7_0521500	ribosomal large subunit pseudouridylate synthase, putative	Core	0.01429	0.016942	-0.08993	0.000935	-0.068161	0.120575	-0.030762	0.004861
Pf3D7_05_v3	882126	885151	PF3D7_0521700	ATP-dependent RNA helicase DDX1, putative	Core	-0.012912	0.047849	-0.093148	0.035013	0.071698	0.054329	-0.052761	0.09418
Pf3D7_05_v3	885464	888444	PF3D7_0521800	AFG1-like ATPase, putative	Core	-0.489104	-0.325551	-0.26052	-0.49827	-0.423184	-0.351959	-0.505639	-0.396821
Pf3D7_05_v3	888445	895394	PF3D7_0521900	conserved Plasmodium protein, unknown function	Core	-0.267124	-0.154401	-0.157488	-0.202449	-0.218847	-0.234191	-0.156065	-0.301987
Pf3D7_05_v3	895768	897190	PF3D7_0522000	conserved Plasmodium protein, unknown function	Core	-0.026972	0.023003	-0.08457	0.045678	0.068785	0.003831	-0.009489	0.042968
Pf3D7_05_v3	897215	900006	PF3D7_0522100	conserved Plasmodium protein, unknown function	Core	-0.047332	-0.009959	0.023856	-0.136559	-0.021936	-0.011232	-0.022493	-0.054039
Pf3D7_05_v3	901164	902393	PF3D7_0522200	transcription initiation factor TFIID subunit 10, putative	Core	-0.326904	-0.330562	-0.127754	-0.426312	-0.289861	-0.318676	-0.271088	-0.458796
Pf3D7_05_v3	902394	905094	PF3D7_0522300	18S rRNA (guanine-N(7))-methyltransferase, putative	Core	0.033259	0.070332	0.044546	0.065267	0.162714	0.08393	0.1923	0.16808
Pf3D7_05_v3	907587	936565	PF3D7_0522400	conserved Plasmodium protein, unknown function	Core	-0.313849	-0.265361	-0.197167	-0.31374	-0.302247	-0.338419	-0.297453	-0.383516
Pf3D7_05_v3	936981	938287	PF3D7_0522500	50S ribosomal protein L17, apicoplast, putative	Core	0.084678	0.112711	0.01718	0.141928	0.118478	0.112455	0.202874	0.121687
Pf3D7_05_v3	939999	941950	PF3D7_0522600	inner membrane complex protein	Core	-0.327812	-0.265934	-0.335995	-0.300957	-0.290656	-0.314642	-0.238495	-0.272238
Pf3D7_05_v3	942517	944028	PF3D7_0522700	iron-sulfur assembly protein	Core	0.162597	0.219514	0.035313	0.091614	0.408132	0.212217	0.298366	0.358849
Pf3D7_05_v3	944029	945181	PF3D7_0522800	pre-mRNA-splicing factor BUD31, putative	Core	0.194376	0.207925	0.116914	0.199254	0.269645	0.334739	0.298639	0.23647
Pf3D7_05_v3	948701	953859	PF3D7_0522900	zinc finger protein, putative	Core	-0.336184	-0.223312	-0.232606	-0.331553	-0.244402	-0.307634	-0.207082	-0.294577
Pf3D7_05_v3	957640	962399	PF3D7_0523000	multidrug resistance protein 1	Core	-0.278968	-0.193238	-0.24301	-0.253606	-0.14545	-0.265356	-0.140347	-0.247812
Pf3D7_05_v3	962977	965294	PF3D7_0523100	mitochondrial-processing peptidase subunit alpha, putative	Core	-0.332294	-0.215086	-0.122226	-0.350998	-0.29707	-0.23881	-0.254839	-0.397713
Pf3D7_05_v3	965873	969987	PF3D7_0523200	heptatricopeptide repeat-containing protein, putative	Core	-0.431773	-0.283474	-0.405139	-0.429885	-0.213872	-0.350354	-0.233288	-0.280189
Pf3D7_05_v3	970016	971212	PF3D7_0523300	cytochrome c oxidase subunit ApiCOX18, putative	Core	0.119906	0.132583	-0.045486	0.044718	0.052603	0.018691	0.191127	0.034703
Pf3D7_05_v3	973268	976126	PF3D7_0523400	DnaJ protein, putative	Core	-0.125648	-0.011982	-0.02158	0.010079	0.091131	0.043224	0.041431	0.114501
Pf3D7_05_v3	976440	978065	PF3D7_0523500	dynein light chain Tctex-type, putative	Core	0.162494	0.199889	-0.121741	0.38724	0.452419	0.561825	0.421694	0.473293
Pf3D7_05_v3	978415	980120	PF3D7_0523600	conserved protein, unknown function	Core	0.105358	0.290947	0.156111	0.231191	0.322485	0.332489	0.36512	0.346225
Pf3D7_05_v3	980504	985604	PF3D7_0523700	conserved Plasmodium membrane protein, unknown function	Core	-0.156476	-0.186148	-0.116041	-0.168814	-0.140101	-0.214322	-0.164165	-0.253634
Pf3D7_05_v3	989755	992309	PF3D7_0523800	divalent metal transporter, putative	Core	0.098331	0.077769	0.06571	0.091573	0.130232	0.168767	0.118399	0.278247
Pf3D7_05_v3	993183	994857	PF3D7_0523900	MerC domain-containing protein, putative	Core	0.375093	0.253387	0.158747	0.175021	0.240792	0.429452	0.329758	0.322615
Pf3D7_05_v3	998503	1002374	PF3D7_0524000	karyopherin beta	Core	0.029342	-0.03937	-0.01698	0.03775	0.022925	-0.040282	0.061869	0.072855
Pf3D7_05_v3	1003987	1008358	PF3D7_0524100	conserved Plasmodium protein, unknown function	Core	0.193658	0.101962	0.148716	0.151404	0.118344	0.086756	0.269516	0.129526
Pf3D7_05_v3	1008386	1009654	PF3D7_0524200	conserved Plasmodium membrane protein, unknown function	Core	0.084021	0.055492	-0.032147	0.182985	0.117935	0.021699	0.095625	0.244186
Pf3D7_05_v3	1010701	1012421	PF3D7_0524300	conserved Plasmodium protein, unknown function	Core	0.290289	0.283312	0.001395	0.259638	0.172822	0.340399	0.355071	0.405111
Pf3D7_05_v3	1013203	1014800	PF3D7_0524400	ribosome-interacting GTPase 1, putative	Core	-0.003859	-0.019651	-0.025027	0.009616	0.050091	-0.017531	0.085938	0.121838
Pf3D7_05_v3	1017559	1018832	PF3D7_0524600	50S ribosomal protein L12, apicoplast, putative	Core	-0.309158	-0.264506	-0.465626	-0.299174	-0.2868	-0.312369	-0.224636	-0.225535
Pf3D7_05_v3	1019335	1020152	PF3D7_0524700	mitochondrial import receptor subunit TOM22, putative	Core	-0.137056	-0.26799	-0.183084	0.052427	0.150265	-0.01683	-0.059703	-0.033132
Pf3D7_05_v3	1021158	1024557	PF3D7_0524800	ubiquitin fusion degradation protein 1, putative	Core	-0.023855	-0.176238	0.011155	-0.050237	-0.081132	-0.109926	-0.181795	-0.126848
Pf3D7_05_v3	1027146	1030612	PF3D7_0524900	S-adenosyl-L-methionine-dependent tRNA 4-demethylwyosine synthase, putative	Core	0.027589	0.033775	0.137918	-0.002848	0.054397	0.015084	-0.006829	0.075368
Pf3D7_05_v3	1035979	1038593	PF3D7_0525000	zinc finger protein, putative	Core	-0.157725	-0.089788	-0.045857	-0.098225	-0.02476	-0.195594	-0.158241	-0.007639
Pf3D7_05_v3	1041495	1044016	PF3D7_0525100	acyl-CoA synthetase	Core	-0.110079	-0.18595	-0.217965	-0.011313	-0.179289	-0.081356	-0.069407	0.068853
Pf3D7_05_v3	1045212	1051503	PF3D7_0525200	structural maintenance of chromosomes protein 6, putative	Core	-0.038707	-0.002856	-0.044706	0.07768	0.03578	-0.018146	0.045276	0.117053
Pf3D7_05_v3	1052218	1054163	PF3D7_0525300	conserved protein, unknown function	Core	-0.430781	-0.402947	-0.335615	-0.511731	-0.319562	-0.480326	-0.368461	-0.425689
Pf3D7_05_v3	1057401	1059304	PF3D7_0525400	7-helix-1 protein	Core	-0.07399	-0.111142	0.083228	0.035887	-0.075678	0.014431	-0.010319	0.143505
Pf3D7_05_v3	1059668	1065759	PF3D7_0525500	WD repeat-containing protein, putative	Core	0.20075	0.149108	0.191696	0.146138	0.135786	0.242599	0.181582	0.1702
Pf3D7_05_v3	1066276	1067962	PF3D7_0525600	RNA methyltransferase, putative	Core	-0.097196	-0.128734	-0.17561	-0.21809	-0.199021	-0.051146	-0.28419	-0.382494
Pf3D7_05_v3	1068266	1069535	PF3D7_0525700	conserved protein, unknown function	Core	-0.089629	-0.006686	0.110097	0.280067	-8.7e-05	0.043346	-0.025603	0.113096
Pf3D7_05_v3	1070997	1072399	PF3D7_0525800	inner membrane complex protein 1g, putative	Core	-0.312492	-0.385064	-0.308926	-0.393288	-0.410574	-0.428276	-0.383208	-0.34271
Pf3D7_05_v3	1073396	1075778	PF3D7_0525900	NIMA related kinase 2	Core	0.23869	0.271394	0.281987	0.341712	0.229472	0.383517	0.405205	0.393232
Pf3D7_05_v3	1075779	1078583	PF3D7_0526000	RAP protein, putative	Core	-0.528507	-0.6874	-0.520048	-0.646891	-0.630413	-0.541878	-0.641097	-0.544495
Pf3D7_05_v3	1079529	1081258	PF3D7_0526100	conserved Plasmodium membrane protein, unknown function	Core	-0.894367	-0.692999	-0.419387	-0.837757	-0.855797	-0.895752	-0.925248	-0.917414
Pf3D7_05_v3	1081308	1084066	PF3D7_0526200	ADP-ribosylation factor GTPase-activating protein, putative	Core	0.193391	0.191746	-0.072673	0.172853	0.13782	0.227179	0.082362	0.281766
Pf3D7_05_v3	1085373	1086844	PF3D7_0526300	WD repeat-containing protein 55, putative	Core	0.233339	-0.015344	-0.019176	0.234537	0.166926	0.195263	0.163375	0.153689
Pf3D7_05_v3	1088173	1089758	PF3D7_0526400	conserved Plasmodium protein, unknown function	Core	0.100168	0.067259	-0.041752	0.008918	0.158966	0.037824	0.251537	0.120644
Pf3D7_05_v3	1090680	1095334	PF3D7_0526500	conserved Plasmodium protein, unknown function	Core	-0.012193	-0.02617	0.013493	-0.007249	0.024537	-0.027813	0.070037	0.074356
Pf3D7_05_v3	1100953	1115027	PF3D7_0526600	conserved Plasmodium protein, unknown function	Core	0.111702	0.034846	0.002032	0.077962	0.06135	0.161794	0.122517	0.099079
Pf3D7_05_v3	1117011	1119901	PF3D7_0526700	conserved protein, unknown function	Core	-0.166698	-0.173472	-0.144069	-0.131959	-0.084053	-0.090742	-0.137753	-0.12051
Pf3D7_05_v3	1120454	1122060	PF3D7_0526800	conserved Plasmodium protein, unknown function	Core	-0.081557	-0.072729	-0.165585	-0.022451	-0.094855	0.011471	-0.272271	-0.140459
Pf3D7_05_v3	1123360	1124845	PF3D7_0526900	transmembrane emp24 domain-containing protein, putative	Core	-0.114345	-0.503604	-0.077913	-0.129729	-0.309205	0.038601	-0.170497	-0.1692
Pf3D7_05_v3	1124849	1128396	PF3D7_0527000	DNA replication licensing factor MCM3, putative	Core	0.10918	0.055637	0.073006	0.122133	-0.043795	0.099728	0.036408	0.127671
Pf3D7_05_v3	1129709	1131004	PF3D7_0527100	ubiquitin-conjugating enzyme E2 N, putative	Core	0.064545	0.003884	-0.168838	0.046779	-0.145359	-0.038474	0.103633	-0.109206
Pf3D7_05_v3	1132687	1135104	PF3D7_0527200	ubiquitin carboxyl-terminal hydrolase 14	Core	0.109854	-0.091575	0.011037	0.082546	0.214696	0.045123	0.304095	0.129183
Pf3D7_05_v3	1135726	1138120	PF3D7_0527300	methionine aminopeptidase 1a, putative	Core	0.093891	-0.010006	0.046718	0.071225	0.175696	0.177709	0.191689	0.153391
Pf3D7_05_v3	1140377	1141404	PF3D7_0527400	conserved Plasmodium protein, unknown function	Core	0.314056	0.225348	0.078801	0.242066	0.263607	0.178616	0.276518	0.31466
Pf3D7_05_v3	1143368	1145608	PF3D7_0527500	Hsc70-interacting protein	Core	0.082023	-0.123184	0.103867	0.040841	0.039336	0.027069	0.049338	0.062757
Pf3D7_05_v3	1145609	1149060	PF3D7_0527600	conserved Plasmodium protein, unknown function	Core	-0.112961	-0.035214	-0.07113	-0.131279	-0.232171	-0.105587	-0.026798	-0.15946
Pf3D7_05_v3	1153426	1155923	PF3D7_0527900	ATP-dependent RNA helicase DDX41, putative	Core	-0.206164	-0.124479	-0.091904	-0.209375	-0.138858	-0.10784	-0.279762	-0.134019
Pf3D7_05_v3	1157590	1161803	PF3D7_0528100	AP-1 complex subunit beta, putative	Core	0.126856	0.117403	0.033061	0.147602	0.177457	0.079214	0.243872	0.200558
Pf3D7_05_v3	1163158	1165322	PF3D7_0528200	eukaryotic translation initiation factor 3 subunit E, putative	Core	-0.005389	-0.2017	-0.219838	-0.035117	-0.184019	-0.215509	0.105842	0.03234
Pf3D7_05_v3	1166270	1168260	PF3D7_0528300	conserved protein, unknown function	Core	-0.013293	0.104402	-0.005588	-0.006865	-0.081956	-0.091597	-0.040417	0.045027
Pf3D7_05_v3	1171409	1174140	PF3D7_0528400	palmitoyltransferase DHHC7	Core	0.070766	0.046216	0.063724	0.126706	0.078593	0.033779	0.00575	0.058383
Pf3D7_05_v3	1174657	1177536	PF3D7_0528500	F-actin-capping protein subunit alpha, putative	Core	0.150507	0.115908	-0.089618	0.118554	0.130069	0.151649	0.084807	0.185855
Pf3D7_05_v3	1178026	1179140	PF3D7_0528700	peptidyl-prolyl cis-trans isomerase	Core	-0.033643	-0.137188	-0.065356	-0.04676	0.02351	0.009605	-0.028757	0.037158
Pf3D7_05_v3	1180175	1182288	PF3D7_0528800	nucleolar preribosomal GTPase, putative	Core	0.093431	0.04399	0.00206	0.077718	0.123546	0.04464	0.141868	0.123727
Pf3D7_05_v3	1183666	1185889	PF3D7_0528900	conserved protein, unknown function	Core	-0.148846	0.124224	-0.033767	0.066313	-0.0193	0.026689	0.09025	0.089834
Pf3D7_05_v3	1186537	1189196	PF3D7_0529000	conserved Plasmodium protein, unknown function	Core	-0.01123	-0.0497	-0.077234	-0.069761	-0.064952	-0.05344	0.003786	0.071221
Pf3D7_05_v3	1190750	1191932	PF3D7_0529100	thioredoxin-like protein, putative	Core	-0.333359	-0.21471	-0.164894	-0.166841	-0.376187	-0.12164	-0.060814	-0.287344
Pf3D7_05_v3	1192723	1195582	PF3D7_0529200	sugar transporter, putative	Core	0.209105	0.172948	0.090961	0.054111	0.267491	0.142828	0.112169	0.254577
Pf3D7_05_v3	1196065	1197639	PF3D7_0529300	apicoplast TIC22 protein	Core	-0.055452	-0.034043	-0.034232	-0.176783	-0.09735	-0.097532	0.0104	0.003535
Pf3D7_05_v3	1198915	1205437	PF3D7_0529400	conserved Plasmodium protein, unknown function	Core	-0.073086	-0.11173	-0.085732	-0.050769	-0.089736	-0.067194	-0.074176	-0.07834
Pf3D7_05_v3	1206223	1207929	PF3D7_0529500	cell cycle regulator protein, putative	Core	-0.156489	-0.04363	-0.193114	-0.15447	-0.11098	-0.065472	-0.198501	-0.206732
Pf3D7_05_v3	1208756	1212352	PF3D7_0529700	heptatricopeptide repeat-containing protein, putative	Core	0.184912	0.006986	0.12495	0.025165	0.027467	0.064104	0.096797	0.037429
Pf3D7_05_v3	1213283	1219626	PF3D7_0529800	conserved Plasmodium protein, unknown function	Core	0.1765	0.170175	0.079854	0.244612	0.218537	0.189169	0.240757	0.243611
Pf3D7_05_v3	1220527	1222242	PF3D7_0529900	RING zinc finger protein, putative	Core	-0.086482	-0.172042	-0.048749	-0.059501	-0.050513	-0.145693	-0.16617	-0.254929
Pf3D7_05_v3	1224348	1225141	PF3D7_0530000	conserved Plasmodium protein, unknown function	Core	-0.375197	-0.401049	-0.264034	-0.392624	-0.607948	-0.332663	-0.496935	-0.336615
Pf3D7_05_v3	1226633	1228007	PF3D7_0530100	SNARE protein, putative	Core	-0.323726	-0.324388	-0.011343	-0.516785	-0.957856	-0.430163	-0.481224	-0.500153
Pf3D7_05_v3	1228827	1230901	PF3D7_0530200	phosphoenolpyruvate/phosphate translocator	Core	0.01308	-0.063581	-0.026513	-0.055756	-0.028232	-0.11117	0.001388	-0.054581
Pf3D7_05_v3	1233151	1238336	PF3D7_0530300	conserved Plasmodium membrane protein, unknown function	Core	0.078312	0.188414	0.07328	0.166939	0.134508	0.203366	0.136304	0.150374
Pf3D7_05_v3	1238383	1244237	PF3D7_0530400	conserved Plasmodium protein, unknown function	Core	-0.071436	-0.004766	-0.051767	-0.042709	-0.053115	-0.040277	-0.013608	0.039011
Pf3D7_05_v3	1244501	1248363	PF3D7_0530500	conserved Plasmodium membrane protein, unknown function	Core	-0.187572	-0.210893	-0.194359	-0.281728	-0.267134	-0.247798	-0.294652	-0.189851
Pf3D7_05_v3	1248364	1250211	PF3D7_0530600	XAP-5 DNA binding protein, putative	Core	0.294488	0.205492	0.134377	0.102873	0.262299	0.179691	0.176282	0.182379
Pf3D7_05_v3	1250487	1254440	PF3D7_0530700	conserved Plasmodium protein, unknown function	Core	0.237418	0.245577	0.241571	0.171493	0.266795	0.236535	0.278048	0.225167
Pf3D7_05_v3	1254971	1257488	PF3D7_0530800	CPW-WPC family protein	Core	0.064233	0.074135	-0.009796	-0.024899	-0.049276	0.063157	0.031481	-0.036441
Pf3D7_05_v3	1257489	1266000	PF3D7_0530900	formin 1	Core	0.096072	0.089541	0.122126	0.035726	0.075893	0.112419	0.03097	0.060461
Pf3D7_05_v3	1267160	1269789	PF3D7_0531000	SURF1 domain-containing protein, putative	Core	0.002861	0.013409	0.097895	0.067369	-0.001904	-0.087612	0.09425	-0.166725
Pf3D7_05_v3	1270138	1278734	PF3D7_0531100	conserved Plasmodium protein, unknown function	Core	0.083839	0.148187	0.128949	0.053193	-0.012867	0.050118	0.043028	0.064328
Pf3D7_05_v3	1279708	1280849	PF3D7_0531200	ribosomal protein S16, mitochondrial, putative	Core	0.082665	0.25988	-0.045902	0.23215	0.172657	0.226023	0.093403	0.153315
Pf3D7_05_v3	1281039	1282422	PF3D7_0531300	conserved Plasmodium protein, unknown function	Core	-0.049782	0.038062	0.043897	-0.061003	-0.064676	-0.053804	-0.152263	-0.217397
Pf3D7_05_v3	1282423	1286356	PF3D7_0531400	conserved Plasmodium protein, unknown function	Core	0.04844	-0.029311	0.018982	0.019338	-0.050964	0.127821	0.033389	-0.043704
Pf3D7_05_v3	1289455	1291692	PF3D7_0531600	18S ribosomal RNA	Core	-2.251	-2.1788	-2.50639	-2.28828	-2.43267	-2.25173	-2.2816	-2.52806
Pf3D7_05_v3	1292410	1296449	PF3D7_0532000	28S ribosomal RNA	Core	-1.28626	-1.35733	-1.92575	-1.5169	-1.36921	-1.60246	-1.2692	-1.57292
Pf3D7_05_v3	1300974	1302019	PF3D7_0532100	early transcribed membrane protein 5	Core	0.354946	0.292113	0.448295	0.332138	0.28262	0.219824	0.264497	0.353395
Pf3D7_05_v3	1303412	1304776	PF3D7_0532200	Plasmodium exported protein (PHISTc), unknown function	Core	0.166243	0.181128	0.269236	0.093637	0.233071	0.140269	0.231309	0.084556
Pf3D7_05_v3	1308028	1310190	PF3D7_0532300	Plasmodium exported protein (PHISTb), unknown function	Core	-0.084212	0.026886	-0.062209	-0.094404	-0.096194	-0.032631	-0.016254	-0.149626
Pf3D7_05_v3	1312221	1314404	PF3D7_0532400	lysine-rich membrane-associated PHISTb protein	Core	0.28202	0.188559	0.109587	0.258072	0.262658	0.208148	0.178176	0.144654
Pf3D7_05_v3	1318281	1319479	PF3D7_0532600	Plasmodium exported protein, unknown function	Core	-0.055222	0.19921	0.111387	0.030906	0.294209	0.273839	0.072121	0.19089
Pf3D7_06_v3	77940	79034	PF3D7_0601900	conserved Plasmodium protein, unknown function	Core	-0.255234	-0.159931	-0.11348	-0.192472	-0.208924	-0.317584	-0.302925	-0.295244
Pf3D7_06_v3	82359	87172	PF3D7_0602000	zinc finger protein, putative	Core	0.007269	-0.020796	0.086615	-0.041167	-0.037402	-0.028786	-0.111155	-0.051092
Pf3D7_06_v3	92256	96918	PF3D7_0602100	ATP-dependent RNA helicase, putative	Core	0.062341	0.126041	0.106111	0.071469	0.05924	0.001044	0.034382	0.063639
Pf3D7_06_v3	97640	99201	PF3D7_0602200	MYND-type zinc finger protein, putative	Core	0.184429	0.131733	0.107793	0.147899	0.183497	0.226455	0.07158	0.275926
Pf3D7_06_v3	99531	100975	PF3D7_0602300	liver merozoite formation protein, putative	Core	-1.22048	-1.10756	-0.793393	-0.985442	-0.902231	-1.25053	-1.33861	-1.14246
Pf3D7_06_v3	101135	104811	PF3D7_0602400	elongation factor G	Core	-0.01959	0.039792	-0.083627	-0.025269	-0.063518	-0.075455	0.019367	0.058353
Pf3D7_06_v3	105253	106839	PF3D7_0602500	geranylgeranyl transferase type-2 subunit beta, putative	Core	-0.044458	0.022279	-0.078198	-0.078658	0.013983	-0.016947	0.006241	-0.117018
Pf3D7_06_v3	106840	111914	PF3D7_0602600	SAC3 domain-containing protein, putative	Core	-0.07826	0.017333	-0.015703	-0.101445	0.056971	0.116033	0.02725	0.008542
Pf3D7_06_v3	113574	115474	PF3D7_0602700	conserved Plasmodium protein, unknown function	Core	0.120325	0.139639	0.273854	0.041465	-0.247514	0.087784	-0.117151	-0.054012
Pf3D7_06_v3	115834	118274	PF3D7_0602800	JmjC domain-containing protein, putative	Core	0.057316	0.084514	0.206081	-0.031335	0.183823	0.123923	0.318101	0.191886
Pf3D7_06_v3	118388	120453	PF3D7_0602900	conserved Plasmodium protein, unknown function	Core	-0.019146	-0.030259	-0.179766	-0.061008	-0.073507	-0.012416	-0.001149	0.051181
Pf3D7_06_v3	122384	124662	PF3D7_0603000	conserved Plasmodium protein, unknown function	Core	0.185622	0.230259	0.172283	0.116959	0.305383	0.297079	0.16411	0.308131
Pf3D7_06_v3	125208	127066	PF3D7_0603100	RNA-binding protein, putative	Core	-0.373242	-0.508993	-0.084694	-0.722831	-0.807998	-0.504866	-0.544461	-0.647021
Pf3D7_06_v3	128371	130182	PF3D7_0603200	mitochondrial chaperone BCS1, putative	Core	0.018706	0.115758	-0.061422	-0.104867	0.04784	0.088867	0.073746	-0.057816
Pf3D7_06_v3	130183	132288	PF3D7_0603300	dihydroorotate dehydrogenase	Core	0.147542	0.128877	0.017845	0.004497	0.027853	0.018141	0.101428	-0.037016
Pf3D7_06_v3	132900	136711	PF3D7_0603400	trophozoite exported protein 1	Core	0.050199	0.082952	0.25649	0.088477	0.082492	0.05608	-0.013195	0.156776
Pf3D7_06_v3	138943	140768	PF3D7_0603500	cation/H+ antiporter	Core	0.064577	0.168064	0.169176	-0.016256	-0.121152	0.08442	-0.017913	-0.130995
Pf3D7_06_v3	141168	149193	PF3D7_0603600	conserved Plasmodium protein, unknown function	Core	0.078055	0.068483	0.05498	-0.070434	0.018558	0.072702	0.011772	0.06371
Pf3D7_06_v3	150805	152463	PF3D7_0603700	phenylalanine--tRNA ligase	Core	0.379783	0.321064	0.188938	0.183507	0.156429	0.32526	0.20611	0.176777
Pf3D7_06_v3	152464	160705	PF3D7_0603800	centrosomal protein CEP76, putative	Core	0.127167	0.085185	0.100333	0.009957	0.048684	0.05598	0.101532	0.039379
Pf3D7_06_v3	161004	162631	PF3D7_0603900	conserved Plasmodium protein, unknown function	Core	-0.284852	-0.18479	-0.357897	-0.272107	-0.446406	-0.432489	-0.262284	-0.517112
Pf3D7_06_v3	163578	170110	PF3D7_0604000	conserved Plasmodium protein, unknown function	Core	0.043273	0.135711	-0.027675	-0.116076	-0.053394	0.002904	0.015057	-0.018271
Pf3D7_06_v3	171051	177490	PF3D7_0604100	AP2 domain transcription factor	Core	-0.006411	0.071566	0.058243	-0.028617	0.044739	-0.014592	-0.063096	-0.069753
Pf3D7_06_v3	180686	181731	PF3D7_0604200	mitochondrial ribosomal protein L41, putative	Core	0.045193	0.303517	0.293344	-0.032429	0.319958	0.107748	0.133058	0.214384
Pf3D7_06_v3	181966	184714	PF3D7_0604300	conserved Plasmodium protein, unknown function	Core	0.06085	0.19189	0.13738	0.11723	0.096243	0.129377	0.131757	0.17068
Pf3D7_06_v3	184715	186093	PF3D7_0604400	conserved protein, unknown function	Core	0.287071	0.36392	0.21698	0.282777	0.349591	0.30818	0.298097	0.36133
Pf3D7_06_v3	188762	198328	PF3D7_0604500	conserved Plasmodium protein, unknown function	Core	0.156494	0.149826	0.045763	0.043607	0.116355	0.108503	0.134323	0.12005
Pf3D7_06_v3	198612	204497	PF3D7_0604600	DNA helicase, putative	Core	0.220212	0.16587	0.146231	0.07295	0.126425	0.164092	0.145271	0.147022
Pf3D7_06_v3	204498	206457	PF3D7_0604700	glyoxalase I-like protein GILP	Core	0.141574	0.140055	0.261089	0.039697	0.206607	0.014234	0.306532	0.199307
Pf3D7_06_v3	206605	211409	PF3D7_0604800	RAP protein, putative	Core	-0.141079	-0.128478	0.010082	-0.24361	-0.200486	-0.202889	-0.229135	-0.326911
Pf3D7_06_v3	212165	213282	PF3D7_0604900	conserved Plasmodium protein, unknown function	Core	0.346537	0.463996	0.375966	0.30399	0.250626	0.381353	0.388411	0.351404
Pf3D7_06_v3	213308	214392	PF3D7_0605000	50S ribosomal protein L24, putative	Core	0.021244	-0.042319	0.092343	0.010644	-0.043124	0.208733	0.037382	-0.196551
Pf3D7_06_v3	216990	219757	PF3D7_0605100	RNA-binding protein, putative	Core	-0.016769	0.085265	0.027168	0.115158	-0.043087	-0.102181	0.050899	-0.043346
Pf3D7_06_v3	220157	222063	PF3D7_0605200	conserved protein, unknown function	Core	0.143556	0.064307	-0.014058	0.057423	0.190221	0.162776	0.098754	0.091455
Pf3D7_06_v3	222489	224450	PF3D7_0605300	serine/threonine protein kinase	Core	-0.124745	-0.192933	0.058944	-0.190236	-0.17234	-0.274879	-0.16129	-0.376263
Pf3D7_06_v3	225221	227696	PF3D7_0605500	cyclin dependent kinase binding protein, putative	Core	0.12884	0.087348	0.068304	-0.016919	0.109704	0.017493	0.110377	0.092533
Pf3D7_06_v3	227882	235085	PF3D7_0605600	nucleoside diphosphate kinase, putative	Core	-0.07607	0.002135	-0.071386	-0.13289	-0.053914	-0.122854	-0.037567	-0.091668
Pf3D7_06_v3	236147	237501	PF3D7_0605700	conserved Plasmodium protein, unknown function	Core	0.107312	0.156686	0.109463	0.054747	0.031885	0.1617	0.091127	0.036584
Pf3D7_06_v3	237561	244771	PF3D7_0605800	DNA repair protein RAD50, putative	Core	0.051148	0.084769	0.046402	0.057046	0.060694	0.082405	0.110518	0.041172
Pf3D7_06_v3	247390	249416	PF3D7_0605900	long chain polyunsaturated fatty acid elongation enzyme, putative	Core	-0.05606	-0.018263	-0.039992	-0.067087	0.013417	0.061675	0.103651	0.020863
Pf3D7_06_v3	250362	254053	PF3D7_0606000	conserved Plasmodium protein, unknown function	Core	0.14014	0.110983	0.099137	0.052431	0.095481	0.136531	0.112926	0.089693
Pf3D7_06_v3	257354	260224	PF3D7_0606100	RNA-binding protein, putative	Core	0.103774	-0.063271	-0.074908	-0.099182	-0.027016	-0.009983	0.008691	-0.023918
Pf3D7_06_v3	260781	262195	PF3D7_0606200	ubiquitin-conjugating enzyme E2 PEX4, putative	Core	-0.10185	-0.147253	-0.002852	-0.307615	-0.171066	-0.073198	-0.192695	-0.105204
Pf3D7_06_v3	265589	268649	PF3D7_0606500	polypyrimidine tract-binding protein, putative	Core	-0.156628	-0.177273	-0.070107	-0.164876	-0.143547	-0.109704	-0.236629	-0.247908
Pf3D7_06_v3	270082	278012	PF3D7_0606600	conserved Plasmodium protein, unknown function	Core	0.002287	0.041714	-0.029706	0.036324	-0.042481	-0.007344	0.084707	0.013982
Pf3D7_06_v3	281799	287267	PF3D7_0606700	coatomer alpha subunit, putative	Core	-0.004616	0.035902	0.056662	-0.010259	0.04468	-0.025495	-0.045583	0.037991
Pf3D7_06_v3	288127	289526	PF3D7_0606800	VFT protein	Core	-0.020615	-0.101487	0.059839	-0.258851	-0.099877	-0.198978	-0.142237	-0.203443
Pf3D7_06_v3	290176	291335	PF3D7_0606900	glutaredoxin-like protein	Core	-0.231944	-0.42998	-0.01845	-0.576179	-0.64148	-0.54324	-0.741959	-0.888771
Pf3D7_06_v3	293614	297047	PF3D7_0607000	translation initiation factor IF-2, putative	Core	0.183247	0.158479	0.210239	0.080941	0.086197	0.192169	0.069521	0.152581
Pf3D7_06_v3	297691	301447	PF3D7_0607100	MYND-type zinc finger protein, putative	Core	0.118681	0.160447	0.026508	0.034539	-0.008018	0.001906	0.053989	0.046391
Pf3D7_06_v3	301624	303540	PF3D7_0607200	RING zinc finger protein, putative	Core	-0.023282	0.142203	0.157	0.012855	0.01087	0.170999	0.007707	0.07784
Pf3D7_06_v3	304388	306213	PF3D7_0607300	uroporphyrinogen III decarboxylase	Core	0.4091	0.407903	0.40187	0.546785	0.523889	0.461918	0.617034	0.626641
Pf3D7_06_v3	306214	310211	PF3D7_0607400	G-protein associated signal transduction protein, putative	Core	0.273188	0.165708	0.203691	0.159127	0.226009	0.210059	0.165633	0.233375
Pf3D7_06_v3	311300	313365	PF3D7_0607500	4-hydroxybenzoate polyprenyltransferase, putative	Core	0.098445	0.105906	0.060571	0.024352	0.012574	0.016612	0.013649	-0.104235
Pf3D7_06_v3	313606	317132	PF3D7_0607600	spindle assembly abnormal protein 6, putative	Core	0.070257	0.126227	-0.020857	-0.078456	0.069873	-0.033747	0.043897	0.077748
Pf3D7_06_v3	320490	329248	PF3D7_0607700	conserved Plasmodium protein, unknown function	Core	0.066219	-0.003619	0.08861	-0.002618	0.025916	0.019375	-0.032696	-0.037202
Pf3D7_06_v3	329287	331975	PF3D7_0607800	GTP-binding protein, putative	Core	-0.177895	-0.143512	-0.176929	-0.103384	-0.165814	-0.134613	-0.234605	-0.342637
Pf3D7_06_v3	332093	335020	PF3D7_0607900	conserved Plasmodium protein, unknown function	Core	0.081072	0.078973	0.131209	-0.020116	0.026253	0.079454	0.028356	0.040256
Pf3D7_06_v3	335021	337580	PF3D7_0608000	diphthine methyltransferase, putative	Core	0.093189	0.072832	0.063736	0.047359	0.053416	0.136976	0.08819	0.055933
Pf3D7_06_v3	337581	341817	PF3D7_0608100	conserved Plasmodium protein, unknown function	Core	0.113964	0.11132	0.153122	0.022462	0.062768	0.113518	0.005407	0.005441
Pf3D7_06_v3	341818	343016	PF3D7_0608200	conserved Plasmodium protein, unknown function	Core	0.204194	0.119047	-0.08065	0.014298	0.065675	0.209544	0.244412	0.079959
Pf3D7_06_v3	343017	347757	PF3D7_0608300	heptatricopeptide repeat-containing protein, putative	Core	-0.077759	-0.021307	-0.09056	-0.099866	-0.04821	-0.086014	-0.081517	-0.086135
Pf3D7_06_v3	347760	349621	PF3D7_0608310	sorting assembly machinery 50 kDa subunit, putative	Core	-0.364894	-0.273057	-0.010214	-0.156344	-0.287231	-0.470502	-0.381069	-0.252786
Pf3D7_06_v3	349696	350765	PF3D7_0608400	conserved Plasmodium protein, unknown function	Core	-0.180032	-0.519926	-0.390917	-0.484455	-0.200543	-0.271449	-0.556269	-0.318408
Pf3D7_06_v3	351530	353025	PF3D7_0608500	proteasome subunit alpha type-2, putative	Core	-0.272018	-0.156687	-0.170323	-0.27433	-0.307953	-0.194527	-0.314392	-0.197273
Pf3D7_06_v3	354979	356526	PF3D7_0608600	conserved Plasmodium protein, unknown function	Core	0.14405	0.151337	0.059347	0.198998	0.235197	0.240813	0.201368	0.21487
Pf3D7_06_v3	358141	360453	PF3D7_0608700	T-complex protein 1 subunit zeta	Core	0.12776	0.070364	0.065753	0.075081	0.105133	0.048819	0.143539	0.098945
Pf3D7_06_v3	362385	364129	PF3D7_0608800	ornithine aminotransferase	Core	0.188575	0.284105	0.329782	0.242463	0.15889	0.081703	0.199987	0.084854
Pf3D7_06_v3	365037	368709	PF3D7_0608900	conserved Plasmodium protein, unknown function	Core	-0.114815	-0.179365	-0.06381	-0.232722	-0.020979	-0.260045	-0.065519	-0.166558
Pf3D7_06_v3	370011	388704	PF3D7_0609000	nucleoporin NUP637, putative	Core	0.007192	-0.052954	-0.059455	-0.056448	-0.036399	-0.012791	-0.003736	0.009687
Pf3D7_06_v3	388705	390998	PF3D7_0609100	zinc transporter ZIP1, putative	Core	-0.132771	-0.050855	-0.054882	-0.16488	-0.193327	-0.203563	-0.158075	-0.221421
Pf3D7_06_v3	392741	394861	PF3D7_0609200	citrate synthase-like protein, putative	Core	0.237163	0.065839	-0.121708	0.079128	0.118905	0.102961	0.112456	0.151914
Pf3D7_06_v3	395992	399539	PF3D7_0609300	conserved Plasmodium protein, unknown function	Core	0.253318	0.327791	0.159608	0.117816	0.295554	0.212689	0.27008	0.331791
Pf3D7_06_v3	399563	401874	PF3D7_0609400	mitochondrial cardiolipin synthase, putative	Core	0.200471	0.194343	0.139685	0.039007	0.101057	0.174052	0.14568	0.083991
Pf3D7_06_v3	402472	407492	PF3D7_0609500	conserved Plasmodium protein, unknown function	Core	0.06436	0.198364	0.134663	0.004961	0.006886	0.060287	-0.006736	-0.044775
Pf3D7_06_v3	407791	412252	PF3D7_0609600	conserved Plasmodium protein, unknown function	Core	-0.02772	-0.124998	0.077988	-0.130413	-0.028132	-0.056701	-0.172831	-0.105932
Pf3D7_06_v3	413402	420031	PF3D7_0609700	conserved Plasmodium protein, unknown function	Core	-0.142083	-0.0841	-0.057364	-0.109999	-0.104313	-0.118445	-0.139566	-0.113377
Pf3D7_06_v3	420907	422872	PF3D7_0609800	palmitoyltransferase DHHC2, putative	Core	0.204423	0.092485	0.114108	0.278281	0.245311	0.195536	0.159411	0.311105
Pf3D7_06_v3	425555	432108	PF3D7_0609900	conserved Plasmodium protein, unknown function	Core	-0.011458	-0.038777	-0.043795	-0.017522	0.052058	-0.000852	0.055047	0.013293
Pf3D7_06_v3	432758	434428	PF3D7_0610000	mitochondrial ribosomal protein L19 precursor, putative	Core	-0.096063	-0.134797	-0.126356	0.076111	-0.054084	-0.023048	0.035098	0.035276
Pf3D7_06_v3	434557	436715	PF3D7_0610100	pre-mRNA-splicing factor SLU7, putative	Core	-0.128795	-0.105922	-0.018551	0.131094	-0.043738	-0.030062	0.046308	-0.002054
Pf3D7_06_v3	437413	440795	PF3D7_0610200	RNA-binding protein 25, putative	Core	0.121981	0.119997	-0.001583	0.212313	0.185759	0.144673	0.199661	0.144561
Pf3D7_06_v3	444497	445407	PF3D7_0610400	histone H3	Core	0.216786	0.334413	0.291624	0.279838	0.368619	0.101046	0.268935	0.309934
Pf3D7_06_v3	445511	446613	PF3D7_0610500	peptidyl-tRNA hydrolase PTRHD1, putative	Core	0.205552	0.265792	0.165785	0.220036	0.515471	0.211634	0.328018	0.439716
Pf3D7_06_v3	449041	451711	PF3D7_0610600	calcium-dependent protein kinase 2	Core	-0.042066	0.028824	-0.09059	-0.11165	-0.051085	-0.092332	-0.073533	-0.11534
Pf3D7_06_v3	453559	455939	PF3D7_0610800	transketolase	Core	-0.183516	-0.113888	-0.133018	-0.086066	-0.314674	-0.199239	-0.222402	-0.156377
Pf3D7_06_v3	456497	460839	PF3D7_0610900	transcription elongation factor SPT5, putative	Core	0.066054	0.062806	0.162031	0.174012	-0.001455	0.053531	0.083931	0.129143
Pf3D7_06_v3	463314	464926	PF3D7_0611000	SNARE associated Golgi protein, putative	Core	-0.511807	-0.067551	-0.092618	-0.469202	-0.563935	-0.476113	-0.43459	-0.742649
Pf3D7_06_v3	465948	466699	PF3D7_0611100	succinate dehydrogenase subunit 3, putative	Core	-0.320028	0.096222	-0.108232	-0.120702	-0.167279	0.00331	-0.303901	-0.224488
Pf3D7_06_v3	467231	468892	PF3D7_0611200	AP2 domain transcription factor, putative	Core	0.057408	-0.006729	-0.215713	-0.028353	0.083282	-0.262682	0.118194	-0.048949
Pf3D7_06_v3	469799	471441	PF3D7_0611300	ATP synthase-associated protein, putative	Core	0.066159	-0.044514	0.019278	0.096987	0.101944	-0.070208	0.121032	0.149156
Pf3D7_06_v3	471442	474400	PF3D7_0611400	SWIB/MDM2 domain-containing protein	Core	0.204496	0.183616	0.052847	0.153898	0.029631	0.107164	0.095467	0.090269
Pf3D7_06_v3	482575	484157	PF3D7_0611500	conserved protein, unknown function	Core	0.018379	-0.052931	-0.080382	-0.04264	0.100945	0.142117	0.124304	0.052803
Pf3D7_06_v3	484864	487316	PF3D7_0611600	basal complex transmembrane protein 1	Core	-0.110233	-0.134183	-0.010545	-0.216159	-0.127412	-0.176312	-0.368576	-0.195707
Pf3D7_06_v3	490608	501390	PF3D7_0611800	conserved Plasmodium protein, unknown function	Core	0.114586	0.171841	0.079505	0.106997	0.132753	0.147005	0.145371	0.15387
Pf3D7_06_v3	506130	507438	PF3D7_0611900	lsm12, putative	Core	0.128526	0.083519	0.195008	0.061836	0.051757	0.133873	0.132514	0.017067
Pf3D7_06_v3	507439	508536	PF3D7_0612000	conserved Plasmodium protein, unknown function	Core	-0.040822	0.071217	-0.166423	-0.058767	-0.183182	-0.211582	-0.195667	-0.129992
Pf3D7_06_v3	508910	511380	PF3D7_0612100	eukaryotic translation initiation factor 3 subunit L, putative	Core	0.029596	0.07322	0.0382	0.160828	0.229641	0.00198	0.016326	0.196669
Pf3D7_06_v3	512722	519798	PF3D7_0612200	leucine-rich repeat protein	Core	-0.127666	-0.051142	-0.082388	-0.026262	-0.056949	-0.004737	-0.014631	-0.110968
Pf3D7_06_v3	521168	522119	PF3D7_0612400	conserved Plasmodium protein, unknown function	Core	-0.077656	-0.322063	-0.223529	-0.208265	-0.277675	-0.414011	-0.377932	-0.135585
Pf3D7_06_v3	523407	525355	PF3D7_0612600	cytoplasmic tRNA 2-thiolation protein 1, putative	Core	0.038033	-0.034532	-0.109505	-0.034062	-0.011242	-0.166523	-0.076812	-0.021424
Pf3D7_06_v3	525737	527280	PF3D7_0612700	6-cysteine protein P12	Core	0.021869	-0.060557	0.013386	-0.147638	-0.015391	-0.066798	-0.167608	-0.157153
Pf3D7_06_v3	527810	529425	PF3D7_0612800	6-cysteine protein	Core	-0.389005	-0.250772	-0.238755	-0.545229	-0.600588	-0.550823	-0.717064	-0.788525
Pf3D7_06_v3	530876	533436	PF3D7_0612900	nucleolar GTP-binding protein 1, putative	Core	0.151464	0.119968	0.101036	0.202699	0.149973	0.179892	0.197474	0.240941
Pf3D7_06_v3	533657	535614	PF3D7_0613000	conserved Plasmodium protein, unknown function	Core	0.116084	0.096034	0.07076	0.18764	0.253613	0.203102	0.183757	0.249041
Pf3D7_06_v3	537528	538835	PF3D7_0613100	conserved Plasmodium protein, unknown function	Core	0.119653	0.154818	-0.212111	0.151965	-0.288489	0.044481	0.177313	0.13502
Pf3D7_06_v3	539054	539875	PF3D7_0613200	conserved Plasmodium protein, unknown function	Core	-0.094621	0.0265	-0.299013	-0.023563	0.00133	-0.18366	0.009417	-0.129184
Pf3D7_06_v3	539876	545048	PF3D7_0613300	rhoptry protein ROP14	Core	0.105011	0.206114	0.096536	0.186884	0.169499	0.113252	0.092402	0.118424
Pf3D7_06_v3	546714	547991	PF3D7_0613400	50S ribosomal protein L18, apicoplast, putative	Core	-0.106366	-0.181157	-0.110956	-0.129949	-0.045304	-0.175523	-0.118948	-0.111235
Pf3D7_06_v3	548030	552621	PF3D7_0613500	AP-3 complex subunit beta, putative	Core	-0.206808	-0.188829	-0.209125	-0.216011	-0.197091	-0.184704	-0.063321	-0.125777
Pf3D7_06_v3	554207	558478	PF3D7_0613600	conserved Plasmodium protein, unknown function	Core	0.088131	0.074304	-0.010922	0.010791	0.063755	0.155949	-0.008053	0.14225
Pf3D7_06_v3	559099	561710	PF3D7_0613700	syntaxin-binding protein, putative	Core	0.041451	-0.045172	0.090901	-0.06169	-0.009093	0.075248	0.036308	0.160589
Pf3D7_06_v3	565889	579214	PF3D7_0613800	AP2 domain transcription factor, putative	Core	0.172001	0.210858	0.160345	0.202138	0.231623	0.21282	0.242112	0.228916
Pf3D7_06_v3	579215	586146	PF3D7_0613900	myosin E, putative	Core	0.030858	-0.003952	0.003443	0.032526	0.010557	0.039364	0.066613	0.114047
Pf3D7_06_v3	586769	588885	PF3D7_0614000	thiamine-phosphate synthase, putative	Core	0.073234	0.051775	0.150131	0.102615	0.319313	0.02275	0.052472	0.048802
Pf3D7_06_v3	589207	592514	PF3D7_0614100	conserved Plasmodium protein, unknown function	Core	0.230116	0.153629	0.030946	0.242958	0.268651	0.225884	0.2522	0.296024
Pf3D7_06_v3	592922	596154	PF3D7_0614200	cytosolic Fe-S cluster assembly factor NAR1, putative	Core	0.339717	0.274998	0.155532	0.396752	0.393397	0.422549	0.399018	0.456165
Pf3D7_06_v3	597234	600767	PF3D7_0614300	major facilitator superfamily-related transporter, putative	Core	0.064935	0.187906	0.066814	0.163996	0.19186	0.087965	0.217615	0.288672
Pf3D7_06_v3	604323	605590	PF3D7_0614400	pre-mRNA-splicing factor CWF7, putative	Core	0.141179	0.278785	0.193399	0.357452	0.251117	0.19029	0.443775	0.180157
Pf3D7_06_v3	605892	607509	PF3D7_0614500	60S ribosomal protein L19	Core	0.014307	-0.093698	-0.096267	0.109663	-0.049276	-0.072503	0.101511	0.086474
Pf3D7_06_v3	609008	611352	PF3D7_0614600	conserved Plasmodium protein, unknown function	Core	0.141963	0.079384	-0.076877	0.109433	0.185375	0.151565	0.093524	0.172111
Pf3D7_06_v3	612221	614648	PF3D7_0614700	conserved Plasmodium protein, unknown function	Core	0.054518	-0.039085	0.166233	0.086475	0.176428	0.240865	0.14942	0.224795
Pf3D7_06_v3	615047	616860	PF3D7_0614800	endonuclease III-like protein 1, putative	Core	-0.034331	-0.047759	0.109246	-0.112438	0.023479	-0.250957	-0.097133	-0.128826
Pf3D7_06_v3	617512	621786	PF3D7_0614900	conserved Plasmodium membrane protein, unknown function	Core	0.099834	0.154982	0.163265	0.13573	0.075278	0.142668	0.091229	0.200806
Pf3D7_06_v3	622868	624571	PF3D7_0615100	enoyl-acyl carrier reductase	Core	0.095223	0.072319	0.014264	0.054815	0.027789	0.020002	-0.05421	-0.067664
Pf3D7_06_v3	625115	627652	PF3D7_0615200	conserved protein, unknown function	Core	-0.344153	-0.338967	-0.120248	-0.483054	-0.471367	-0.562093	-0.534877	-0.567772
Pf3D7_06_v3	627653	630567	PF3D7_0615300	GPI-anchored wall transfer protein 1, putative	Core	0.054659	0.086184	0.195984	0.117447	0.06815	0.059506	0.088625	0.137411
Pf3D7_06_v3	630706	640424	PF3D7_0615400	ribonuclease, putative	Core	0.057558	0.053209	0.062559	0.062801	0.03409	0.0676	0.053271	0.021633
Pf3D7_06_v3	643802	646403	PF3D7_0615500	cdc2-related protein kinase 5	Core	-0.102461	-0.019159	0.12311	-0.093079	-0.02191	-0.045602	-0.052108	-0.037537
Pf3D7_06_v3	646404	655846	PF3D7_0615600	zinc finger protein, putative	Core	-0.048606	-0.050171	-0.081286	0.022988	0.032771	-0.002373	0.014046	0.020262
Pf3D7_06_v3	656126	657787	PF3D7_0615700	RNA and export factor binding protein, putative	Core	0.432656	0.441373	0.214729	0.441344	0.471913	0.570198	0.524498	0.485832
Pf3D7_06_v3	657788	662039	PF3D7_0615800	conserved oligomeric Golgi complex subunit 4, putative	Core	0.041764	0.010782	0.05157	-0.025511	0.076166	0.062604	0.058477	0.120456
Pf3D7_06_v3	662185	668105	PF3D7_0615900	protein phosphatase, putative	Core	0.063301	0.004493	-0.063602	0.056801	0.106987	-0.013295	0.053561	0.055783
Pf3D7_06_v3	669610	671875	PF3D7_0616000	pyridoxal kinase	Core	-0.297992	-0.23356	-0.187385	-0.216909	-0.321901	-0.278288	-0.151273	-0.261823
Pf3D7_06_v3	671876	673004	PF3D7_0616100	conserved Plasmodium protein, unknown function	Core	0.024225	0.190127	-0.01317	0.167301	0.235667	-0.014603	0.141602	0.097054
Pf3D7_06_v3	673868	676625	PF3D7_0616200	kinetochore protein NDC80, putative	Core	0.187808	0.252069	0.094221	0.188546	0.217303	0.218463	0.215101	-0.029044
Pf3D7_06_v3	676638	677821	PF3D7_0616300	conserved Plasmodium protein, unknown function	Core	0.403799	0.231966	0.037549	0.522108	0.39142	0.232324	0.466052	0.480925
Pf3D7_06_v3	678137	683679	PF3D7_0616400	conserved Plasmodium protein, unknown function	Core	-0.411572	-0.352422	-0.339686	-0.402574	-0.468526	-0.447221	-0.397795	-0.519287
Pf3D7_06_v3	684492	689055	PF3D7_0616500	TRAP-like protein	Core	0.104082	0.029887	0.079462	0.085029	0.131432	0.076579	0.030464	0.120092
Pf3D7_06_v3	689056	691381	PF3D7_0616600	conserved protein, unknown function	Core	0.076577	0.114774	0.104778	0.054231	0.09852	0.104425	0.149848	0.166924
Pf3D7_06_v3	691519	693569	PF3D7_0616700	ras GTPAse, putative	Core	0.181946	0.187361	0.226387	0.266579	0.362197	0.276767	0.269079	0.322541
Pf3D7_06_v3	695679	697744	PF3D7_0616800	malate:quinone oxidoreductase	Core	-0.377876	-0.134378	-0.304191	-0.163434	-0.060916	-0.163987	-0.335563	-0.204291
Pf3D7_06_v3	699002	703467	PF3D7_0616900	conserved Plasmodium protein, unknown function	Core	-0.175577	-0.034396	-0.088981	-0.061186	-0.073463	0.014274	-0.058104	-0.049364
Pf3D7_06_v3	703785	705418	PF3D7_0617000	mitochondrial import receptor subunit TOM40, putative	Core	-0.140456	0.097856	-0.119276	-0.089016	0.058735	0.043739	-0.069727	-0.105294
Pf3D7_06_v3	709809	714826	PF3D7_0617100	AP-2 complex subunit alpha, putative	Core	-0.337185	-0.18219	-0.112729	-0.29751	-0.169313	-0.263146	-0.241761	-0.241934
Pf3D7_06_v3	716800	719167	PF3D7_0617200	conserved protein, unknown function	Core	0.097343	0.104381	-0.004262	0.112289	0.100026	-0.012908	0.15839	0.196198
Pf3D7_06_v3	720285	721562	PF3D7_0617300	conserved Plasmodium protein, unknown function	Core	-0.175189	-0.103934	-0.110311	0.03985	-0.090993	-0.034387	-0.094374	0.020743
Pf3D7_06_v3	754145	755055	PF3D7_0617900	histone H3 variant	Core	-0.064314	-0.033367	-0.170432	0.096865	0.017544	-0.083294	-0.01682	0.15211
Pf3D7_06_v3	758359	761246	PF3D7_0618000	conserved Plasmodium membrane protein, unknown function	Core	-0.09238	-0.126776	-0.2415	0.041087	-0.006928	-0.092613	-0.05595	-0.040401
Pf3D7_06_v3	761689	764418	PF3D7_0618100	conserved Plasmodium protein, unknown function	Core	-0.03251	-0.148315	-0.14145	-0.064087	-0.204982	-0.21499	-0.259147	-0.264606
Pf3D7_06_v3	764419	765742	PF3D7_0618200	conserved protein, unknown function	Core	-0.174958	-0.188548	-0.158948	-0.13669	-0.273593	-0.137081	-0.322235	-0.34523
Pf3D7_06_v3	768542	769706	PF3D7_0618300	60S ribosomal protein L27a, putative	Core	-0.130127	-0.053028	-0.021023	0.090101	-0.017262	0.084358	-0.169802	0.002766
Pf3D7_06_v3	769897	772756	PF3D7_0618400	LMBR1 domain-containing protein, putative	Core	-0.301348	-0.393675	-0.155255	-0.458796	-0.295124	-0.213418	-0.398054	-0.482374
Pf3D7_06_v3	774279	775720	PF3D7_0618500	malate dehydrogenase	Core	-0.019275	-0.1912	-0.136101	-0.091632	0.04802	-0.05406	-0.049946	-0.054542
Pf3D7_06_v3	775730	778085	PF3D7_0618600	rhomboid protease ROM10	Core	0.006941	-0.072069	-0.054343	0.18901	0.210412	0.236259	0.142134	0.117032
Pf3D7_06_v3	778442	779742	PF3D7_0618700	trafficking protein particle complex subunit 6A, putative	Core	-0.141945	-0.060348	-0.205339	0.000104	-0.143902	-0.003145	-0.043242	0.104824
Pf3D7_06_v3	779743	783546	PF3D7_0618800	heptatricopeptide repeat-containing protein, putative	Core	-0.033076	-0.087498	-0.029526	-0.017093	-0.12135	-0.059347	-0.041598	-0.183643
Pf3D7_06_v3	784104	788277	PF3D7_0618900	phosphatidylinositol N-acetylglucosaminyltransferase subunit GPI1	Core	0.229344	0.172643	0.195137	0.174956	0.260736	0.293293	0.249407	0.092754
Pf3D7_06_v3	788457	796275	PF3D7_0619000	conserved protein, unknown function	Core	-0.138107	-0.036377	-0.063439	-0.084326	-0.152975	-0.161648	-0.024516	-0.12444
Pf3D7_06_v3	796961	798768	PF3D7_0619100	conserved Plasmodium protein, unknown function	Core	-0.063006	-0.081506	-0.017888	-0.01301	-0.22657	0.051263	-0.007749	0.003314
Pf3D7_06_v3	799147	803039	PF3D7_0619200	conserved Plasmodium protein, unknown function	Core	-0.129371	-0.105923	-0.129978	-0.043099	-0.098431	-0.044106	-0.068201	-0.135971
Pf3D7_06_v3	803124	814802	PF3D7_0619300	conserved Plasmodium protein, unknown function	Core	-0.051308	-0.102674	0.035664	-0.001293	-0.073467	-0.016679	-0.052536	-0.020439
Pf3D7_06_v3	815372	818497	PF3D7_0619400	cell division cycle protein 48 homologue, putative	Core	0.279024	0.217243	0.123598	0.128006	0.242985	0.244242	0.179725	0.211395
Pf3D7_06_v3	819819	824497	PF3D7_0619500	acyl-CoA synthetase	Core	0.027032	-0.006756	0.028276	-0.05228	-0.049486	-0.070245	-0.052199	-0.15758
Pf3D7_06_v3	824907	827985	PF3D7_0619600	conserved Plasmodium protein, unknown function	Core	-0.048845	-0.126259	-0.019337	-0.104635	-0.199324	-0.203035	-0.308502	-0.108687
Pf3D7_06_v3	827986	830639	PF3D7_0619700	conserved protein, unknown function	Core	0.184771	0.312563	0.3727	0.450752	0.425999	0.360959	0.277266	0.36772
Pf3D7_06_v3	831036	839283	PF3D7_0619800	conserved Plasmodium membrane protein, unknown function	Core	-0.122983	-0.121084	-0.088786	-0.129565	-0.087166	-0.133719	-0.162846	-0.12642
Pf3D7_06_v3	840273	841474	PF3D7_0619900	splicing factor 3A subunit 2, putative	Core	0.165748	0.267363	-0.115027	0.348858	0.115169	0.143952	0.212474	0.373408
Pf3D7_06_v3	841596	843613	PF3D7_0620000	secreted ookinete protein 25, putative	Core	0.105745	0.117554	0.006458	0.10731	0.147208	0.170976	0.223456	0.222903
Pf3D7_06_v3	845410	846340	PF3D7_0620100	ATP synthase-associated protein, putative	Core	0.293818	0.219244	-0.090464	0.184359	0.084451	0.165857	0.318659	0.196481
Pf3D7_06_v3	846341	847744	PF3D7_0620200	conserved Plasmodium protein, unknown function	Core	-0.104401	-0.104541	-0.103909	-0.132244	0.066106	-0.222793	-0.108125	-0.136368
Pf3D7_06_v3	848155	851114	PF3D7_0620300	conserved Plasmodium protein, unknown function	Core	0.134728	0.083537	0.001503	0.178833	0.138459	0.14229	0.226107	0.075395
Pf3D7_06_v3	851128	853205	PF3D7_0620400	merozoite surface protein 10	Core	0.096745	0.044717	-0.091645	0.074882	0.232729	0.085726	0.105453	0.05744
Pf3D7_06_v3	854910	857362	PF3D7_0620500	cleavage stimulation factor subunit 1, putative	Core	-0.019563	0.024325	-0.031183	0.077776	0.120449	0.185111	0.210196	0.155464
Pf3D7_06_v3	857476	858818	PF3D7_0620600	conserved Plasmodium protein, unknown function	Core	-0.223058	-0.287744	-0.140782	-0.214937	-0.246854	-0.287279	-0.185261	-0.044957
Pf3D7_06_v3	858819	860364	PF3D7_0620700	DnaJ protein, putative	Core	0.044913	-0.020066	0.030767	0.090338	0.180561	0.049495	0.119405	0.075935
Pf3D7_06_v3	862632	865630	PF3D7_0621000	conserved Plasmodium protein, unknown function	Core	-0.606727	-0.592851	-0.460435	-0.713031	-0.630824	-0.673637	-0.6255	-0.648601
Pf3D7_06_v3	865631	870159	PF3D7_0621100	conserved Plasmodium protein, unknown function	Core	-0.114804	-0.024191	-0.096714	-0.022265	-0.030356	-0.02638	-0.047858	-0.014267
Pf3D7_06_v3	871047	872452	PF3D7_0621200	pyridoxine biosynthesis protein PDX1	Core	0.016257	-0.063745	-0.247941	0.069582	0.027	0.066797	0.090918	0.036922
Pf3D7_06_v3	873559	876440	PF3D7_0621300	mRNA-binding protein PUF3	Core	-0.005701	-0.067511	0.023695	0.054111	-0.039734	0.061352	0.061053	0.02217
Pf3D7_06_v3	878540	881034	PF3D7_0621400	Pf77 protein	Core	-0.102176	-0.073647	-0.17308	-0.082798	-0.082379	-0.104078	-0.01298	0.002944
Pf3D7_06_v3	881713	883244	PF3D7_0621500	ribonuclease P/MRP protein subunit RPP1, putative	Core	-0.174331	-0.196749	-0.419188	0.01345	-0.105528	-0.199575	-0.27962	-0.219768
Pf3D7_06_v3	884178	889864	PF3D7_0621700	conserved Plasmodium protein, unknown function	Core	-0.110907	-0.011518	0.084334	-0.040479	-0.014064	-0.143376	-0.100846	-0.073067
Pf3D7_06_v3	891747	893027	PF3D7_0621800	nascent polypeptide-associated complex subunit alpha, putative	Core	-0.028726	-0.016121	-0.133126	-0.046498	0.078869	-0.141172	-0.031745	-0.012834
Pf3D7_06_v3	893200	896030	PF3D7_0621900	signal recognition particle subunit SRP68, putative	Core	0.044474	0.115021	-0.018028	0.17957	0.177304	0.171343	0.106281	0.269214
Pf3D7_06_v3	896739	898154	PF3D7_0622000	conserved Plasmodium protein, unknown function	Core	-0.011994	-0.040322	-0.145304	0.085672	-0.023913	-0.175527	0.019912	-0.086835
Pf3D7_06_v3	898155	902613	PF3D7_0622100	conserved Plasmodium protein, unknown function	Core	-0.374648	-0.449015	-0.305069	-0.49428	-0.56941	-0.547485	-0.505547	-0.693451
Pf3D7_06_v3	903490	906572	PF3D7_0622200	radical SAM protein, putative	Core	0.053138	0.07516	0.042615	0.162643	0.17445	0.132634	0.189576	0.128976
Pf3D7_06_v3	907767	911299	PF3D7_0622300	vacuolar transporter chaperone, putative	Core	0.232003	0.160261	-0.062305	0.3099	0.203843	0.234601	0.248605	0.381818
Pf3D7_06_v3	912156	913960	PF3D7_0622500	RNA methyltransferase, putative	Core	-0.12448	0.007426	-0.093767	0.140593	0.159125	0.155827	0.067237	0.035488
Pf3D7_06_v3	914493	915679	PF3D7_0622600	cytochrome b-c1 complex subunit 9, putative	Core	0.323418	0.335179	0.162991	0.250731	0.292537	0.353524	0.392133	0.320928
Pf3D7_06_v3	915750	917549	PF3D7_0622700	conserved Plasmodium membrane protein, unknown function	Core	-0.054978	-0.385612	0.097282	-0.078173	-0.411856	-0.283657	-0.25614	-0.430314
Pf3D7_06_v3	919435	924278	PF3D7_0622800	leucine--tRNA ligase, putative	Core	0.163353	0.053004	0.03499	0.215295	0.147957	0.239036	0.094328	0.235666
Pf3D7_06_v3	924855	931324	PF3D7_0622900	AP2 domain transcription factor AP2Tel	Core	-0.001806	0.01053	0.032591	0.092933	0.06627	0.136294	0.101719	0.02512
Pf3D7_06_v3	936818	938901	PF3D7_0623000	chorismate synthase	Core	-0.017092	-0.101314	-0.091147	-0.13162	0.119543	-0.077685	0.026572	-0.021004
Pf3D7_06_v3	939410	943970	PF3D7_0623100	nuclear polyadenylated RNA-binding protein NAB2, putative	Core	-0.086771	-0.016642	-0.03938	-0.053732	0.020938	0.019983	0.00285	-0.060188
Pf3D7_06_v3	945879	947368	PF3D7_0623200	ferredoxin--NADP reductase	Core	0.013263	-0.056252	0.049989	0.189464	0.145099	0.105742	0.049763	0.072284
Pf3D7_06_v3	947369	948894	PF3D7_0623300	EGF-like membrane protein, putative	Core	-0.265258	-0.070843	-0.161228	-0.182187	-0.207458	-0.215788	-0.154595	-0.204524
Pf3D7_06_v3	949973	951756	PF3D7_0623400	MEI2-like RNA-binding protein, putative	Core	-0.075285	0.043391	-0.129573	0.030731	0.025424	-0.096895	0.006889	0.139111
Pf3D7_06_v3	952656	955098	PF3D7_0623500	superoxide dismutase [Fe]	Core	0.135112	0.232565	0.166943	0.378079	0.327515	0.144706	0.420064	0.210445
Pf3D7_06_v3	956515	958944	PF3D7_0623600	transcription or splicing factor-like protein, putative	Core	0.30596	0.250544	0.098869	0.240461	0.285039	0.234738	0.314107	0.23844
Pf3D7_06_v3	958945	962795	PF3D7_0623700	ATP-dependent RNA helicase SUV3, putative	Core	0.194184	0.201228	0.078452	0.241761	0.220842	0.170271	0.182817	0.249403
Pf3D7_06_v3	963491	971205	PF3D7_0623800	tyrosine kinase-like protein, putative	Core	0.152857	0.167384	0.068174	0.196304	0.22592	0.155096	0.209026	0.234207
Pf3D7_06_v3	976933	978299	PF3D7_0623900	ribonuclease H2 subunit A, putative	Core	-0.207658	-0.11758	-0.107087	-0.101439	-0.271714	-0.187718	-0.2843	-0.263847
Pf3D7_06_v3	980816	982797	PF3D7_0624000	hexokinase	Core	-0.170904	-0.035849	-0.256838	-0.079895	-0.051126	-0.089161	-0.071316	-0.125727
Pf3D7_06_v3	983696	985018	PF3D7_0624100	conserved protein, unknown function	Core	0.046588	-0.027301	0.030916	-0.048266	-0.066425	-0.066362	-0.09149	-0.015254
Pf3D7_06_v3	985019	987120	PF3D7_0624200	conserved Plasmodium protein, unknown function	Core	0.123559	0.017873	0.086543	-0.011435	-0.002703	-0.107808	0.075476	0.092641
Pf3D7_06_v3	987558	989886	PF3D7_0624300	CPW-WPC family protein	Core	0.267445	0.190144	0.28478	0.249196	0.389316	0.428379	0.393179	0.370159
Pf3D7_06_v3	990125	992448	PF3D7_0624400	conserved protein, unknown function	Core	-0.099373	-0.034495	-0.045138	-0.043124	-0.067449	0.028392	0.008759	0.009606
Pf3D7_06_v3	994034	994803	PF3D7_0624500	anaphase-promoting complex subunit 11, putative	Core	-0.065907	-0.12199	-0.018233	0.014043	-0.002021	-0.153918	-0.125566	-0.096119
Pf3D7_06_v3	999274	1007933	PF3D7_0624600	SNF2 helicase, putative	Core	-0.057702	-0.023462	-0.133718	-0.054114	-0.057113	0.008003	-0.082503	-0.030759
Pf3D7_06_v3	1009207	1010968	PF3D7_0624700	N-acetylglucosaminyl-phosphatidylinositol de-N-acetylase, putative	Core	-0.484763	-0.328308	-0.420252	-0.510997	-0.43865	-0.365025	-0.212616	-0.494789
Pf3D7_06_v3	1011179	1014819	PF3D7_0624800	conserved Plasmodium protein, unknown function	Core	-0.090016	-0.249521	0.050571	-0.166984	-0.157122	-0.156998	-0.157251	-0.200145
Pf3D7_06_v3	1015618	1018694	PF3D7_0624900	GAS8-like protein, putative	Core	-0.168031	0.020749	0.065605	0.02162	-0.133941	-0.053763	-0.108791	-0.026237
Pf3D7_06_v3	1019774	1022125	PF3D7_0625000	sphingomyelin synthase 1, putative	Core	0.08131	0.145604	0.077263	0.037788	0.098832	0.198429	-0.009471	0.227783
Pf3D7_06_v3	1022765	1024464	PF3D7_0625100	sphingomyelin synthase 2, putative	Core	0.180082	0.29005	0.141255	0.209339	0.292319	0.279698	0.276799	0.18061
Pf3D7_06_v3	1024929	1026579	PF3D7_0625200	conserved Plasmodium protein, unknown function	Core	0.048605	-0.097028	-0.132515	0.169691	0.297654	0.097153	0.044945	0.124047
Pf3D7_06_v3	1026580	1031407	PF3D7_0625300	DNA polymerase 1, putative	Core	0.150515	0.20497	0.074159	0.191601	0.246035	0.245541	0.129007	0.213
Pf3D7_06_v3	1032286	1034024	PF3D7_0625400	conserved Plasmodium protein, unknown function	Core	-0.393785	-0.279342	-0.189226	-0.407896	-0.474274	-0.261449	-0.365279	-0.425888
Pf3D7_06_v3	1035108	1036621	PF3D7_0625500	conserved Plasmodium membrane protein, unknown function	Core	0.288507	0.159805	0.039063	0.267987	0.145054	0.035341	0.018651	0.011499
Pf3D7_06_v3	1039405	1041800	PF3D7_0625600	poly(A) polymerase PAP, putative	Core	0.203254	0.332097	0.172666	0.28507	0.384347	0.248566	0.375138	0.36103
Pf3D7_06_v3	1043296	1045724	PF3D7_0625800	conserved Plasmodium protein, unknown function	Core	0.233346	0.244825	0.09413	0.225978	0.182404	0.171832	0.133192	0.260913
Pf3D7_06_v3	1046736	1048302	PF3D7_0625900	conserved Plasmodium protein, unknown function	Core	-0.001667	-0.024297	-0.023287	-0.134711	-0.303423	-0.114069	-0.237946	-0.286306
Pf3D7_06_v3	1048460	1054215	PF3D7_0626000	conserved Plasmodium protein, unknown function	Core	-0.141522	-0.123195	-0.164526	-0.279709	-0.189571	-0.20386	-0.1466	-0.264177
Pf3D7_06_v3	1055802	1058597	PF3D7_0626100	oxidoreductase, short-chain dehydrogenase family, putative	Core	0.111024	0.065232	-0.082584	0.069296	0.019291	0.110622	0.056197	0.134183
Pf3D7_06_v3	1058598	1060172	PF3D7_0626200	conserved Plasmodium protein, unknown function	Core	-0.603831	-0.555036	-0.680183	-0.611013	-0.440439	-0.340651	-0.544355	-0.536164
Pf3D7_06_v3	1060865	1063141	PF3D7_0626300	3-oxoacyl-acyl-carrier protein synthase I/II	Core	0.046306	0.021492	0.081303	0.054538	0.088252	0.020543	0.072387	-0.067304
Pf3D7_06_v3	1064897	1068876	PF3D7_0626400	CRAL/TRIO domain-containing protein, putative	Core	0.215422	0.160895	0.146273	0.168509	0.104512	0.197193	0.190782	0.177216
Pf3D7_06_v3	1069712	1073055	PF3D7_0626500	conserved Plasmodium protein, unknown function	Core	-0.094534	-0.005586	-0.074668	0.171812	0.151328	0.039984	-0.014566	0.148321
Pf3D7_06_v3	1073208	1074145	PF3D7_0626600	conserved Plasmodium protein, unknown function	Core	0.027882	0.218634	-0.066014	0.293356	0.047462	0.129844	0.35956	0.184808
Pf3D7_06_v3	1074768	1076386	PF3D7_0626700	ATPase	Core	-0.123717	-0.132853	-0.161915	-0.119237	-0.178977	-0.074008	-0.111036	-0.151186
Pf3D7_06_v3	1078745	1081570	PF3D7_0626800	pyruvate kinase	Core	0.047393	0.112284	0.085372	0.081301	0.190714	0.087184	0.098713	0.281526
Pf3D7_06_v3	1082660	1084268	PF3D7_0626900	mitochondrial ribosomal protein L46 precursor, putative	Core	-0.282885	-0.081534	-0.084025	-0.222352	-0.202929	-0.259394	-0.163935	-0.098699
Pf3D7_06_v3	1088940	1094578	PF3D7_0627100	ankyrin-repeat protein, putative	Core	0.101793	0.104894	0.141224	0.150459	0.14511	0.098379	0.12586	0.221836
Pf3D7_06_v3	1094815	1096623	PF3D7_0627200	myosin light chain, putative	Core	-0.139458	0.122569	-0.048852	0.080441	0.075478	0.083606	-0.046504	0.197285
Pf3D7_06_v3	1097050	1098899	PF3D7_0627300	E3 ubiquitin-protein ligase RNF5, putative	Core	-0.09518	-0.072633	-0.259107	-0.015996	-0.141642	-0.064741	-0.102936	0.010103
Pf3D7_06_v3	1100027	1101108	PF3D7_0627400	mitochondrial import inner membrane translocase subunit TIM22, putative	Core	-0.081329	-0.014394	-0.079153	-0.153006	-0.103712	-0.143719	0.037425	-0.124857
Pf3D7_06_v3	1101484	1103102	PF3D7_0627500	protein DJ-1	Core	0.199482	0.249864	0.181298	0.267012	0.172311	0.158281	0.18272	0.220614
Pf3D7_06_v3	1103765	1105449	PF3D7_0627600	conserved Plasmodium protein, unknown function	Core	0.049528	-0.057187	0.085594	-0.088247	-0.135463	0.080962	-0.063713	-0.06191
Pf3D7_06_v3	1107947	1111890	PF3D7_0627700	transportin	Core	0.021631	0.074545	0.147711	0.178133	0.089961	0.102198	0.099754	0.179156
Pf3D7_06_v3	1114294	1117787	PF3D7_0627800	acetyl-CoA synthetase, putative	Core	0.146331	0.086094	0.110825	0.188647	0.177238	0.081616	0.12798	0.220277
Pf3D7_06_v3	1119337	1121108	PF3D7_0627900	ribonuclease P protein subunit p29, putative	Core	0.321012	0.328341	0.264475	0.430655	0.566296	0.422138	0.4494	0.479515
Pf3D7_06_v3	1121440	1122461	PF3D7_0628000	6-pyruvoyltetrahydropterin synthase	Core	-0.008007	-0.236144	-0.201949	-0.017991	-0.120916	-0.0064	-0.024108	-0.017196
Pf3D7_06_v3	1122551	1153914	PF3D7_0628100	HECT-domain (ubiquitin-transferase), putative	Core	0.129589	0.098691	0.076463	0.085181	0.074952	0.125741	0.120427	0.078174
Pf3D7_06_v3	1159612	1169330	PF3D7_0628200	eukaryotic translation initiation factor 2-alpha kinase	Core	0.046901	0.072613	0.027334	0.07985	0.087971	0.058217	0.110123	0.071798
Pf3D7_06_v3	1170563	1173946	PF3D7_0628300	choline/ethanolaminephosphotransferase, putative	Core	0.138121	0.211202	0.132997	0.207891	0.153901	0.068333	0.169473	0.10005
Pf3D7_06_v3	1176015	1178820	PF3D7_0628400	protease, putative	Core	0.18821	0.054071	0.055939	0.058193	0.022024	0.144493	0.198196	0.046126
Pf3D7_06_v3	1178821	1180253	PF3D7_0628500	conserved Plasmodium protein, unknown function	Core	0.227091	0.092519	0.290601	0.439981	0.395944	0.339649	0.418458	0.371295
Pf3D7_06_v3	1180323	1182603	PF3D7_0628600	DNA methyltransferase 1-associated protein 1, putative	Core	0.034429	0.174903	0.174981	0.081367	-0.012406	0.056187	-0.077999	0.091092
Pf3D7_06_v3	1183646	1185806	PF3D7_0628700	conserved Plasmodium protein, unknown function	Core	0.339432	0.344704	0.218543	0.374448	0.478493	0.548727	0.384683	0.507997
Pf3D7_06_v3	1185807	1188894	PF3D7_0628800	glutamyl-tRNA(Gln) amidotransferase subunit B	Core	0.136168	0.072458	-0.001396	-0.075679	0.090415	0.027821	0.058574	0.103454
Pf3D7_06_v3	1189222	1194141	PF3D7_0628900	RAP protein, putative	Core	0.159429	0.077451	0.107608	0.063341	0.120505	0.218046	0.121995	0.104306
Pf3D7_06_v3	1194142	1195429	PF3D7_0629000	glucosamine 6-phosphate N-acetyltransferase	Core	-0.401869	-0.555726	-0.157077	-0.193206	-0.364667	-0.367532	-0.055352	-0.404988
Pf3D7_06_v3	1195791	1198288	PF3D7_0629100	nicotinate phosphoribosyltransferase, putative	Core	0.251665	0.313046	0.202992	0.239261	0.270033	0.243807	0.193701	0.276572
Pf3D7_06_v3	1199603	1201245	PF3D7_0629200	DnaJ protein, putative	Core	0.038703	-0.121286	0.030439	0.068308	-0.077361	-0.079268	-0.041739	-0.168674
Pf3D7_06_v3	1204940	1208031	PF3D7_0629300	phospholipase, putative	Core	0.128096	0.170186	0.246245	0.146138	0.175602	0.146583	0.198575	0.178264
Pf3D7_06_v3	1210170	1213012	PF3D7_0629400	polyadenylate-binding protein 3, putative	Core	-0.198536	-0.261205	-0.021155	-0.168231	-0.293443	-0.187784	-0.157134	-0.358153
Pf3D7_06_v3	1213698	1216255	PF3D7_0629500	amino acid transporter AAT1	Core	0.156333	0.112079	0.17283	-0.001493	0.085309	0.026281	0.086771	-0.002063
Pf3D7_06_v3	1218057	1219501	PF3D7_0629600	RNA-binding protein, putative	Core	0.29745	0.236065	0.220916	0.217279	0.123729	0.202003	0.144739	0.260756
Pf3D7_06_v3	1221691	1243172	PF3D7_0629700	SET domain protein, putative	Core	0.070389	0.114201	0.115668	0.107089	0.082261	0.107926	0.082817	0.102126
Pf3D7_06_v3	1243330	1247469	PF3D7_0629800	cullin-like protein, putative	Core	-0.021135	-0.049352	0.016529	-0.19006	-0.162993	-0.076367	-0.170083	-0.259323
Pf3D7_06_v3	1250162	1251851	PF3D7_0629900	sec14-like cytosolic factor or phosphatidylinositol/phosphatidylcholine transfer protein, putative	Core	-0.036284	0.13451	0.072723	-0.184562	-0.035612	-0.057445	-0.056017	-0.212329
Pf3D7_06_v3	1251852	1254235	PF3D7_0630000	CPW-WPC family protein	Core	0.26355	0.201499	0.234801	0.178903	0.184773	0.186949	0.388801	0.298162
Pf3D7_06_v3	1254657	1257190	PF3D7_0630100	conserved Plasmodium protein, unknown function	Core	0.02225	0.086452	0.023727	-0.140898	-0.076312	-0.064321	-0.163085	-0.169953
Pf3D7_06_v3	1258630	1260168	PF3D7_0630200	secreted ookinete protein, putative	Core	0.16939	0.237625	0.08393	0.282376	0.287045	0.19775	0.356651	0.357089
Pf3D7_06_v3	1260169	1269846	PF3D7_0630300	DNA polymerase epsilon catalytic subunit A, putative	Core	-0.119517	-0.088319	-0.062159	-0.140085	-0.147993	-0.171387	-0.154542	-0.168743
Pf3D7_06_v3	1272113	1273782	PF3D7_0630400	conserved Plasmodium protein, unknown function	Core	-0.2215	-0.138672	-0.095747	-0.274912	-0.284716	-0.196686	-0.142643	-0.159177
Pf3D7_06_v3	1276079	1278075	PF3D7_0630500	ribosome biogenesis protein YTM1, putative	Core	-0.186964	-0.093137	0.172225	-0.427468	-0.318031	-0.425717	-0.24646	-0.465191
Pf3D7_06_v3	1279570	1283496	PF3D7_0630600	conserved protein, unknown function	Core	-0.005119	0.049551	0.129038	-0.026337	0.03272	-0.003529	-0.038698	0.031646
Pf3D7_06_v3	1284808	1287281	PF3D7_0630700	bifunctional methylenetetrahydrofolate dehydrogenase/cyclohydrolase, putative	Core	0.065081	0.073595	0.109305	-0.024923	-0.002788	0.057688	-0.002468	-0.040166
Pf3D7_06_v3	1287987	1290920	PF3D7_0630800	TPH domain-containing protein, putative	Core	0.010737	-0.039608	-0.050274	-0.066944	-0.020762	0.050171	-0.079659	-0.16507
Pf3D7_06_v3	1290921	1293222	PF3D7_0630900	ATP-dependent RNA helicase HAS1	Core	0.244617	0.025557	0.108659	0.088173	0.126433	0.169619	0.087268	0.125761
Pf3D7_07_v3	79640	83193	PF3D7_0701900	Plasmodium exported protein, unknown function	Core	0.109761	0.091487	0.216113	0.116161	0.156653	0.110739	0.11936	0.179138
Pf3D7_07_v3	84547	85924	PF3D7_0702000	Plasmodium exported protein (hyp12), unknown function	Core	-0.139306	-0.111795	0.019271	-0.142626	-0.10136	-0.030921	-0.146965	-0.064913
Pf3D7_07_v3	88435	91136	PF3D7_0702100	Plasmodium exported protein (PHISTb), unknown function, pseudogene	Core	0.002642	-0.094242	-0.118219	-0.13821	0.031359	-0.067732	-0.18417	-0.037661
Pf3D7_07_v3	91617	93391	PF3D7_0702200	lysophospholipase, putative	Core	-0.035578	0.030601	0.151375	-0.072846	0.038445	-0.313243	-0.108573	-0.068567
Pf3D7_07_v3	96511	98980	PF3D7_0702300	sporozoite threonine and asparagine-rich protein	Core	0.004922	0.213699	-0.096997	0.140342	0.097364	0.060967	0.095814	0.234459
Pf3D7_07_v3	101444	102535	PF3D7_0702400	small exported membrane protein 1	Core	0.052282	0.036735	0.1947	0.1435	0.194838	0.188046	0.058072	0.183925
Pf3D7_07_v3	104707	106239	PF3D7_0702500	Plasmodium exported protein, unknown function	Core	0.125306	0.116289	-0.047953	-0.03088	0.053136	0.063311	-0.01843	0.048427
Pf3D7_07_v3	109665	110428	PF3D7_0702600	chitinase precursor fragment, truncated	Core	-0.077212	0.18546	0.267899	0.09659	0.130585	0.082835	0.142509	0.191706
Pf3D7_07_v3	112894	114198	PF3D7_0702900	centrin, putative	Core	-0.32434	-0.192152	-0.414054	-0.220645	-0.124781	-0.077049	-0.137959	-0.255539
Pf3D7_07_v3	114989	121020	PF3D7_0703000	conserved Plasmodium protein, unknown function	Core	-0.11193	-0.047535	-0.18875	-0.201395	-0.208244	-0.170747	-0.245441	-0.221114
Pf3D7_07_v3	121164	122206	PF3D7_0703100	cytosolic iron-sulfur assembly component 2, putative	Core	-0.063942	-0.435769	-0.076779	-0.199883	-0.411553	0.0055	-0.254938	-0.420887
Pf3D7_07_v3	122263	127385	PF3D7_0703200	conserved Plasmodium protein, unknown function	Core	-0.024687	0.016563	0.034697	-0.125664	-0.037564	-0.034677	-0.090361	0.004523
Pf3D7_07_v3	128290	129175	PF3D7_0703300	conserved Plasmodium protein, unknown function	Core	-0.221311	-0.245254	-0.140842	-0.252904	0.052135	-0.367962	-0.03299	-0.111913
Pf3D7_07_v3	129176	132082	PF3D7_0703400	conserved Plasmodium protein, unknown function	Core	0.035065	-0.011779	0.044504	0.056946	0.017188	0.096357	0.077114	0.093083
Pf3D7_07_v3	135356	142755	PF3D7_0703500	erythrocyte membrane-associated antigen	Core	0.143508	0.109793	0.07987	0.118656	0.067032	0.121608	0.139231	0.143037
Pf3D7_07_v3	143769	146203	PF3D7_0703600	conserved protein, unknown function	Core	-0.042977	0.061419	0.040567	0.008823	0.079554	-0.015496	-0.02237	-0.110635
Pf3D7_07_v3	146395	147644	PF3D7_0703700	conserved protein, unknown function	Core	0.180786	0.268788	0.124658	0.274683	0.261113	0.218129	0.278888	0.221326
Pf3D7_07_v3	149554	153150	PF3D7_0703800	conserved Plasmodium protein, unknown function	Core	0.100873	0.113159	0.066836	0.063342	0.049176	-0.03828	0.068474	0.077476
Pf3D7_07_v3	153151	166646	PF3D7_0703900	conserved Plasmodium membrane protein, unknown function	Core	0.03307	0.039342	0.020601	-0.045687	0.042403	-0.06205	-0.023292	-0.04084
Pf3D7_07_v3	167239	177545	PF3D7_0704000	conserved Plasmodium membrane protein, unknown function	Core	0.078624	0.056882	0.120389	-0.025219	0.033316	0.077164	0.102295	0.045468
Pf3D7_07_v3	179786	190965	PF3D7_0704100	conserved Plasmodium membrane protein, unknown function	Core	0.180476	0.214504	0.169262	0.227719	0.260135	0.256965	0.239741	0.290585
Pf3D7_07_v3	191059	195140	PF3D7_0704200	tRNA m5C-methyltransferase, putative	Core	0.285822	0.202774	0.277151	0.225949	0.316684	0.174616	0.258914	0.25948
Pf3D7_07_v3	197441	203499	PF3D7_0704300	conserved Plasmodium membrane protein, unknown function	Core	0.053909	0.087739	0.062384	-0.035879	0.051333	-0.020091	0.099465	-0.009051
Pf3D7_07_v3	204468	208000	PF3D7_0704400	phosphoinositide-binding protein, putative	Core	0.250665	0.172632	0.178768	0.120452	0.240104	0.253711	0.179425	0.133913
Pf3D7_07_v3	208440	213751	PF3D7_0704500	serine/threonine protein kinase, putative	Core	0.03946	-0.013871	0.061639	0.094251	0.004111	0.056912	0.111253	0.074359
Pf3D7_07_v3	215774	229322	PF3D7_0704600	E3 ubiquitin-protein ligase	Core	-0.016492	0.014064	-0.019079	-0.036651	-0.001246	0.009913	0.022773	0.008523
Pf3D7_07_v3	233151	237664	PF3D7_0704700	phosphopantetheine adenylyltransferase, putative	Core	0.290232	0.23315	0.173234	0.129299	0.250812	0.23285	0.251922	0.343163
Pf3D7_07_v3	237909	242302	PF3D7_0704800	protein phosphatase PPM12, putative	Core	0.230717	0.215522	0.177489	0.100431	0.082438	0.177801	0.155363	0.121966
Pf3D7_07_v3	243648	245266	PF3D7_0704900	peptide chain release factor 2	Core	-0.103945	-0.038998	-0.188705	-0.206592	-0.163568	-0.117721	-0.062813	-0.086206
Pf3D7_07_v3	246009	250402	PF3D7_0705000	mRNA cap guanine-N7 methyltransferase, putative	Core	0.147426	0.142196	0.171261	0.007061	0.104187	0.002798	0.053079	0.092321
Pf3D7_07_v3	252032	255501	PF3D7_0705100	conserved Plasmodium protein, unknown function	Core	0.058707	0.057835	0.080347	-0.02875	-0.039965	-0.023954	0.029198	0.10484
Pf3D7_07_v3	255836	260934	PF3D7_0705200	conserved Plasmodium protein, unknown function	Core	-0.048122	-0.056353	-0.057439	-0.164263	0.025919	-0.059939	-0.148571	-0.11285
Pf3D7_07_v3	261727	264704	PF3D7_0705300	origin recognition complex subunit 2	Core	0.059384	0.047376	0.080745	-0.063787	-0.0297	-0.044174	0.049946	-0.00719
Pf3D7_07_v3	264723	267688	PF3D7_0705400	DNA replication licensing factor MCM7	Core	0.059544	-0.090023	0.080856	0.062563	0.001723	-0.042181	0.063293	0.013407
Pf3D7_07_v3	269772	278956	PF3D7_0705500	inositol-phosphate phosphatase, putative	Core	0.036951	0.073593	0.038049	0.014471	0.075355	0.086035	0.059753	0.008152
Pf3D7_07_v3	280785	284683	PF3D7_0705600	RNA helicase, putative	Core	0.016467	0.067776	0.105714	-0.040784	0.059291	0.083439	0.037831	0.101344
Pf3D7_07_v3	285222	286416	PF3D7_0705700	40S ribosomal protein S29, putative	Core	0.095721	0.097312	-0.161385	0.150099	0.121838	0.211621	-0.027966	0.179401
Pf3D7_07_v3	287347	289338	PF3D7_0705800	cysteine-rich secretory protein, putative	Core	0.323191	0.186026	0.306905	0.018313	0.099737	0.295824	0.222417	0.16582
Pf3D7_07_v3	289850	291470	PF3D7_0705900	ATP synthase subunit C, putative	Core	-0.358127	-0.185214	0.064916	-0.210593	-0.261985	-0.07798	-0.220789	-0.410139
Pf3D7_07_v3	293150	297297	PF3D7_0706000	importin-7, putative	Core	-0.201529	-0.120615	0.050907	-0.252378	-0.226972	-0.24916	-0.209707	-0.150441
Pf3D7_07_v3	297298	303309	PF3D7_0706100	conserved Plasmodium protein, unknown function	Core	-0.058119	-0.077509	-0.097498	-0.002047	-0.048834	-0.033194	0.046047	-0.135008
Pf3D7_07_v3	305313	306282	PF3D7_0706300	conserved Plasmodium protein, unknown function	Core	0.193445	0.04914	0.014845	0.116944	0.296091	0.19776	0.320043	0.215915
Pf3D7_07_v3	309652	315272	PF3D7_0706500	conserved Plasmodium protein, unknown function	Core	-0.036012	-0.04018	0.095784	0.025888	0.062194	-0.059597	0.069588	0.0188
Pf3D7_07_v3	319998	322531	PF3D7_0706600	conserved Plasmodium protein, unknown function	Core	-0.205516	-0.067608	-0.047775	-0.119863	-0.104371	-0.353101	-0.256291	-0.197953
Pf3D7_07_v3	322657	325778	PF3D7_0706700	DNA mismatch repair protein MSH2, putative	Core	0.081237	0.009176	0.189096	-0.08357	0.023	-0.112268	0.021127	-0.090987
Pf3D7_07_v3	329686	336575	PF3D7_0707200	conserved Plasmodium protein, unknown function	Core	0.142729	0.081003	0.077417	0.123445	0.087667	0.077349	0.034768	0.042348
Pf3D7_07_v3	338635	342333	PF3D7_0707300	rhoptry-associated membrane antigen	Core	-0.081993	0.001376	-0.141209	-0.07421	0.054041	-0.050119	0.042728	0.051144
Pf3D7_07_v3	343662	346153	PF3D7_0707400	AAA family ATPase, putative	Core	-0.162057	-0.085392	-0.097378	-0.080879	-0.070605	-0.097177	-0.15559	-0.115689
Pf3D7_07_v3	348027	353332	PF3D7_0707500	conserved Plasmodium protein, unknown function	Core	-0.336655	-0.363018	-0.173609	-0.372785	-0.381996	-0.471134	-0.303489	-0.375327
Pf3D7_07_v3	353736	354970	PF3D7_0707600	mediator of RNA polymerase II transcription subunit 10, putative	Core	-0.292718	-0.082583	-0.066571	-0.191369	-0.327533	0.120723	-0.231388	-0.17449
Pf3D7_07_v3	357450	360835	PF3D7_0707700	E3 ubiquitin-protein ligase, putative	Core	0.044899	0.063234	0.130768	0.030663	-0.020392	0.053597	-0.073487	0.006994
Pf3D7_07_v3	361755	366029	PF3D7_0707800	RAP protein, putative	Core	0.054824	0.016024	-0.049543	0.176477	0.018081	0.060626	0.022636	0.020538
Pf3D7_07_v3	366679	367958	PF3D7_0707900	ribosomal protein S8e, putative	Core	-0.190875	-0.20149	-0.099991	-0.0937	-0.295911	-0.093569	-0.220708	-0.254266
Pf3D7_07_v3	368457	371922	PF3D7_0708000	cytoskeleton associated protein, putative	Core	0.039681	0.082643	0.025663	-0.041868	-0.049045	0.049249	0.040357	0.011915
Pf3D7_07_v3	372647	373356	PF3D7_0708100	DNA-directed RNA polymerases I, II, and III subunit RPABC5, putative	Core	-0.143006	-0.094468	-0.139039	-0.012534	-0.07569	0.100421	-0.15592	-0.209313
Pf3D7_07_v3	373993	377643	PF3D7_0708200	conserved Plasmodium protein, unknown function	Core	0.089928	0.142303	-0.016031	0.12388	0.117793	0.222767	0.21019	0.171537
Pf3D7_07_v3	377781	379555	PF3D7_0708300	EKC/KEOPS complex subunit BUD32	Core	-0.043564	0.083182	0.094741	0.101604	-0.159997	-0.018086	0.03335	-0.027341
Pf3D7_07_v3	381342	384864	PF3D7_0708400	heat shock protein 90	Core	-0.066365	-0.109637	-0.11528	-0.041376	-0.167833	-0.103328	-0.105589	-0.05751
Pf3D7_07_v3	385333	388571	PF3D7_0708500	heat shock protein 86 family protein	Core	-0.023814	0.075064	0.104983	0.07379	0.084931	0.036122	0.049244	-0.012944
Pf3D7_07_v3	389223	390615	PF3D7_0708600	inner membrane complex protein 1d, putative	Core	-0.112107	-0.036539	-0.019809	-0.061093	0.06303	0.057655	0.14875	-0.039515
Pf3D7_07_v3	391252	392438	PF3D7_0708700	Cg8 protein	Core	-0.199347	-0.374675	-0.291776	-0.436409	-0.231774	-0.013367	-0.261561	-0.309338
Pf3D7_07_v3	395461	398582	PF3D7_0708800	heat shock protein 110	Core	-0.011075	-0.073706	-0.007997	-0.125132	-0.127302	-0.031719	-0.063322	0.036418
Pf3D7_07_v3	399040	400493	PF3D7_0708900	protein SCO1, putative	Core	-0.09593	-0.063279	-0.077789	-0.043825	-0.090579	-0.194128	-0.152433	0.001136
Pf3D7_07_v3	402972	406567	PF3D7_0709000	chloroquine resistance transporter	Core	-0.050161	-0.175587	-0.081492	-0.104421	-0.077665	-0.137642	-0.093823	-0.082861
Pf3D7_07_v3	407965	412152	PF3D7_0709100	Cg1 protein	Core	-0.033334	-0.075988	-0.003923	-0.030484	0.016051	-0.031601	-0.057948	-0.039084
Pf3D7_07_v3	412153	413360	PF3D7_0709200	glutaredoxin-like protein	Core	-0.387355	-0.397514	-0.547532	-0.267193	-0.406726	-0.333035	-0.204061	-0.28819
Pf3D7_07_v3	413361	421999	PF3D7_0709300	Cg2 protein	Core	-0.058182	-0.030814	-0.081251	0.008022	-0.026158	-0.001417	-0.089088	-0.058688
Pf3D7_07_v3	422986	427484	PF3D7_0709400	Cg7 protein	Core	-0.101847	-0.097557	-0.034714	-0.046705	-0.046436	-0.151432	-0.069986	-0.219556
Pf3D7_07_v3	429607	434008	PF3D7_0709600	ribonucleases P/MRP protein subunit POP1, putative	Core	0.006124	0.036411	0.092647	-0.047195	0.113618	0.091721	0.026827	-0.041744
Pf3D7_07_v3	434839	436445	PF3D7_0709700	prodrug activation and resistance esterase	Core	0.033816	-0.021075	-0.132215	0.046712	0.071148	0.106947	0.032245	-0.065581
Pf3D7_07_v3	438326	446131	PF3D7_0709900	conserved protein, unknown function	Core	-0.070709	-0.052913	-0.019296	-0.029057	-0.033435	-0.036574	-0.01958	-0.016633
Pf3D7_07_v3	447265	458746	PF3D7_0710000	conserved Plasmodium protein, unknown function	Core	-0.292423	-0.250811	-0.107606	-0.258284	-0.242502	-0.283741	-0.25767	-0.330067
Pf3D7_07_v3	459807	461686	PF3D7_0710100	conserved protein, unknown function	Core	0.044706	-0.189453	0.084907	-0.194868	-0.351202	-0.08447	-0.119275	-0.205878
Pf3D7_07_v3	462855	472087	PF3D7_0710200	conserved Plasmodium protein, unknown function	Core	-0.013386	-0.097943	-0.083261	0.090865	0.049233	0.019481	0.004191	0.069506
Pf3D7_07_v3	472251	473791	PF3D7_0710300	conserved protein, unknown function	Core	-0.08098	-0.016771	-0.08702	0.067549	-0.004074	0.111571	0.210967	0.036491
Pf3D7_07_v3	474373	475918	PF3D7_0710400	DNA repair protein RAD14, putative	Core	-0.296228	-0.090505	-0.096694	-0.317059	-0.263436	-0.263371	-0.229322	-0.435014
Pf3D7_07_v3	475919	477802	PF3D7_0710500	conserved protein, unknown function	Core	0.088597	0.091939	0.000708	0.150736	0.142417	0.158226	0.033275	0.003568
Pf3D7_07_v3	478218	479388	PF3D7_0710600	60S ribosomal protein L34	Core	0.075228	-0.071061	0.142155	0.144337	0.041642	0.228957	0.34066	0.073627
Pf3D7_07_v3	482451	484081	PF3D7_0710800	protein transport protein USE1, putative	Core	-0.007556	0.108488	-0.005067	0.130251	0.152551	0.074022	0.152042	0.010902
Pf3D7_07_v3	484588	486287	PF3D7_0710900	50S ribosomal protein L1, mitochondrial, putative	Core	0.09939	0.035508	0.136073	0.263567	0.003636	0.17924	0.179571	0.1485
Pf3D7_07_v3	487031	491220	PF3D7_0711000	AAA family ATPase, CDC48 subfamily	Core	0.026895	0.011516	0.02409	0.087146	0.038108	0.091219	-0.012293	0.024937
Pf3D7_07_v3	492269	493482	PF3D7_0711100	conserved protein, unknown function	Core	-0.882563	-1.05858	-0.603762	-0.638531	-0.908083	-0.909789	-0.947846	-0.847187
Pf3D7_07_v3	494988	498490	PF3D7_0711200	conserved Plasmodium protein, unknown function	Core	0.033796	0.285214	0.031813	0.120127	0.22282	0.189551	0.253533	0.250548
Pf3D7_07_v3	499086	499945	PF3D7_0711300	conserved Plasmodium protein, unknown function	Core	0.151111	0.186361	0.21686	0.38347	0.327239	0.468435	0.444894	0.205228
Pf3D7_07_v3	500158	502844	PF3D7_0711400	histone deacetylase complex subunit SAP18, putative	Core	0.171016	0.049889	0.085496	0.118998	0.029044	0.05707	0.101921	0.086308
Pf3D7_07_v3	504995	507561	PF3D7_0711500	regulator of chromosome condensation, putative	Core	0.297345	0.276671	0.276696	0.355384	0.302038	0.300262	0.251155	0.328555
Pf3D7_07_v3	605403	606690	PF3D7_0713100	Pfmc-2TM Maurer's cleft two transmembrane protein	Core	0.28257	-0.023612	-0.248328	-0.036889	-0.019009	0.05662	-0.032458	0.070255
Pf3D7_07_v3	606861	608035	PF3D7_0713200	exported protein family 1	Core	-0.525719	-0.588734	-0.051403	-0.665455	-0.749358	-0.576896	-1.06275	-0.81255
Pf3D7_07_v3	609047	610772	PF3D7_0713300	erythrocyte membrane protein 1 (PfEMP1), pseudogene	Core	0.102795	0.102655	-0.012446	0.077058	-0.023098	0.013819	0.11337	0.056335
Pf3D7_07_v3	612208	613990	PF3D7_0713400	GPCR-like receptor SR25	Core	0.510145	0.579738	0.226986	0.582208	0.53295	0.510319	0.750481	0.650443
Pf3D7_07_v3	614135	617499	PF3D7_0713500	conserved Plasmodium protein, unknown function	Core	0.011592	0.038933	0.07689	-0.101928	-0.1117	-0.057681	0.048128	-0.094694
Pf3D7_07_v3	617683	621117	PF3D7_0713600	mitochondrial ribosomal protein S5 precursor, putative	Core	0.084115	0.037567	0.035169	0.06759	0.07742	0.055101	0.09473	0.198377
Pf3D7_07_v3	621213	623771	PF3D7_0713700	conserved Plasmodium protein, unknown function	Core	0.271439	0.324692	0.420456	0.403637	0.490924	0.654383	0.474663	0.553463
Pf3D7_07_v3	624129	625550	PF3D7_0713800	negative elongation factor A, putative	Core	0.567094	0.398785	0.309657	0.594191	0.622778	0.537103	0.505582	0.589619
Pf3D7_07_v3	626817	638026	PF3D7_0713900	conserved Plasmodium protein, unknown function	Core	0.050961	0.046747	0.063662	0.085663	0.065546	0.061961	0.031027	0.010943
Pf3D7_07_v3	642851	643722	PF3D7_0714000	histone H2B variant	Core	-0.081249	-0.172182	-0.114557	-0.214717	-0.032148	-0.215379	-0.048383	-0.105441
Pf3D7_07_v3	646469	649017	PF3D7_0714100	MAATS1 domain-containing protein, putative	Core	-0.055199	-0.08119	-0.138164	0.156135	-0.132625	-0.057422	-0.175017	-0.035829
Pf3D7_07_v3	650584	655169	PF3D7_0714200	conserved Plasmodium protein, unknown function	Core	0.184409	0.302589	0.193856	0.279739	0.258702	0.221818	0.307797	0.236229
Pf3D7_07_v3	656621	661919	PF3D7_0714300	palmitoyltransferase DHHC4, putative	Core	0.244362	0.233726	0.236365	0.293669	0.238339	0.141898	0.21534	0.281737
Pf3D7_07_v3	662034	663657	PF3D7_0714400	calmodulin, putative	Core	-0.392998	-0.193519	-0.170062	-0.307497	-0.359323	-0.267178	-0.363418	-0.399155
Pf3D7_07_v3	664706	666417	PF3D7_0714500	transcription elongation factor s-II, putative	Core	-0.131164	-0.059827	-0.130033	-0.277858	-0.151159	-0.108124	-0.174087	-0.313735
Pf3D7_07_v3	667735	669962	PF3D7_0714600	conserved protein, unknown function	Core	-0.063979	-0.171903	-0.152166	-0.105717	0.037987	-0.136814	-0.152664	-0.090558
Pf3D7_07_v3	673201	674514	PF3D7_0715000	4-nitrophenylphosphatase	Core	-0.434524	-0.227597	-0.086357	-0.467629	-0.450352	-0.398575	-0.403933	-0.539988
Pf3D7_07_v3	674515	675380	PF3D7_0715100	C-Myc-binding protein, putative	Core	0.090622	-0.034351	-0.002011	-0.081546	-0.206338	0.055804	-0.166619	-0.17396
Pf3D7_07_v3	675811	682931	PF3D7_0715200	conserved Plasmodium protein, unknown function	Core	-0.120309	-0.030917	-0.112936	-0.124203	-0.129317	-0.111927	-0.171396	-0.179047
Pf3D7_07_v3	684289	686941	PF3D7_0715300	calcium/calmodulin-dependent protein kinase, putative	Core	-0.201346	-0.155136	-0.282814	-0.176523	-0.303633	-0.207976	-0.235648	-0.208026
Pf3D7_07_v3	687641	689098	PF3D7_0715400	secreted ookinete protein, putative	Core	0.072944	0.065057	0.025311	0.028836	0.075075	0.088507	-0.010481	0.059187
Pf3D7_07_v3	689293	690307	PF3D7_0715500	ATP synthase subunit epsilon, mitochondrial, putative	Core	-0.101468	-0.119956	-0.301962	-0.093792	-0.046129	-0.086198	-0.052879	-0.163434
Pf3D7_07_v3	690818	693582	PF3D7_0715600	GTP-binding translation elongation factor tu family protein, putative	Core	-0.033934	-0.032427	-0.052111	0.095056	-0.006977	-0.005808	0.147986	0.101863
Pf3D7_07_v3	694273	695132	PF3D7_0715700	conserved protein, unknown function	Core	-0.060607	0.015111	-0.330197	-0.059685	0.164199	0.152242	0.106378	0.029026
Pf3D7_07_v3	695350	697154	PF3D7_0715800	drug/metabolite transporter DMT1, putative	Core	-0.008516	-0.094133	-0.018749	-0.068532	-0.060867	-0.15373	-0.214635	-0.147639
Pf3D7_07_v3	698989	701159	PF3D7_0715900	cation diffusion facilitator family protein, putative	Core	-0.109438	0.012684	-0.156569	-0.371549	-0.196772	-0.167881	-0.280527	-0.170132
Pf3D7_07_v3	702957	706834	PF3D7_0716000	RNA-binding protein, putative	Core	0.182855	0.059296	0.178097	0.035902	0.08684	0.137929	0.019634	0.064868
Pf3D7_07_v3	707449	711158	PF3D7_0716100	protein SDA1, putative	Core	-0.166164	-0.106319	-0.030946	-0.05497	-0.083118	-0.130749	-0.181163	-0.109802
Pf3D7_07_v3	712219	715217	PF3D7_0716200	PDCD2 domain-containing protein, putative	Core	-0.064816	-0.006026	-0.012074	-0.035814	0.008153	-0.052193	-0.118012	-0.080546
Pf3D7_07_v3	717031	719218	PF3D7_0716300	conserved protein, unknown function	Core	-0.352649	-0.204556	-0.11892	-0.224567	-0.355615	-0.249834	-0.277235	-0.090486
Pf3D7_07_v3	719760	721592	PF3D7_0716400	transcription initiation factor IIA subunit 1, putative	Core	-0.211111	-0.26575	-0.13872	-0.418729	-0.30573	-0.439927	-0.281538	-0.370481
Pf3D7_07_v3	721593	724965	PF3D7_0716500	conserved Plasmodium protein, unknown function	Core	0.173795	0.121716	0.061055	0.110089	0.132313	0.096677	0.114803	0.094577
Pf3D7_07_v3	725046	727469	PF3D7_0716600	cysteine desulfurase	Core	0.170421	0.154728	-0.047741	0.207532	0.269898	0.021554	0.109517	0.195649
Pf3D7_07_v3	727859	731376	PF3D7_0716700	conserved Plasmodium protein, unknown function	Core	-0.032858	0.003865	-0.034092	-0.064823	-0.013436	-0.029335	-0.017346	-0.084779
Pf3D7_07_v3	731820	733746	PF3D7_0716800	eukaryotic translation initiation factor 3 subunit I, putative	Core	-0.027844	-0.033431	-0.07721	-0.016986	0.007506	-0.12976	-0.10535	-0.089364
Pf3D7_07_v3	736120	737588	PF3D7_0716900	drug/metabolite transporter DMT2	Core	-0.032498	-0.125358	-0.090757	0.009324	-0.137946	-0.232436	0.048257	-0.039018
Pf3D7_07_v3	738328	741459	PF3D7_0717000	conserved Plasmodium membrane protein, unknown function	Core	0.105557	0.25677	0.061026	0.0514	0.098394	0.072419	0.076676	0.084608
Pf3D7_07_v3	741760	745046	PF3D7_0717100	conserved Plasmodium protein, unknown function	Core	-0.018712	-0.029099	-0.068826	0.038594	0.00938	-0.011774	0.022614	-0.006458
Pf3D7_07_v3	745047	746913	PF3D7_0717200	conserved Plasmodium protein, unknown function	Core	0.03852	0.007744	0.045818	0.023198	0.044538	-0.145531	-0.12525	-0.005988
Pf3D7_07_v3	748740	750949	PF3D7_0717300	transcription initiation factor IIE subunit alpha, putative	Core	-0.189818	-0.13467	-0.015918	0.031657	-0.002877	0.106402	-0.049387	0.019747
Pf3D7_07_v3	751627	754382	PF3D7_0717400	queuine tRNA-ribosyltransferase, putative	Core	-0.093797	-0.128826	-0.146246	-0.202291	-0.175978	-0.113259	-0.12678	-0.173931
Pf3D7_07_v3	755513	757946	PF3D7_0717500	calcium-dependent protein kinase 4	Core	0.049921	0.061901	-0.00253	0.09928	0.049613	0.06967	-0.050762	0.141392
Pf3D7_07_v3	758470	763127	PF3D7_0717600	conserved Plasmodium protein, unknown function	Core	0.159824	0.161357	0.085332	0.144177	0.169059	0.187265	0.096722	0.160749
Pf3D7_07_v3	764544	766663	PF3D7_0717700	serine--tRNA ligase, putative	Core	-0.069914	-0.054742	0.07065	0.120707	0.009061	-0.003263	-0.037347	0.071978
Pf3D7_07_v3	767107	772199	PF3D7_0717800	conserved Plasmodium protein, unknown function	Core	0.128758	0.147949	0.145148	0.168945	0.12346	0.132753	0.136068	0.20327
Pf3D7_07_v3	772701	775514	PF3D7_0717900	thioredoxin-like protein	Core	0.079733	0.050741	-0.049369	0.061865	0.055321	-0.001113	-0.026361	0.091062
Pf3D7_07_v3	775891	795887	PF3D7_0718000	dynein heavy chain, putative	Core	0.026004	0.042056	-0.012934	0.057275	0.086914	0.003429	0.022023	0.074062
Pf3D7_07_v3	796264	804989	PF3D7_0718100	exported serine/threonine protein kinase	Core	0.083046	0.08374	0.081603	0.187655	0.108883	0.116455	0.072959	0.1038
Pf3D7_07_v3	812051	820885	PF3D7_0718300	cysteine repeat modular protein 2	Core	-0.055018	-0.003223	0.074438	-0.081828	-0.155034	-0.094851	-0.146764	-0.052782
Pf3D7_07_v3	822188	823265	PF3D7_0718400	mitochondrial ribosomal protein S8 precursor, putative	Core	-0.163706	-0.034035	0.002892	-0.071739	-0.013406	-0.071435	0.063916	-0.12387
Pf3D7_07_v3	824195	826134	PF3D7_0718500	prefoldin subunit 3, putative	Core	0.284572	0.109361	0.086501	0.3335	0.20532	0.283422	0.226907	0.317121
Pf3D7_07_v3	826587	831427	PF3D7_0718600	conserved Plasmodium protein, unknown function	Core	0.029324	0.073003	0.054871	0.140048	0.129431	0.028616	0.139152	0.087854
Pf3D7_07_v3	831428	833172	PF3D7_0718700	conserved Plasmodium membrane protein, unknown function	Core	-0.068217	-0.037885	-0.039326	-0.148546	-0.079203	-0.164464	-0.248012	-0.05437
Pf3D7_07_v3	833380	835301	PF3D7_0718800	conserved protein, unknown function	Core	-0.304924	-0.139284	-0.043194	-0.279998	-0.225251	-0.228654	-0.368175	-0.277382
Pf3D7_07_v3	835707	837111	PF3D7_0718900	conserved Plasmodium protein, unknown function	Core	0.035568	0.040486	-0.094395	-0.066899	0.050636	-0.040301	-0.050521	0.074958
Pf3D7_07_v3	837885	838793	PF3D7_0719000	conserved protein, unknown function	Core	-0.524616	-0.474854	-0.188005	-0.641642	-0.72201	-0.699557	-0.833516	-1.02254
Pf3D7_07_v3	838794	840274	PF3D7_0719100	ATP synthase F0 subunit a-like protein, putative	Core	-0.101924	-0.142586	0.117977	-0.043419	-0.209935	-0.357006	-0.347655	-0.202809
Pf3D7_07_v3	840858	843080	PF3D7_0719200	NIMA related kinase 4	Core	-0.114082	-0.06456	-0.131219	-0.14342	-0.08531	-0.187943	-0.240933	-0.14378
Pf3D7_07_v3	844245	847843	PF3D7_0719300	actin-related protein, putative	Core	0.059206	0.085112	0.040564	0.020244	0.100101	-0.011449	-0.079652	-0.038643
Pf3D7_07_v3	848148	853843	PF3D7_0719400	conserved Plasmodium protein, unknown function	Core	0.102361	0.087572	0.078084	0.157734	0.142926	0.005108	0.107279	0.114495
Pf3D7_07_v3	854402	856904	PF3D7_0719500	LEM3/CDC50 family protein, putative	Core	-0.032615	-0.041683	0.083567	-0.083918	0.110549	-0.053817	-0.077168	-0.066311
Pf3D7_07_v3	858492	859742	PF3D7_0719600	60S ribosomal protein L11a, putative	Core	0.033964	0.127653	-0.00936	0.111963	-0.004646	0.082501	0.061638	0.070731
Pf3D7_07_v3	861333	862737	PF3D7_0719700	40S ribosomal protein S10, putative	Core	-0.05545	0.100304	-0.05601	0.099087	0.031861	-0.127662	0.156767	0.02201
Pf3D7_07_v3	863202	865063	PF3D7_0719800	conserved protein, unknown function	Core	0.189825	0.248186	0.08095	0.244541	0.353726	0.179883	0.200671	0.356168
Pf3D7_07_v3	865677	876382	PF3D7_0719900	conserved Plasmodium membrane protein, unknown function	Core	0.168379	0.172615	0.137447	0.158581	0.17738	0.203546	0.217654	0.198635
Pf3D7_07_v3	876545	877682	PF3D7_0720000	exosome complex component CSL4, putative	Core	0.241863	0.344798	0.069551	0.262085	0.342578	0.298759	0.339896	0.27284
Pf3D7_07_v3	877683	878882	PF3D7_0720100	pre-rRNA-processing protein ESF2, putative	Core	0.172441	0.134003	0.076198	0.222346	0.313645	0.25444	0.279763	0.15887
Pf3D7_07_v3	879204	880196	PF3D7_0720200	conserved protein, unknown function	Core	0.184302	0.243957	0.235064	0.386114	0.37662	0.323142	0.363681	0.245444
Pf3D7_07_v3	880215	881113	PF3D7_0720300	conserved Plasmodium protein, unknown function	Core	0.115409	0.140621	0.120288	0.160582	0.262283	0.075491	0.26002	0.105777
Pf3D7_07_v3	882686	885238	PF3D7_0720400	apoptosis-inducing factor, putative	Core	0.01244	0.09289	-0.05689	0.049564	0.074452	0.079893	-0.03413	0.074736
Pf3D7_07_v3	886096	887651	PF3D7_0720500	conserved Plasmodium protein, unknown function	Core	0.092244	0.121464	0.080536	0.042551	0.013408	-0.123665	-0.091633	0.02175
Pf3D7_07_v3	887652	889628	PF3D7_0720600	conserved protein, unknown function	Core	0.242236	0.163513	0.249597	0.204693	0.232207	0.260381	0.095066	0.249332
Pf3D7_07_v3	891433	899301	PF3D7_0720700	phosphoinositide-binding protein, putative	Core	0.015127	-0.004944	-0.058566	-0.001648	0.052951	0.009411	0.002979	0.014432
Pf3D7_07_v3	899501	901343	PF3D7_0720800	Ham1-like protein, putative	Core	0.172528	0.165963	0.002635	0.216148	0.291809	0.192171	0.119006	0.159953
Pf3D7_07_v3	901344	903037	PF3D7_0720900	tetratricopeptide repeat protein, putative	Core	0.396995	0.286335	0.229126	0.254336	0.182259	0.271188	0.341798	0.23872
Pf3D7_07_v3	903893	914921	PF3D7_0721000	conserved Plasmodium membrane protein, unknown function	Core	0.125473	0.139965	0.1404	0.107629	0.116437	0.138695	0.185213	0.144128
Pf3D7_07_v3	916184	917418	PF3D7_0721100	conserved protein, unknown function	Core	0.113213	0.134634	0.107203	0.097044	0.021624	-0.011945	-0.040233	0.176399
Pf3D7_07_v3	917708	921066	PF3D7_0721200	conserved Plasmodium protein, unknown function	Core	0.272872	0.276389	0.183909	0.335067	0.401861	0.23078	0.244038	0.354139
Pf3D7_07_v3	922035	925234	PF3D7_0721300	ATP-dependent RNA helicase DBP7, putative	Core	0.119878	0.164684	0.009975	0.114843	0.120139	0.008503	0.068014	0.092705
Pf3D7_07_v3	926442	928271	PF3D7_0721400	rhoptry protein, putative	Core	-0.248179	-0.346777	-0.197919	-0.169217	-0.218787	-0.192294	-0.258578	-0.183354
Pf3D7_07_v3	928272	931103	PF3D7_0721500	conserved Plasmodium membrane protein, unknown function	Core	-0.212375	0.020043	-0.145069	0.09762	-0.235059	-0.233099	-0.20495	-0.040755
Pf3D7_07_v3	931209	932414	PF3D7_0721600	40S ribosomal protein S5, putative	Core	-0.073953	-0.030776	-0.286425	-0.047981	-0.064525	-0.226081	-0.05815	-0.08116
Pf3D7_07_v3	935247	937150	PF3D7_0721700	secreted ookinete protein, putative	Core	-0.061961	-0.09066	-0.073877	-0.01597	-0.023583	-0.030857	-0.087264	-0.093392
Pf3D7_07_v3	938029	939145	PF3D7_0721800	conserved Plasmodium protein, unknown function	Core	0.232827	0.3407	0.260824	0.164465	0.366504	0.44122	0.223765	0.307917
Pf3D7_07_v3	939465	940500	PF3D7_0721900	V-type ATPase V0 subunit e, putative	Core	0.329742	0.071593	0.161321	0.014766	0.23688	0.117738	0.183491	0.189815
Pf3D7_07_v3	941526	942763	PF3D7_0722000	conserved Plasmodium protein, unknown function	Core	0.041415	-0.022711	0.215112	-0.220829	-0.163256	-0.02379	-0.062918	-0.116369
Pf3D7_07_v3	943773	945484	PF3D7_0722100	protein pelota homolog, putative	Core	0.025089	0.049759	0.067768	0.036731	0.031642	0.126152	0.141396	0.073167
Pf3D7_07_v3	946113	948862	PF3D7_0722200	rhoptry-associated leucine zipper-like protein 1	Core	0.005292	-0.001391	0.033507	-0.036392	0.1968	0.060616	0.08492	0.087898
Pf3D7_07_v3	949199	953364	PF3D7_0722300	ubiquitin carboxyl-terminal hydrolase, putative	Core	0.186119	0.174258	0.058812	0.245071	0.226011	0.105228	0.165713	0.19923
Pf3D7_07_v3	954534	956593	PF3D7_0722400	Obg-like ATPase 1, putative	Core	-0.112178	-0.07434	-0.129341	-0.15388	-0.065239	-0.095069	-0.097784	-0.075025
Pf3D7_07_v3	956670	958267	PF3D7_0722500	pre-mRNA-splicing factor CWC15, putative	Core	-0.03804	-0.090017	0.148375	-0.000456	-0.09448	0.054425	-0.080275	0.045383
Pf3D7_07_v3	958636	960944	PF3D7_0722600	U3 small nucleolar RNA-associated protein 7, putative	Core	-0.065125	0.06666	-0.023714	-0.039643	0.099889	0.013172	0.158246	0.05762
Pf3D7_07_v3	961781	962697	PF3D7_0722700	conserved protein, unknown function	Core	0.1101	-0.016871	-0.205648	0.07401	0.00558	0.013323	0.02529	0.062356
Pf3D7_07_v3	963120	965359	PF3D7_0722800	conserved protein, unknown function	Core	-0.05715	0.036151	0.039762	-0.010451	-0.062788	0.025122	0.036944	-0.062863
Pf3D7_07_v3	965414	968032	PF3D7_0722900	conserved protein, unknown function	Core	-0.040178	0.119148	0.103406	0.126882	0.07878	0.159546	0.19433	0.104481
Pf3D7_07_v3	968586	969985	PF3D7_0723000	tRNAHis guanylyltransferase, putative	Core	-0.359745	-0.335409	-0.249353	-0.497112	-0.606922	-0.491112	-0.678567	-0.705942
Pf3D7_07_v3	970242	972127	PF3D7_0723100	protein CPH1, putative	Core	0.237648	0.096005	0.092487	0.168562	0.082385	0.189193	0.235011	0.123965
Pf3D7_07_v3	972408	974522	PF3D7_0723200	conserved Plasmodium protein, unknown function	Core	-0.044457	0.020091	-0.131862	-0.037009	0.085663	0.084101	0.123125	0.020569
Pf3D7_07_v3	975516	978658	PF3D7_0723300	conserved protein, unknown function	Core	0.199723	0.20028	0.129253	0.200145	0.245344	0.245628	0.24737	0.187835
Pf3D7_07_v3	978670	983438	PF3D7_0723400	conserved Plasmodium protein, unknown function	Core	0.112327	0.100507	0.139008	0.144517	0.089673	-0.001879	0.159275	0.161509
Pf3D7_07_v3	984528	985708	PF3D7_0723500	dynactin subunit 5, putative	Core	0.127069	0.075763	0.085984	-0.16918	0.145156	-0.04904	-0.034446	0.085009
Pf3D7_07_v3	986348	987615	PF3D7_0723600	proteasome assembly chaperone 4, putative	Core	0.05967	-0.144217	0.152358	0.113405	0.095838	-0.276658	-0.069529	0.030113
Pf3D7_07_v3	987895	991493	PF3D7_0723700	metallo-hydrolase/oxidoreductase, putative	Core	0.066976	0.138904	0.106539	0.198939	0.205646	0.169384	0.173014	0.128057
Pf3D7_07_v3	992982	1000467	PF3D7_0723800	conserved Plasmodium protein, unknown function	Core	0.139577	0.142003	0.120522	0.18412	0.215573	0.17447	0.109521	0.153098
Pf3D7_07_v3	1000468	1004996	PF3D7_0723900	RNA-binding protein, putative	Core	0.21472	0.261229	0.191437	0.210137	0.232796	0.125095	0.240782	0.125973
Pf3D7_07_v3	1006085	1012395	PF3D7_0724000	Rab GTPase activator and protein kinase, putative	Core	-0.029646	0.043753	0.010655	0.079871	0.120489	0.086815	0.042349	-0.04119
Pf3D7_07_v3	1013045	1016699	PF3D7_0724100	conserved Plasmodium protein, unknown function	Core	0.144406	0.213893	0.04797	0.189229	0.164838	0.231268	0.112139	0.202602
Pf3D7_07_v3	1019134	1020917	PF3D7_0724200	type 2A phosphatase-associated protein 42, putative	Core	-0.280396	-0.297169	-0.115542	-0.508846	-0.112753	-0.300485	-0.457238	-0.389099
Pf3D7_07_v3	1021258	1022880	PF3D7_0724300	ubiquinone biosynthesis O-methyltransferase, putative	Core	0.168045	0.127691	0.191545	-0.157446	0.115296	-0.083967	0.066522	-0.012937
Pf3D7_07_v3	1023401	1024371	PF3D7_0724400	mitochondrial import inner membrane translocase subunit TIM14, putative	Core	0.04221	-0.274962	0.112638	-0.180904	0.053785	-0.060849	-0.032537	0.005398
Pf3D7_07_v3	1024422	1026305	PF3D7_0724500	conserved Plasmodium protein, unknown function	Core	-0.016568	0.096946	-0.035905	-0.047331	0.119415	-0.033533	0.097414	0.093752
Pf3D7_07_v3	1026306	1033327	PF3D7_0724600	protein kinase, putative	Core	0.049822	0.085081	0.048519	0.06509	0.13924	0.021536	-0.01544	0.081729
Pf3D7_07_v3	1034719	1046359	PF3D7_0724700	conserved Plasmodium protein, unknown function	Core	0.060175	0.052577	-0.004468	0.025216	0.055635	0.010896	0.019877	0.054628
Pf3D7_07_v3	1047177	1049612	PF3D7_0724800	kelch domain-containing protein, putative	Core	-0.095096	-0.064153	-0.138042	0.005031	0.008519	-0.066078	-0.104806	-0.021077
Pf3D7_07_v3	1052215	1058408	PF3D7_0724900	kinesin-19, putative	Core	-0.010313	0.021731	-0.019597	0.021073	-0.014229	0.038218	0.052001	-0.00984
Pf3D7_07_v3	1058683	1063226	PF3D7_0725000	exonuclease I, putative	Core	0.18422	0.109827	0.138215	0.117145	0.216659	0.192175	0.188524	0.223613
Pf3D7_07_v3	1065002	1070490	PF3D7_0725100	conserved Plasmodium membrane protein, unknown function	Core	0.153343	0.168745	0.056329	0.09072	0.192702	0.096175	0.168877	0.124511
Pf3D7_07_v3	1070730	1071969	PF3D7_0725200	mago nashi protein homologue, putative	Core	0.359196	0.364491	0.175145	0.514437	0.596323	0.356903	0.489099	0.640075
Pf3D7_07_v3	1071970	1075004	PF3D7_0725300	conserved protein, unknown function	Core	0.248319	0.251334	0.230017	0.30633	0.321784	0.217461	0.321384	0.234671
Pf3D7_07_v3	1078765	1080305	PF3D7_0725400	conserved Plasmodium protein, unknown function	Core	0.278698	-0.032067	-0.042942	0.159433	0.226384	0.033406	0.164464	0.144305
Pf3D7_07_v3	1083511	1085847	PF3D7_0725600	18S ribosomal RNA	Core	-1.20334	-1.11688	-1.11112	-1.12391	-1.20277	-1.14342	-0.828824	-1.08379
Pf3D7_07_v3	1086570	1090607	PF3D7_0726000	28S ribosomal RNA	Core	-1.60577	-1.80295	-1.84334	-1.67402	-1.39676	-1.65972	-1.52922	-1.62462
Pf3D7_07_v3	1093316	1096372	PF3D7_0726100	Plasmodium exported protein, unknown function	Core	0.041265	0.106363	0.080932	0.140382	0.173537	0.056881	0.145489	0.284714
Pf3D7_07_v3	1099884	1103217	PF3D7_0726200	serine/threonine protein kinase, FIKK family	Core	-0.054216	-0.065683	0.00773	-0.019035	-0.034172	-0.088195	-0.128494	-0.038103
Pf3D7_07_v3	1103906	1108597	PF3D7_0726300	DNA mismatch repair protein PMS1, putative	Core	0.086352	0.102067	0.16549	0.017784	0.117323	0.041467	0.110855	0.087215
Pf3D7_07_v3	1108598	1124742	PF3D7_0726400	conserved Plasmodium membrane protein, unknown function	Core	0.041852	0.062817	0.000813	-0.007608	0.07196	0.062522	0.054022	0.044585
Pf3D7_07_v3	1126306	1136827	PF3D7_0726500	ubiquitin carboxyl-terminal hydrolase, putative	Core	0.132833	0.119536	0.113075	0.134976	0.193495	0.184583	0.138296	0.196427
Pf3D7_07_v3	1140229	1143004	PF3D7_0726600	conserved Plasmodium protein, unknown function	Core	0.15372	0.096951	0.147079	0.168461	0.200589	0.158663	0.117155	0.16331
Pf3D7_07_v3	1145398	1147388	PF3D7_0726900	mitochondrial import inner membrane translocase subunit TIM50, putative	Core	-0.153541	-0.120718	-0.067828	-0.163631	-0.214373	-0.2011	-0.112731	-0.133802
Pf3D7_07_v3	1147389	1151308	PF3D7_0727000	vacuolar protein sorting-associated protein 53, putative	Core	0.311665	0.260109	0.096874	0.237913	0.212473	0.204895	0.325618	0.348321
Pf3D7_07_v3	1151905	1155605	PF3D7_0727100	conserved protein, unknown function	Core	0.150404	0.09115	0.051095	0.201623	0.087088	0.205502	0.125521	0.178165
Pf3D7_07_v3	1156498	1158659	PF3D7_0727200	cysteine desulfurase, putative	Core	-0.069376	-0.055972	-0.05501	-0.118283	-0.006295	-0.026426	-0.112588	-0.124184
Pf3D7_07_v3	1159450	1162070	PF3D7_0727300	DNA (cytosine-5)-methyltransferase	Core	0.22731	0.141193	0.113738	0.12479	0.249249	0.183623	0.20456	0.248743
Pf3D7_07_v3	1162460	1164081	PF3D7_0727400	proteasome subunit alpha type-5, putative	Core	0.058412	0.151382	0.100517	0.131568	-0.043756	0.150133	-0.042615	0.102439
Pf3D7_07_v3	1164205	1166828	PF3D7_0727500	mTERF domain-containing protein, putative	Core	0.188147	0.074234	0.137647	0.221625	0.154436	0.150998	0.130432	0.149292
Pf3D7_07_v3	1167191	1171051	PF3D7_0727600	conserved Plasmodium protein, unknown function	Core	0.199889	0.030546	0.116269	0.090599	-0.043966	-0.090517	-0.02392	-0.067186
Pf3D7_07_v3	1171052	1174406	PF3D7_0727700	conserved Plasmodium protein, unknown function	Core	0.387641	0.339174	0.12145	0.309748	0.332272	0.266338	0.279057	0.359156
Pf3D7_07_v3	1175694	1181950	PF3D7_0727800	cation transporting ATPase, putative	Core	0.099867	0.075743	0.044251	0.07405	0.180604	0.081372	0.065879	0.164209
Pf3D7_07_v3	1184151	1190422	PF3D7_0727900	conserved Plasmodium protein, unknown function	Core	0.230043	0.321694	0.133943	0.245263	0.356663	0.420552	0.334332	0.310118
Pf3D7_07_v3	1190929	1192539	PF3D7_0728000	eukaryotic translation initiation factor 2 subunit alpha	Core	0.175017	0.139105	0.024768	0.137058	0.071007	0.030483	-0.048131	0.052519
Pf3D7_07_v3	1193366	1210551	PF3D7_0728100	conserved Plasmodium membrane protein, unknown function	Core	0.119953	0.201598	0.100377	0.169754	0.177541	0.184448	0.127355	0.135228
Pf3D7_07_v3	1211407	1213679	PF3D7_0728200	actin-like protein, putative	Core	0.147298	0.19482	0.020896	0.111584	0.077641	-0.014906	-0.023066	0.039901
Pf3D7_07_v3	1213680	1214726	PF3D7_0728300	conserved protein, unknown function	Core	-0.151428	0.015402	-0.238496	-0.116149	-0.079028	-0.072618	-0.079257	-0.196982
Pf3D7_07_v3	1215926	1217451	PF3D7_0728500	conserved Plasmodium protein, unknown function	Core	-0.315441	-0.435203	0.003016	-0.647255	-0.357373	-0.321693	-0.486285	-0.429705
Pf3D7_07_v3	1218176	1225723	PF3D7_0728600	RING zinc finger protein, putative	Core	0.050215	0.04487	0.010037	0.100407	0.057741	0.082667	0.074857	-0.000763
Pf3D7_07_v3	1225779	1228964	PF3D7_0728700	alpha/beta hydrolase, putative	Core	-0.1813	-0.120742	-0.097382	-0.169933	-0.070175	-0.109746	-0.098649	-0.05873
Pf3D7_07_v3	1230339	1232226	PF3D7_0728800	conserved Plasmodium protein, unknown function	Core	-0.020823	-0.030364	-0.082227	-0.178702	-0.107476	-0.018823	-0.103184	0.011711
Pf3D7_07_v3	1232227	1234922	PF3D7_0728900	RNA-binding protein, putative	Core	0.096555	0.060091	-0.06659	0.025896	0.041853	0.171513	-0.002196	0.066677
Pf3D7_07_v3	1235449	1236957	PF3D7_0729000	signal recognition particle subunit SRP9	Core	0.464026	0.596606	0.416191	0.371183	0.598172	0.608855	0.626334	0.440418
Pf3D7_07_v3	1238196	1246438	PF3D7_0729100	conserved Plasmodium protein, unknown function	Core	0.014289	-0.006133	-0.00691	0.006063	0.012613	-0.056999	-0.044987	0.000225
Pf3D7_07_v3	1247148	1248514	PF3D7_0729200	1-cys peroxiredoxin	Core	0.010768	-0.111165	0.066186	0.016915	0.07523	0.04056	0.058214	0.041304
Pf3D7_07_v3	1248587	1251753	PF3D7_0729300	60S ribosomal export protein NMD3, putative	Core	0.01277	-0.071425	-0.030202	-0.054463	-0.170407	-0.062369	-0.007943	-0.108416
Pf3D7_07_v3	1252597	1254347	PF3D7_0729400	ribosome biogenesis protein BRX1, putative	Core	0.03944	0.097423	0.190616	-0.017101	0.189097	0.04888	0.086719	0.06941
Pf3D7_07_v3	1255121	1257903	PF3D7_0729500	mRNA (N6-adenosine)-methyltransferase, putative	Core	-0.057461	-0.130093	-0.062637	-0.13297	-0.161568	-0.048097	-0.145126	-0.287752
Pf3D7_07_v3	1258537	1259942	PF3D7_0729600	conserved Plasmodium protein, unknown function	Core	0.18719	-0.035982	0.06831	0.044545	0.125584	0.185444	0.259051	0.210412
Pf3D7_07_v3	1259943	1263030	PF3D7_0729700	conserved protein, unknown function	Core	0.005207	0.128161	0.049393	-0.008706	-0.044283	0.068258	-0.129736	-0.036366
Pf3D7_07_v3	1265660	1281566	PF3D7_0729900	dynein heavy chain, putative	Core	0.094122	0.049226	-0.000579	0.089329	0.071057	0.076934	0.064838	0.030978
Pf3D7_07_v3	1282663	1285769	PF3D7_0730100	tRNA pseudouridine synthase D, putative	Core	0.187337	0.273959	0.173148	0.176362	0.172063	0.183347	0.199943	0.237351
Pf3D7_07_v3	1285807	1289649	PF3D7_0730200	AP-4 complex subunit beta, putative	Core	0.132357	0.126878	0.037479	0.061941	0.18665	0.181922	0.157746	0.070889
Pf3D7_07_v3	1297209	1301704	PF3D7_0730300	AP2 domain transcription factor AP2-L, putative	Core	-0.100626	-0.068173	-0.127586	-0.103109	-0.07853	-0.152303	-0.045429	-0.16895
Pf3D7_07_v3	1304097	1305346	PF3D7_0730400	IMP1-like protein, putative	Core	-0.366739	-0.189557	-0.310131	-0.18636	-0.225694	-0.325104	-0.23526	-0.266518
Pf3D7_07_v3	1305644	1314465	PF3D7_0730500	conserved Plasmodium protein, unknown function	Core	-0.07278	-0.132166	-0.062157	-0.099968	-0.067244	-0.070822	-0.081651	-0.142814
Pf3D7_07_v3	1321056	1322617	PF3D7_0730800	Plasmodium exported protein, unknown function, unspecified product	Core	0.097047	0.110355	0.099278	0.026233	0.001195	0.07125	-0.002415	0.052491
Pf3D7_07_v3	1325125	1332063	PF3D7_0730900	EMP1-trafficking protein	Core	-0.108749	0.024846	-0.075749	-0.0574	-0.142021	-0.051138	-0.077163	0.000384
Pf3D7_07_v3	1332925	1335188	PF3D7_0731000	unspecified product	Core	-0.090461	-0.119138	-0.10552	-0.03741	0.087137	0.059999	-0.013838	0.136539
Pf3D7_07_v3	1338709	1342040	PF3D7_0731100	EMP1-trafficking protein	Core	-0.008358	0.018717	0.043324	0.01517	-0.010487	-0.025043	0.110937	0.004177
Pf3D7_07_v3	1342592	1344246	PF3D7_0731200	Plasmodium exported protein, unknown function	Core	0.086259	0.124881	0.390536	0.069394	0.008076	0.171484	-0.028537	0.146123
Pf3D7_07_v3	1349782	1351399	PF3D7_0731300	Plasmodium exported protein (PHISTb), unknown function	Core	-0.480101	-0.555498	-0.397381	-0.751454	-0.447715	-0.534402	-0.694804	-0.638521
Pf3D7_07_v3	1353508	1355732	PF3D7_0731400	serine/threonine protein kinase, FIKK family, pseudogene	Core	0.065888	0.039303	0.039262	0.006266	-0.027316	0.017428	0.098824	0.009581
Pf3D7_07_v3	1357805	1363179	PF3D7_0731500	erythrocyte binding antigen-175	Core	0.031541	0.102874	-0.045056	0.048661	0.01594	0.082157	0.091747	0.096282
Pf3D7_07_v3	1367911	1370846	PF3D7_0731600	acyl-CoA synthetase	Core	0.278542	0.226984	0.310827	0.314603	0.249027	0.264907	0.201898	0.256594
Pf3D7_07_v3	1371813	1373010	PF3D7_0731700	Plasmodium exported protein (hyp9), unknown function	Core	-0.115402	-0.051234	0.101312	-0.134656	0.117361	-0.083578	-0.060609	-0.077416
Pf3D7_07_v3	1378368	1381019	PF3D7_0731800	alpha/beta hydrolase, putative	Core	0.272783	0.117106	0.035517	0.137075	0.252076	0.17059	0.111815	0.206238
Pf3D7_08_v3	79573	80892	PF3D7_0800800	Plasmodium exported protein (hyp7), unknown function	Core	0.114946	-0.030427	0.115958	-0.023103	0.025423	0.168813	0.023073	0.183318
Pf3D7_08_v3	82878	84154	PF3D7_0800900	Plasmodium exported protein (hyp7), unknown function, pseudogene	Core	0.206753	0.137503	0.116156	0.225533	0.23632	0.16328	0.050202	0.289003
Pf3D7_08_v3	84318	88672	PF3D7_0801000	Plasmodium exported protein (PHISTc), unknown function	Core	-0.078072	-0.061659	-0.109434	-0.09879	-0.00477	-0.122639	-0.092387	-0.05098
Pf3D7_08_v3	91147	97821	PF3D7_0801100	28S ribosomal RNA	Core	0.06494	0.04696	0.075969	-0.059927	-0.017611	-0.039478	-0.136718	-0.03014
Pf3D7_08_v3	98640	99301	PF3D7_0801200	5.8S ribosomal RNA	Core	0.08708	0.235324	0.125145	0.204195	0.176779	0.258239	0.225341	0.233693
Pf3D7_08_v3	101704	103076	PF3D7_0801300	von Willebrand factor A domain-related protein	Core	0.017064	0.116946	0.193967	0.005742	-0.02588	0.119543	-0.105368	0.11621
Pf3D7_08_v3	104275	105138	PF3D7_0801400	conserved Plasmodium protein, unknown function	Core	0.076917	-0.063498	-0.065532	-0.367329	-0.079221	-0.117998	0.105584	0.009383
Pf3D7_08_v3	106343	108492	PF3D7_0801500	nucleolar protein 10, putative	Core	-0.058934	0.099719	0.017785	-0.091775	-0.017061	-0.234738	-0.127598	-0.119188
Pf3D7_08_v3	108930	109807	PF3D7_0801600	conserved protein, unknown function	Core	0.32665	0.307492	0.487943	0.540144	0.126452	0.36384	0.371735	0.386263
Pf3D7_08_v3	112049	118127	PF3D7_0801700	sentrin-specific protease 2, putative	Core	-0.023521	0.048795	0.097453	0.001791	0.088288	0.064626	0.035904	-0.037142
Pf3D7_08_v3	118782	122317	PF3D7_0801800	mannose-6-phosphate isomerase, putative	Core	-0.090127	0.026349	-0.015908	-0.080844	0.004629	-0.086029	-0.018484	0.001141
Pf3D7_08_v3	128599	143087	PF3D7_0801900	lysine-specific histone demethylase, putative	Core	0.176028	0.169684	0.107689	0.119376	0.193608	0.135408	0.185234	0.115186
Pf3D7_08_v3	145839	150532	PF3D7_0802000	glutamate dehydrogenase, putative	Core	-0.003439	0.025976	0.049571	-0.098993	-0.079113	-0.012739	-0.04519	-0.057935
Pf3D7_08_v3	151558	159918	PF3D7_0802100	AP2 domain transcription factor, putative	Core	0.187988	0.237058	0.117081	0.179909	0.213241	0.207295	0.200179	0.219963
Pf3D7_08_v3	165166	166328	PF3D7_0802200	1-cys peroxiredoxin	Core	0.101633	-0.037849	-0.099177	-0.235778	-0.171817	-0.331082	-0.0234	-0.239749
Pf3D7_08_v3	166819	170684	PF3D7_0802300	periodic tryptophan protein 2, putative	Core	0.195391	0.133503	0.210782	0.096139	0.122696	0.203297	0.214996	0.17916
Pf3D7_08_v3	171615	174516	PF3D7_0802400	conserved Plasmodium protein, unknown function	Core	0.182774	0.105534	0.09122	0.082129	0.122856	0.091534	0.097759	0.166658
Pf3D7_08_v3	174517	179156	PF3D7_0802500	inositol 5-phosphatase, putative	Core	0.142944	0.165108	0.134951	0.074418	0.126298	0.146492	0.069726	0.28764
Pf3D7_08_v3	180313	188339	PF3D7_0802600	adenylyl cyclase beta	Core	0.079552	0.009766	0.121582	-0.056294	-0.06704	-0.096533	-0.058777	-0.076879
Pf3D7_08_v3	188340	190566	PF3D7_0802700	conserved Plasmodium protein, unknown function	Core	0.060999	0.191839	0.089796	-0.089547	-0.157295	0.060726	0.031707	-0.234139
Pf3D7_08_v3	191726	194353	PF3D7_0802800	serine/threonine protein phosphatase 2B catalytic subunit A	Core	0.092503	0.159007	0.089333	0.075753	0.114928	0.037979	0.045451	0.160503
Pf3D7_08_v3	194898	195928	PF3D7_0802900	conserved Plasmodium protein, unknown function	Core	-0.112729	-0.41591	-0.26706	-0.081819	0.019277	0.116297	-0.101267	-0.213168
Pf3D7_08_v3	196331	198864	PF3D7_0803000	peptidyl-prolyl cis-trans isomerase	Core	0.100319	0.014763	-0.151172	-0.052529	0.022134	-0.085719	-0.060835	0.080054
Pf3D7_08_v3	198931	203168	PF3D7_0803100	U3 small nucleolar RNA-associated protein 14, putative	Core	-0.046211	-0.014469	0.046389	-0.135436	-0.081889	-0.085754	-0.010324	-0.066883
Pf3D7_08_v3	203991	206911	PF3D7_0803200	filament assembling protein, putative	Core	0.372737	0.189629	0.240611	0.315751	0.245188	0.165964	0.202803	0.329675
Pf3D7_08_v3	208201	210541	PF3D7_0803300	mitogen-activated protein kinase organizer 1, putative	Core	-0.004641	0.030622	-0.084696	-0.072331	-0.071564	0.01301	0.015406	-0.106512
Pf3D7_08_v3	212002	216221	PF3D7_0803400	DNA repair and recombination protein RAD54, putative	Core	0.127193	0.077946	0.149544	0.028948	0.086369	0.100653	0.084448	0.0879
Pf3D7_08_v3	217638	222541	PF3D7_0803500	AAA family ATPase, putative	Core	0.143545	0.132469	0.151676	0.126357	0.205942	0.151713	0.166095	0.117807
Pf3D7_08_v3	223512	230459	PF3D7_0803600	conserved Plasmodium protein, unknown function	Core	0.071881	0.112247	0.070356	-0.017866	0.020947	0.017966	-0.005392	0.045256
Pf3D7_08_v3	231148	233006	PF3D7_0803700	tubulin gamma chain	Core	0.196104	0.195926	0.127992	0.277484	0.177321	0.143841	0.188981	0.118846
Pf3D7_08_v3	233217	234676	PF3D7_0803800	proteasome subunit beta type-4	Core	0.043248	0.167641	0.04884	0.118717	0.126208	0.10112	0.23178	0.217558
Pf3D7_08_v3	237603	241298	PF3D7_0804000	cactin homolog, putative	Core	0.097924	0.16912	0.009932	0.075337	0.055882	0.057228	0.058153	0.080597
Pf3D7_08_v3	241853	245025	PF3D7_0804300	zinc finger protein, putative	Core	0.012133	0.059678	0.106174	-0.047339	-0.119965	-0.122421	-0.086273	-0.065931
Pf3D7_08_v3	245461	248183	PF3D7_0804400	methionine aminopeptidase 1c, putative	Core	0.156991	0.148208	0.095616	0.089863	0.171747	0.177593	0.103726	0.097966
Pf3D7_08_v3	249833	268646	PF3D7_0804500	conserved Plasmodium membrane protein, unknown function	Core	0.015191	0.029529	0.037618	0.01995	0.046575	0.039501	0.003012	-0.012744
Pf3D7_08_v3	268647	270946	PF3D7_0804600	tRNA pseudouridine synthase, putative	Core	0.173607	0.233006	0.16051	0.164258	0.275108	0.132603	0.216672	0.142414
Pf3D7_08_v3	271167	277663	PF3D7_0804700	conserved Plasmodium protein, unknown function	Core	0.173005	0.26311	0.090493	0.285274	0.254269	0.197296	0.17123	0.253344
Pf3D7_08_v3	278131	279284	PF3D7_0804800	peptidyl-prolyl cis-trans isomerase	Core	0.066161	0.030424	-0.019145	0.161574	0.18429	0.19535	0.19519	0.088583
Pf3D7_08_v3	279461	281436	PF3D7_0804900	GTPase-activating protein, putative	Core	0.15114	0.165135	0.158363	0.129835	0.222286	0.041077	0.136714	0.102843
Pf3D7_08_v3	282816	284772	PF3D7_0805000	alpha/beta hydrolase, putative	Core	0.145919	0.233019	0.188848	0.153968	0.240655	0.114241	0.121315	0.230961
Pf3D7_08_v3	286709	288870	PF3D7_0805100	conserved protein, unknown function	Core	-0.223292	-0.225984	-0.29522	-0.159304	-0.232966	-0.235748	-0.182955	-0.129771
Pf3D7_08_v3	290652	291433	PF3D7_0805200	gamete release protein, putative	Core	0.018188	0.150913	-0.029797	0.030444	-0.034094	-0.1143	0.021618	-0.175122
Pf3D7_08_v3	292863	297121	PF3D7_0805300	conserved Plasmodium protein, unknown function	Core	0.241795	0.167272	0.101156	0.126669	0.149437	0.15466	0.283717	0.256136
Pf3D7_08_v3	303120	304846	PF3D7_0805400	N-acetyltransferase, GNAT family, putative	Core	0.228568	0.204107	0.175872	0.094245	0.185181	0.10346	0.291393	0.019649
Pf3D7_08_v3	305045	308799	PF3D7_0805500	conserved Plasmodium protein, unknown function	Core	-0.064771	-0.07402	0.0223	-0.069404	-0.070043	-0.060091	-0.098715	-0.108751
Pf3D7_08_v3	311784	313210	PF3D7_0805600	PAP2-like protein, putative	Core	0.006204	-0.014039	-0.209365	-0.078114	0.003087	-0.26752	-0.096775	-0.193144
Pf3D7_08_v3	313922	318976	PF3D7_0805700	serine/threonine protein kinase, FIKK family	Core	0.040068	0.045268	0.035399	0.023495	0.060967	-0.030058	0.072335	0.100253
Pf3D7_08_v3	322117	323927	PF3D7_0805800	conserved Plasmodium protein, unknown function	Core	0.101339	0.088282	0.217409	0.032884	-0.003003	0.021118	-0.131542	0.111488
Pf3D7_08_v3	324029	325905	PF3D7_0805900	conserved protein, unknown function	Core	0.173355	0.236635	0.037863	0.039339	0.378024	0.162632	0.249422	0.295266
Pf3D7_08_v3	325965	330254	PF3D7_0806000	AAA family ATPase, putative	Core	-0.032051	0.0417	-0.02954	0.011837	-0.060604	-0.047764	0.054859	-0.009628
Pf3D7_08_v3	330401	332928	PF3D7_0806100	conserved Plasmodium protein, unknown function	Core	0.06506	0.050114	0.182033	0.010731	0.020893	-0.09658	-0.096055	0.028791
Pf3D7_08_v3	333129	337814	PF3D7_0806200	Dpy-19-like C-mannosyltransferase, putative	Core	-0.10362	-0.088226	-0.07475	-0.156205	-0.107586	-0.131348	-0.147868	-0.260652
Pf3D7_08_v3	337815	343504	PF3D7_0806300	ferlin-like protein, putative	Core	-0.026928	-0.065728	-0.048302	-0.134132	-0.102633	-0.145184	-0.109523	-0.160235
Pf3D7_08_v3	344038	345071	PF3D7_0806400	UDP-N-acetylglucosamine transferase subunit ALG13, putative	Core	0.046945	0.066702	-0.118082	0.062369	0.014035	-0.18806	-0.128247	-0.05937
Pf3D7_08_v3	345177	347704	PF3D7_0806500	DnaJ protein, putative	Core	-0.213458	-0.162839	-0.250459	-0.128914	-0.083843	-0.125362	-0.076841	-0.231558
Pf3D7_08_v3	349067	353612	PF3D7_0806600	kinesin-like protein, putative	Core	-0.002012	-0.057259	-0.124764	-0.058257	0.061761	-0.046015	-0.009419	-0.053343
Pf3D7_08_v3	354222	362646	PF3D7_0806700	conserved Plasmodium membrane protein, unknown function	Core	0.006246	0.029938	-0.067573	-0.003057	0.004865	-0.062655	-0.061696	-0.036931
Pf3D7_08_v3	363010	366671	PF3D7_0806800	V-type proton ATPase subunit a, putative	Core	0.078456	0.03314	0.097912	0.094306	0.121824	-0.006649	0.045236	0.111751
Pf3D7_08_v3	368357	369996	PF3D7_0806900	conserved protein, unknown function	Core	0.197132	0.059111	0.03244	0.163851	0.303245	0.058632	0.192868	0.106118
Pf3D7_08_v3	370534	372762	PF3D7_0807000	YEATS domain-containing protein, putative	Core	0.068269	-0.011006	-0.071232	-0.013462	0.020955	-0.136045	-0.062138	0.013139
Pf3D7_08_v3	372763	377117	PF3D7_0807100	DNA helicase PSH3	Core	-0.146512	-0.071621	-0.153501	-0.076751	0.007995	-0.1218	-0.116515	-0.034299
Pf3D7_08_v3	377774	379696	PF3D7_0807200	conserved Plasmodium membrane protein, unknown function	Core	0.209674	0.30108	0.144031	0.229099	0.353283	0.29048	0.387817	0.350662
Pf3D7_08_v3	381314	383097	PF3D7_0807300	ras-related protein Rab-18	Core	-0.210148	-0.237064	-0.153026	-0.303752	-0.223222	-0.440794	-0.428193	-0.358325
Pf3D7_08_v3	384048	386047	PF3D7_0807400	coenzyme Q-binding protein COQ10 homolog, mitochondrial	Core	-0.343438	-0.397501	-0.143095	-0.468705	-0.922612	-0.747546	-0.534566	-0.680144
Pf3D7_08_v3	386969	388614	PF3D7_0807500	proteasome subunit alpha type-6, putative	Core	0.011514	0.045031	-0.019757	-0.082097	0.036097	-0.096633	-0.071562	0.111258
Pf3D7_08_v3	389346	394509	PF3D7_0807600	conserved Plasmodium protein, unknown function	Core	-0.243915	-0.119464	-0.140615	-0.162892	-0.261939	-0.312253	-0.24078	-0.240906
Pf3D7_08_v3	395398	399037	PF3D7_0807700	serine protease DegP	Core	-0.051779	-0.116722	0.064717	-0.164263	0.093249	-0.05477	-0.091593	-0.082976
Pf3D7_08_v3	399341	401610	PF3D7_0807800	26S proteasome regulatory subunit RPN10, putative	Core	0.176454	0.221265	0.204393	0.230661	0.257785	0.118735	0.186586	0.201871
Pf3D7_08_v3	402345	404391	PF3D7_0807900	tyrosine--tRNA ligase	Core	-0.250526	-0.20235	-0.132289	-0.183306	-0.175507	-0.223471	-0.310686	-0.195078
Pf3D7_08_v3	404746	409334	PF3D7_0808000	conserved Plasmodium protein, unknown function	Core	0.068863	0.046844	0.042851	0.055333	0.124212	0.099692	-0.014057	-0.025434
Pf3D7_08_v3	409686	415418	PF3D7_0808100	AP-3 complex subunit delta, putative	Core	0.105323	0.107175	0.042318	0.15701	0.210558	0.178214	0.254015	0.276777
Pf3D7_08_v3	416094	418315	PF3D7_0808200	plasmepsin X	Core	-0.021488	0.018519	0.054455	0.024471	0.138169	0.034527	-0.089372	0.035478
Pf3D7_08_v3	421243	422890	PF3D7_0808300	ubiquitin regulatory protein, putative	Core	-0.156849	-0.118742	-0.138397	-0.112703	-0.234635	-0.050768	-0.226045	-0.129819
Pf3D7_08_v3	423277	424786	PF3D7_0808400	coatomer subunit epsilon, putative	Core	0.162258	0.254221	0.253615	0.129791	0.145333	0.221545	0.128572	0.076691
Pf3D7_08_v3	467693	472143	PF3D7_0809200	asparagine-rich antigen Pfa55-14	Core	0.004914	-0.084532	0.028307	-0.054887	0.097448	0.049787	-0.0283	-0.013273
Pf3D7_08_v3	474003	475429	PF3D7_0809300	unspecified product	Core	-0.013884	0.034812	-0.049773	-0.07611	0.032994	0.024188	0.137237	0.240171
Pf3D7_08_v3	475430	478318	PF3D7_0809400	conserved protein, unknown function	Core	0.020486	0.065648	0.073039	0.098685	0.163605	0.126035	0.045694	0.106542
Pf3D7_08_v3	478319	479076	PF3D7_0809500	histone acetyltransferase subunit NuA4, putative	Core	-0.113133	-0.206628	-0.064363	-0.116979	0.009083	-0.126317	0.051567	-0.053148
Pf3D7_08_v3	479730	497632	PF3D7_0809600	peptidase family C50, putative	Core	-0.010689	0.010851	0.042456	0.040955	0.022607	0.015979	0.002783	0.041927
Pf3D7_08_v3	499213	501819	PF3D7_0809700	RuvB-like helicase 1	Core	0.092691	0.06335	0.044193	0.013632	0.112782	0.172118	-0.008438	0.210053
Pf3D7_08_v3	502088	506948	PF3D7_0809800	conserved Plasmodium protein, unknown function	Core	0.083935	-0.006965	0.054324	0.075579	0.125432	0.070675	0.038736	0.150262
Pf3D7_08_v3	507974	512678	PF3D7_0809900	JmjC domain-containing protein, putative	Core	0.281705	0.217535	0.108725	0.29299	0.297085	0.291864	0.237978	0.278949
Pf3D7_08_v3	519081	520241	PF3D7_0810100	apicoplast ribosomal protein L33 precursor, putative	Core	-0.109899	-0.223433	-0.050729	-0.232665	-0.225416	-0.228636	-0.198685	-0.162892
Pf3D7_08_v3	520937	524259	PF3D7_0810200	ABC1 family, putative	Core	0.115449	-0.023642	0.067816	0.073343	-0.061973	0.115152	0.118963	0.069443
Pf3D7_08_v3	524808	527854	PF3D7_0810300	protein phosphatase PPM5, putative	Core	-0.012574	-0.034383	0.036884	0.063285	-0.031669	-0.07211	-0.081166	-0.044181
Pf3D7_08_v3	531970	534250	PF3D7_0810400	aquaporin, putative	Core	0.071834	-0.073125	0.01853	0.016087	0.182355	-0.061828	0.046214	0.172416
Pf3D7_08_v3	534251	536869	PF3D7_0810500	protein phosphatase PPM7, putative	Core	-0.02394	0.052262	0.046406	0.111952	-0.025382	-0.047844	-0.020411	0.029367
Pf3D7_08_v3	541721	545046	PF3D7_0810600	ATP-dependent RNA helicase DBP1, putative	Core	0.048824	0.08655	0.038866	0.140035	0.131456	0.108164	0.163205	0.167166
Pf3D7_08_v3	545913	547615	PF3D7_0810700	conserved Plasmodium protein, unknown function	Core	0.063251	-0.159601	-0.366787	0.229361	0.041498	0.167337	-0.019655	-0.123083
Pf3D7_08_v3	547950	550866	PF3D7_0810800	hydroxymethyldihydropterin pyrophosphokinase-dihydropteroate synthase	Core	-0.084971	-0.078356	0.013658	-0.039367	-0.092524	-0.123892	-0.090396	-0.117507
Pf3D7_08_v3	550949	552678	PF3D7_0810900	conserved Plasmodium protein, unknown function	Core	0.016786	0.088339	-0.126992	0.048413	0.296469	0.096233	0.185984	0.133026
Pf3D7_08_v3	554187	557455	PF3D7_0811000	cullin-1, putative	Core	-0.094321	-0.083395	-0.093452	0.105657	-0.050092	0.019003	0.000999	0.053199
Pf3D7_08_v3	557634	559756	PF3D7_0811100	mitochondrial carrier protein, putative	Core	-0.423193	-0.206488	-0.379518	-0.357843	-0.110191	-0.338526	-0.600747	-0.251424
Pf3D7_08_v3	560494	564526	PF3D7_0811200	ER membrane protein complex subunit 1, putative	Core	-0.627927	-0.508727	-0.363957	-0.727932	-0.755774	-0.63961	-0.662211	-0.724474
Pf3D7_08_v3	567574	573398	PF3D7_0811300	CCR4-associated factor 1	Core	0.038869	0.017299	-0.019634	0.016765	0.077387	-0.05558	-0.0142	0.029017
Pf3D7_08_v3	575736	578620	PF3D7_0811400	conserved protein, unknown function	Core	0.040082	-0.041099	0.071937	0.13275	0.102609	0.075969	0.161916	0.151227
Pf3D7_08_v3	579233	582471	PF3D7_0811500	histone-arginine methyltransferase CARM1, putative	Core	0.080767	0.032875	0.110457	0.106161	0.086283	0.106441	0.044945	0.021478
Pf3D7_08_v3	582733	587203	PF3D7_0811600	conserved protein, unknown function	Core	-0.045429	-0.046829	0.008739	-0.085673	-0.105406	-0.000572	-0.111172	-0.083645
Pf3D7_08_v3	589571	593569	PF3D7_0811700	conserved Plasmodium protein, unknown function	Core	-0.393885	-0.411895	-0.201707	-0.436882	-0.543574	-0.471584	-0.547399	-0.522403
Pf3D7_08_v3	593570	595662	PF3D7_0811800	conserved Plasmodium protein, unknown function	Core	0.06576	0.201823	0.330981	0.079164	0.133774	0.384486	0.148063	0.156063
Pf3D7_08_v3	595940	600426	PF3D7_0811900	RNA-binding protein, putative	Core	0.084213	0.031015	0.130824	0.128104	0.024334	0.05558	0.054482	0.116096
Pf3D7_08_v3	600427	602497	PF3D7_0812000	conserved protein, unknown function	Core	0.043348	0.020795	0.104391	0.014675	0.052115	0.07993	0.114988	-0.029095
Pf3D7_08_v3	604673	613101	PF3D7_0812100	proteasome activator complex subunit 4, putative	Core	-0.054498	-0.069568	-0.047467	-0.024304	-0.033681	-0.085611	-0.127985	-0.073106
Pf3D7_08_v3	613102	614890	PF3D7_0812220	GTPase, putative	Core	-0.366882	-0.068422	-0.420077	-0.219578	-0.259675	-0.277249	-0.409626	-0.105264
Pf3D7_08_v3	614891	618071	PF3D7_0812200	trypsin-like serine protease, putative	Core	0.121396	0.09996	0.055107	0.088638	0.32284	0.079299	0.136126	0.211375
Pf3D7_08_v3	618593	620478	PF3D7_0812300	sporozoite surface protein 3, putative	Core	0.001236	-0.061329	-0.018522	-0.31133	-0.209753	-0.206041	-0.152428	-0.179031
Pf3D7_08_v3	621555	623692	PF3D7_0812400	karyopherin alpha	Core	-0.1139	-0.208018	-0.034723	-0.166797	-0.229641	-0.193546	-0.188279	-0.228351
Pf3D7_08_v3	625819	629195	PF3D7_0812500	RNA-binding protein, putative	Core	-0.131323	-0.039523	-0.209554	0.03883	-0.066727	-0.158712	-0.044795	-0.009124
Pf3D7_08_v3	631334	632479	PF3D7_0812600	ubiquitin-conjugating enzyme E2, putative	Core	-0.076225	-0.011036	-0.093192	0.02499	-0.01959	0.042171	0.03556	-0.083002
Pf3D7_08_v3	633740	634947	PF3D7_0812700	U1 small nuclear ribonucleoprotein C, putative	Core	-0.287761	-0.123394	-0.158893	-0.234362	-0.263375	-0.19084	-0.419154	-0.27733
Pf3D7_08_v3	636378	641708	PF3D7_0812900	conserved Plasmodium protein, unknown function	Core	-0.030796	0.037903	0.043002	-0.055806	-0.175735	-0.006898	-0.171026	-0.033315
Pf3D7_08_v3	642836	645135	PF3D7_0813000	conserved protein, unknown function	Core	0.116319	0.066921	0.155135	0.225671	0.128882	0.065267	0.148696	0.180559
Pf3D7_08_v3	647066	649554	PF3D7_0813100	conserved Plasmodium protein, unknown function	Core	0.016689	0.040868	-0.00146	-0.001803	0.013376	0.008821	-0.054128	-0.025366
Pf3D7_08_v3	651167	653054	PF3D7_0813200	CS domain protein, putative	Core	-0.052121	0.159675	-0.201512	0.05838	0.142746	0.075547	0.078554	0.190673
Pf3D7_08_v3	655828	657880	PF3D7_0813300	conserved protein, unknown function	Core	-0.29792	-0.394228	-0.500038	-0.264335	-0.218396	-0.212862	-0.321022	-0.452077
Pf3D7_08_v3	658243	662345	PF3D7_0813400	conserved protein, unknown function	Core	-0.116407	-0.083758	-0.202881	0.00536	-0.043822	-0.126683	-0.04704	-0.019859
Pf3D7_08_v3	665298	667345	PF3D7_0813500	PUB domain-containing protein, putative	Core	-0.177689	-0.151414	-0.094517	-0.054219	-0.131285	0.003779	-0.080078	-0.185074
Pf3D7_08_v3	669291	670945	PF3D7_0813600	translation initiation factor SUI1, putative	Core	0.120581	0.10524	0.049692	0.087882	0.113708	0.059763	0.163531	0.24241
Pf3D7_08_v3	670946	675666	PF3D7_0813700	ABC transporter F family member 1	Core	-0.015825	0.02651	0.077047	0.073161	-0.034279	0.047049	0.065747	0.056554
Pf3D7_08_v3	676141	677714	PF3D7_0813800	GDP-mannose 4,6-dehydratase	Core	-0.14042	-0.17297	-0.123309	-0.0766	-0.176275	-0.252016	-0.333142	-0.317441
Pf3D7_08_v3	677739	678975	PF3D7_0813900	40S ribosomal protein S16, putative	Core	-0.103302	0.031483	-0.133322	-0.061921	-0.186072	-0.127348	-0.077918	-0.168405
Pf3D7_08_v3	680707	682059	PF3D7_0814000	60S ribosomal protein L13-2, putative	Core	0.053934	0.094849	-0.015119	0.049699	0.004524	0.028804	0.082697	0.175643
Pf3D7_08_v3	682268	683822	PF3D7_0814100	conserved Plasmodium protein, unknown function	Core	-0.584765	-0.512031	-0.36291	-0.747785	-0.750463	-0.658117	-0.618567	-0.681847
Pf3D7_08_v3	687090	688336	PF3D7_0814200	DNA/RNA-binding protein Alba 1	Core	0.084838	0.008809	-0.042461	0.192438	0.188047	0.068006	0.215889	0.118414
Pf3D7_08_v3	690291	694393	PF3D7_0814300	AAA family ATPase, putative	Core	-0.015057	0.077183	-0.07782	0.062732	0.102725	0.037649	0.112419	0.092296
Pf3D7_08_v3	694965	697772	PF3D7_0814400	phospholipase DDHD1, putative	Core	-0.050754	0.025945	0.04962	-0.079673	-0.03759	-0.042069	-0.161114	-0.085766
Pf3D7_08_v3	700126	702902	PF3D7_0814500	conserved protein, unknown function	Core	0.31293	0.354576	0.09337	0.377796	0.352307	0.445664	0.354345	0.318713
Pf3D7_08_v3	703252	704933	PF3D7_0814600	conserved protein, unknown function	Core	-0.001881	-0.068193	-0.015481	-0.028438	0.02204	-0.002535	-0.051017	0.013917
Pf3D7_08_v3	705826	707246	PF3D7_0814700	conserved Plasmodium protein, unknown function	Core	-0.534733	-0.413411	-0.018918	-0.617556	-0.71593	-0.423878	-0.652518	-0.579392
Pf3D7_08_v3	707978	709074	PF3D7_0814900	superoxide dismutase [Fe]	Core	-0.109167	-0.192193	-0.211121	-0.112796	-0.134433	-0.204796	-0.271067	-0.095492
Pf3D7_08_v3	709083	710850	PF3D7_0815000	selenoprotein	Core	-0.200394	-0.122344	-0.082193	-0.030068	-0.016548	-0.070905	-0.113875	0.073385
Pf3D7_08_v3	710989	714416	PF3D7_0815100	heptatricopeptide repeat and RAP domain-containing protein, putative	Core	0.076817	-0.032498	0.148832	-0.041391	0.042191	-0.063313	-0.003872	-0.0483
Pf3D7_08_v3	716863	719996	PF3D7_0815200	importin subunit beta, putative	Core	0.084015	-0.087596	0.074704	0.106842	0.105443	0.126308	0.096985	0.104851
Pf3D7_08_v3	721678	725628	PF3D7_0815300	FAD-dependent monooxygenase, putative	Core	-0.001025	0.038524	-0.0267	-0.080616	0.044631	-0.086606	-0.07488	-0.047616
Pf3D7_08_v3	725629	726752	PF3D7_0815400	ATP synthase-associated protein, putative	Core	0.088721	0.022773	0.077834	0.100913	0.142853	-0.025136	-0.084595	0.105893
Pf3D7_08_v3	727412	729822	PF3D7_0815500	conserved Plasmodium protein, unknown function	Core	0.192883	0.206935	0.137306	0.353764	0.31636	0.311172	0.401276	0.442822
Pf3D7_08_v3	729823	732437	PF3D7_0815600	eukaryotic translation initiation factor 3 subunit G, putative	Core	-0.136467	-0.083137	-0.088237	-0.083851	-0.098721	-0.045531	-0.046074	-0.09121
Pf3D7_08_v3	733029	734823	PF3D7_0815700	ubiquitin	Core	-0.501206	-0.603423	-0.46292	-0.476498	-0.546226	-0.419869	-0.577674	-0.527043
Pf3D7_08_v3	735430	741431	PF3D7_0815800	vacuolar protein sorting-associated protein 9, putative	Core	-4.3e-05	-0.023682	-0.029932	-0.008403	0.047635	-0.006288	-0.110805	0.016808
Pf3D7_08_v3	743255	745755	PF3D7_0815900	dihydrolipoyl dehydrogenase, apicoplast	Core	0.065293	0.031881	-0.088532	0.032556	-0.008948	-0.012932	-0.037679	0.001224
Pf3D7_08_v3	745763	747738	PF3D7_0816000	ribosome assembly protein RRB1, putative	Core	-0.179442	-0.125575	-0.064465	-0.143637	-0.063137	-0.223995	-0.12415	-0.196468
Pf3D7_08_v3	748403	749852	PF3D7_0816100	phosphopantothenoylcysteine decarboxylase, putative	Core	0.283207	0.219823	0.105433	0.281493	0.193109	0.175337	0.269338	0.086482
Pf3D7_08_v3	749853	750961	PF3D7_0816200	vacuolar protein sorting-associated protein 2, putative	Core	0.2121	-0.135499	-0.035682	-0.009702	-0.021377	-0.091593	-0.155047	-0.016518
Pf3D7_08_v3	751692	756423	PF3D7_0816300	conserved Plasmodium protein, unknown function	Core	-0.013926	0.055068	-0.100143	0.005177	-0.120657	0.047237	-0.043967	0.017949
Pf3D7_08_v3	756974	758457	PF3D7_0816400	EF-hand calcium-binding domain-containing protein, putative	Core	-0.02938	0.050421	-0.264007	-0.018262	-0.059691	-0.041356	-0.078245	-0.076063
Pf3D7_08_v3	759888	761281	PF3D7_0816500	small heat shock protein HSP20, putative	Core	-0.051931	0.058868	-0.106557	-0.003934	0.126972	0.022077	0.102868	0.094847
Pf3D7_08_v3	761868	765580	PF3D7_0816600	chaperone protein ClpB1	Core	-0.043918	-0.00681	-0.000958	-0.016182	-0.033789	-0.024454	-0.058523	-0.034294
Pf3D7_08_v3	767899	770042	PF3D7_0816800	meiotic recombination protein DMC1, putative	Core	0.04449	-0.056627	-0.037234	-0.008648	0.020834	-0.095704	-0.062372	0.054493
Pf3D7_08_v3	770696	772023	PF3D7_0816900	adenylate kinase 2	Core	0.386481	0.369449	0.284866	0.49543	0.340699	0.307303	0.455835	0.366572
Pf3D7_08_v3	772318	773987	PF3D7_0817000	NEDD8-activating enzyme E1 catalytic subunit, putative	Core	0.049333	-0.208154	-0.157989	-0.115958	-0.089093	-0.105328	-0.091211	0.081717
Pf3D7_08_v3	774049	777024	PF3D7_0817100	tRNA modification GTPase, putative	Core	0.049545	0.168622	0.12654	0.08825	0.11984	0.108046	0.052806	0.08537
Pf3D7_08_v3	777025	779897	PF3D7_0817200	conserved protein, unknown function	Core	-0.068344	-0.166298	-0.028574	0.076956	0.087225	-0.087596	-0.205105	0.043023
Pf3D7_08_v3	782659	789866	PF3D7_0817300	conserved Plasmodium protein, unknown function	Core	-0.095032	-0.040708	-0.037586	0.020906	-0.016086	-0.015635	0.022397	0.04078
Pf3D7_08_v3	794037	798056	PF3D7_0817400	phosphatase, putative	Core	0.171339	0.14349	0.197843	0.264869	0.293968	0.275948	0.347445	0.261512
Pf3D7_08_v3	798527	800455	PF3D7_0817500	histidine triad nucleotide-binding protein 1	Core	0.023806	0.149128	-0.068708	0.150413	0.22196	0.070643	0.145882	0.143436
Pf3D7_08_v3	800670	804284	PF3D7_0817600	conserved protein, unknown function	Core	-0.111323	-0.022292	-0.055141	-0.127559	-0.117452	-0.131044	-0.119723	-0.072563
Pf3D7_08_v3	805547	813715	PF3D7_0817700	rhoptry neck protein 5	Core	-0.120422	-0.115441	-0.12683	-0.067099	-0.206095	-0.12994	-0.215233	-0.178194
Pf3D7_08_v3	816553	817352	PF3D7_0817900	high mobility group protein B2	Core	-0.292142	-0.048752	-0.005732	-0.242782	-0.080072	-0.258494	-0.166278	-0.058993
Pf3D7_08_v3	821084	822702	PF3D7_0818000	U4/U6.U5 small nuclear ribonucleoprotein, putative	Core	-0.265039	-0.261721	0.074938	-0.367868	-0.035231	-0.472486	-0.191461	-0.185533
Pf3D7_08_v3	824314	826768	PF3D7_0818100	zinc finger protein, putative	Core	0.030484	0.122965	0.040959	0.21462	0.148969	0.007791	0.085867	0.161656
Pf3D7_08_v3	829756	831704	PF3D7_0818200	14-3-3 protein	Core	-0.087915	-0.091108	-0.248563	-0.169441	-0.240986	-0.204098	-0.290142	-0.223318
Pf3D7_08_v3	832935	835584	PF3D7_0818300	dynactin subunit 6, putative	Core	-0.193047	-0.186246	-0.23128	-0.357259	-0.195161	-0.124866	-0.421409	-0.31237
Pf3D7_08_v3	835728	837098	PF3D7_0818400	rRNA-processing protein FCF1, putative	Core	-0.482147	-0.501003	-0.310032	-0.624704	-0.688062	-0.299865	-0.640542	-0.7621
Pf3D7_08_v3	842067	843465	PF3D7_0818500	zinc finger protein, putative	Core	0.130879	-0.037022	0.007292	0.054355	0.010128	-0.132833	-0.033777	0.128271
Pf3D7_08_v3	845003	847630	PF3D7_0818600	BEM46-like protein, putative	Core	0.1019	0.12674	0.099844	0.179381	0.0392	0.216416	0.118486	0.161119
Pf3D7_08_v3	848027	853197	PF3D7_0818700	DNA helicase, putative	Core	0.069497	0.028543	-0.002116	0.055892	0.046281	0.067483	0.048002	0.050278
Pf3D7_08_v3	855404	856992	PF3D7_0818800	U3 small nucleolar ribonucleoprotein protein IMP4, putative	Core	0.057069	-0.021581	0.017785	0.021795	0.192582	0.032891	0.051124	0.133371
Pf3D7_08_v3	860134	862667	PF3D7_0818900	heat shock protein 70	Core	-0.044965	-0.131185	0.003131	-0.021162	-0.105501	0.078069	0.070813	-0.067126
Pf3D7_08_v3	863255	868387	PF3D7_0819000	conserved Plasmodium protein, unknown function	Core	-0.197924	-0.109116	-0.096496	-0.118335	-0.155239	-0.11312	-0.147459	-0.125022
Pf3D7_08_v3	869312	870824	PF3D7_0819100	BRIX domain, putative	Core	-0.037696	-0.043886	-0.01373	0.060996	-0.003877	-0.162722	-0.022449	-0.052579
Pf3D7_08_v3	871160	873690	PF3D7_0819200	perforin-like protein 5	Core	0.052418	-0.05218	0.071619	0.102844	0.111839	0.044887	0.098542	0.053641
Pf3D7_08_v3	874117	877748	PF3D7_0819300	conserved Plasmodium protein, unknown function	Core	0.05058	0.09944	-0.048181	0.056815	0.196283	-0.005216	0.051146	0.145446
Pf3D7_08_v3	878245	880709	PF3D7_0819400	perforin-like protein 4	Core	0.140123	0.025499	0.095408	0.196824	0.166851	0.235019	0.160955	0.153689
Pf3D7_08_v3	881340	884640	PF3D7_0819500	conserved protein, unknown function	Core	0.335265	0.392086	0.340669	0.324785	0.438673	0.394736	0.3551	0.43398
Pf3D7_08_v3	884948	886386	PF3D7_0819600	conserved protein, unknown function	Core	-0.132604	0.023529	-0.070392	0.061637	0.178192	0.027397	-0.053132	0.161499
Pf3D7_08_v3	887876	890721	PF3D7_0819700	conserved Plasmodium protein, unknown function	Core	0.136843	0.265958	0.145195	0.40724	0.208348	0.213456	0.322674	0.241038
Pf3D7_08_v3	891408	898752	PF3D7_0819800	conserved Plasmodium protein, unknown function	Core	-0.113153	-0.000317	0.07375	-0.044414	-0.072109	-0.03965	-0.14318	-0.145155
Pf3D7_08_v3	900492	907964	PF3D7_0820000	Snf2-related CBP activator, putative	Core	0.058049	0.044336	0.0457	0.047824	0.042353	0.134369	0.112346	0.135425
Pf3D7_08_v3	908957	910966	PF3D7_0820100	RNA-binding protein, putative	Core	-0.065327	-0.058673	-0.019805	0.055083	0.038712	-0.033278	0.108226	0.139171
Pf3D7_08_v3	912014	914499	PF3D7_0820200	phosphatidylglycerophosphate synthase	Core	0.00909	-0.024477	0.155888	0.047788	0.153796	0.093264	-0.001521	0.002071
Pf3D7_08_v3	918805	921146	PF3D7_0820300	conserved Plasmodium protein, unknown function	Core	-0.285993	-0.2346	-0.328076	-0.030971	-0.056431	-0.094535	-0.184671	-0.02565
Pf3D7_08_v3	921958	924182	PF3D7_0820400	conserved Plasmodium protein, unknown function	Core	-0.272702	-0.103524	-0.200278	-0.094356	-0.064597	-0.130753	-0.106259	-0.06412
Pf3D7_08_v3	924863	927921	PF3D7_0820500	protein transport protein YIF1, putative	Core	0.138888	0.094042	0.026213	0.099292	0.146684	0.177197	0.185481	0.215674
Pf3D7_08_v3	928895	931111	PF3D7_0820600	conserved protein, unknown function	Core	0	-0.044822	0.049331	0.143964	0.171627	-0.058656	0.070659	0.231007
Pf3D7_08_v3	932071	935876	PF3D7_0820700	2-oxoglutarate dehydrogenase E1 component	Core	-0.149236	-0.106602	-0.065363	-0.187187	-0.126281	-0.146736	-0.157455	-0.083371
Pf3D7_08_v3	936176	939126	PF3D7_0820800	conserved Plasmodium protein, unknown function	Core	-0.112456	0.007171	-0.033673	-0.134746	-0.044011	0.042938	-0.051144	-0.031201
Pf3D7_08_v3	939333	944895	PF3D7_0820900	conserved Plasmodium protein, unknown function	Core	-0.025162	0.069889	-0.006917	0.060006	0.077508	0.095417	0.054506	0.099726
Pf3D7_08_v3	948495	951149	PF3D7_0821000	conserved Plasmodium protein, unknown function	Core	0.104365	0.013818	0.081322	0.159684	0.157645	0.136	0.211124	0.178411
Pf3D7_08_v3	953198	956564	PF3D7_0821100	protein kinase 1	Core	0.051549	0.180498	-0.143994	0.121177	0.120408	0.15471	0.148452	0.063912
Pf3D7_08_v3	957248	958302	PF3D7_0821200	conserved protein, unknown function	Core	0.187111	0.126891	0.107947	0.194286	0.264983	0.199762	0.094139	0.013755
Pf3D7_08_v3	958303	961990	PF3D7_0821300	ATP-dependent RNA helicase DHX36, putative	Core	-0.012471	-0.064573	-0.032258	0.043832	0.100218	-0.031042	0.063127	0.017964
Pf3D7_08_v3	965572	966907	PF3D7_0821400	conserved Plasmodium protein, unknown function	Core	0.029434	0.011718	-0.084934	-0.021771	0.15905	0.043265	-0.064209	0.089697
Pf3D7_08_v3	967651	968990	PF3D7_0821500	ribosomal RNA small subunit methyltransferase NEP1, putative	Core	0.032407	0.091374	-0.058764	0.218119	0.070029	0.087373	0.095209	0.042813
Pf3D7_08_v3	969440	971964	PF3D7_0821600	polyribonucleotide 5'-hydroxyl-kinase Clp1, putative	Core	-0.027093	0.086752	-0.03551	0.047028	0.030407	0.10266	0.174782	0.071
Pf3D7_08_v3	973336	974517	PF3D7_0821700	60S ribosomal protein L22, putative	Core	0.114741	0.167666	-0.08918	0.186451	0.055812	0.101366	0.035064	-0.09809
Pf3D7_08_v3	975824	976894	PF3D7_0821800	protein transport protein SEC61 subunit beta, putative	Core	-0.005927	0.203013	0.002492	0.088151	0.323654	0.053344	0.050998	0.151907
Pf3D7_08_v3	977182	978438	PF3D7_0821900	conserved protein, unknown function	Core	0.111466	-0.070733	-0.107601	-0.052269	-0.061798	0.072418	0.036514	-0.087982
Pf3D7_08_v3	978548	980826	PF3D7_0822000	ribosomal protein L4, mitochondrial, putative	Core	-0.211329	-0.126433	-0.08282	-0.144108	-0.258644	-0.110104	-0.063491	-0.152647
Pf3D7_08_v3	980827	981972	PF3D7_0822100	mediator of RNA polymerase II transcription subunit 7, putative	Core	-0.205548	-0.395182	-0.470885	-0.179372	-0.331376	-0.230431	-0.204316	-0.23907
Pf3D7_08_v3	982320	987946	PF3D7_0822200	phosphorylated CTD interacting factor 1 WW domain-containing protein, putative	Core	-0.107258	-0.096758	-0.072004	-0.102084	-0.156874	-0.143496	-0.117065	-0.167912
Pf3D7_08_v3	990000	992631	PF3D7_0822400	conserved Plasmodium protein, unknown function	Core	-0.132041	-0.140258	-0.11964	-0.21586	-0.220176	-0.035898	-0.1874	-0.251013
Pf3D7_08_v3	992632	994215	PF3D7_0822500	dynein light chain 1	Core	0.151588	0.139615	0.170538	0.091364	0.229899	0.216278	0.285497	0.260237
Pf3D7_08_v3	996805	999779	PF3D7_0822600	protein transport protein SEC23	Core	-0.149169	-0.17604	-0.088305	-0.054024	-0.155616	-0.194579	-0.228708	-0.116845
Pf3D7_08_v3	1000731	1004005	PF3D7_0822700	thrombospondin-related protein 1, putative	Core	0.113337	0.013653	0.08902	0.037248	0.053686	-0.026461	0.078205	0.115457
Pf3D7_08_v3	1005586	1007060	PF3D7_0822800	U5 small nuclear ribonucleoprotein 40 kDa protein, putative	Core	0.228844	-0.089798	0.084974	0.036251	-0.055931	-0.004711	0.029916	0.165981
Pf3D7_08_v3	1007527	1011557	PF3D7_0822900	conserved Plasmodium protein, unknown function	Core	0.061514	-0.043959	0.082077	-0.077935	0.025224	0.049815	0.122869	0.03557
Pf3D7_08_v3	1012677	1017626	PF3D7_0823000	serine/threonine protein kinase VPS15, putative	Core	0.086143	0.009712	0.107809	0.114637	-0.056089	0.03066	0.10625	0.041324
Pf3D7_08_v3	1017839	1019518	PF3D7_0823100	RWD domain-containing protein, putative	Core	0.079514	0.13105	0.067591	0.110453	0.259464	0.075991	-0.106154	-0.019069
Pf3D7_08_v3	1022379	1024096	PF3D7_0823200	RNA-binding protein, putative	Core	-0.143706	-0.031154	-0.007751	-0.058848	0.044919	0.079443	-0.069958	0.025004
Pf3D7_08_v3	1028502	1033764	PF3D7_0823300	histone acetyltransferase GCN5	Core	-0.116077	-0.088514	-0.069514	-0.00218	0.010941	-0.091606	-0.032298	0.007528
Pf3D7_08_v3	1034167	1036678	PF3D7_0823400	alpha/beta hydrolase, putative	Core	-0.081058	0.000188	-0.015676	-0.078258	-0.083397	0.033278	-0.108908	-0.08844
Pf3D7_08_v3	1036850	1038858	PF3D7_0823500	inner membrane complex protein 1i, putative	Core	0.052656	0.014949	0.04147	0.020538	0.028253	-0.168724	-0.068151	0.012935
Pf3D7_08_v3	1039657	1041461	PF3D7_0823600	lipoate-protein ligase B	Core	0.314862	0.463208	0.320281	0.392455	0.41251	0.397882	0.356999	0.496052
Pf3D7_08_v3	1043563	1046030	PF3D7_0823800	DnaJ protein, putative	Core	-0.53077	-0.510862	-0.288	-0.730003	-0.519458	-0.635527	-0.499624	-0.566743
Pf3D7_08_v3	1047301	1048757	PF3D7_0823900	dicarboxylate/tricarboxylate carrier	Core	-0.013264	-0.164279	-0.249397	-0.204405	-0.196292	-0.153553	-0.095162	-0.113011
Pf3D7_08_v3	1049032	1051955	PF3D7_0824000	conserved Plasmodium protein, unknown function	Core	0.256292	0.16219	0.067168	0.177483	0.096398	0.114392	0.060048	0.160578
Pf3D7_08_v3	1052521	1054241	PF3D7_0824100	exonuclease, putative	Core	0.005465	0.004823	0.045112	0.027148	-0.080152	0.008465	0.051591	-0.006327
Pf3D7_08_v3	1054885	1059124	PF3D7_0824200	conserved Plasmodium protein, unknown function	Core	-0.019006	-0.044216	0.041283	-0.124369	-0.152514	-0.080892	-0.075021	-0.152889
Pf3D7_08_v3	1059125	1061817	PF3D7_0824300	GTP-binding protein Obg2, putative	Core	-0.094984	-0.002664	-0.008549	-0.080724	-0.120797	-0.223453	-0.271174	-0.151026
Pf3D7_08_v3	1062054	1064311	PF3D7_0824400	nucleoside transporter 2	Core	0.115178	0.257129	-0.019634	0.209528	0.185045	0.161258	0.117471	0.050104
Pf3D7_08_v3	1065904	1067722	PF3D7_0824500	conserved protein, unknown function	Core	0.330205	0.446369	0.320875	0.413676	0.335247	0.412074	0.380728	0.333671
Pf3D7_08_v3	1068313	1070152	PF3D7_0824600	Fe-S cluster assembly protein DRE2, putative	Core	0.110723	0.196355	0.152732	0.147736	0.111297	0.160686	0.258529	0.376932
Pf3D7_08_v3	1070738	1074667	PF3D7_0824700	lipase maturation factor, putative	Core	0.130346	0.190379	0.11276	0.172595	0.122188	0.170172	0.25013	0.288004
Pf3D7_08_v3	1075550	1079842	PF3D7_0824800	conserved Plasmodium membrane protein, unknown function	Core	-0.189148	-0.152364	-0.166488	-0.25071	-0.197475	-0.107095	-0.246271	-0.30974
Pf3D7_08_v3	1079843	1083241	PF3D7_0824900	conserved Plasmodium protein, unknown function	Core	-0.254249	-0.333072	-0.202527	-0.464856	-0.324018	-0.670607	-0.552532	-0.56099
Pf3D7_08_v3	1085798	1091498	PF3D7_0825000	conserved Plasmodium protein, unknown function	Core	-0.092907	-0.057465	-0.054938	-0.148938	-0.064486	-0.109137	-0.237225	-0.089757
Pf3D7_08_v3	1091748	1093455	PF3D7_0825100	ankyrin-repeat protein, putative	Core	0.003931	0.078576	0.05479	-0.025663	0.14383	0.144523	-0.030913	0.050922
Pf3D7_08_v3	1093456	1094739	PF3D7_0825200	translation initiation factor IF-3	Core	-0.347749	-0.288629	-0.251204	-0.419149	-0.391688	-0.158093	-0.454797	-0.476338
Pf3D7_08_v3	1096173	1097613	PF3D7_0825400	ATP synthase-associated protein, putative	Core	0.02295	-0.15247	-0.124685	-0.192933	-0.188152	-0.01047	-0.144486	-0.190887
Pf3D7_08_v3	1098234	1100596	PF3D7_0825500	protein KRI1, putative	Core	0.178875	0.283275	0.03541	0.08225	0.212882	0.089793	0.318004	0.223665
Pf3D7_08_v3	1101637	1103054	PF3D7_0825700	crystalloid-specific PH domain-containing protein, putative	Core	-0.17343	-0.176849	-0.02544	-0.340114	-0.43758	-0.45324	-0.40467	-0.541927
Pf3D7_08_v3	1103518	1105358	PF3D7_0825800	conserved protein, unknown function	Core	0.219002	0.266982	0.110258	0.052993	0.152764	0.307127	0.296564	0.197615
Pf3D7_08_v3	1105798	1108211	PF3D7_0825900	conserved Plasmodium protein, unknown function	Core	0.164795	0.18719	0.170814	0.239333	0.300441	0.274918	0.232272	0.171761
Pf3D7_08_v3	1109026	1113044	PF3D7_0826000	conserved Plasmodium protein, unknown function	Core	0.022883	0.007272	0.057394	-0.033705	0.014109	-0.058561	-0.043361	-0.100233
Pf3D7_08_v3	1113119	1139394	PF3D7_0826100	HECT-like E3 ubiquitin ligase, putative	Core	0.025856	0.039574	-0.011153	-0.01988	0.019822	0.032259	0.014337	-0.053386
Pf3D7_08_v3	1142249	1144557	PF3D7_0826200	alpha/beta hydrolase, putative	Core	0.260072	0.232795	0.310242	0.192572	0.253736	0.206341	0.382114	0.291224
Pf3D7_08_v3	1145917	1147754	PF3D7_0826300	SPRY domain, putative	Core	0.010633	0.137684	0.008246	-0.032462	0.081624	0.103958	0.071846	0.155628
Pf3D7_08_v3	1147760	1150080	PF3D7_0826400	dehydrodolichyl diphosphate synthetase, putative	Core	0.138034	0.038892	0.139175	-0.086344	0.148188	0.068016	0.212424	0.149931
Pf3D7_08_v3	1152052	1156532	PF3D7_0826500	ubiquitin conjugation factor E4 B, putative	Core	0.091035	0.027389	0.062368	0.088834	0.086436	0.123235	0.098736	0.055711
Pf3D7_08_v3	1157071	1158401	PF3D7_0826600	SNARE protein, putative	Core	-0.130948	-0.124311	-0.122135	-0.084233	-0.271198	-0.200727	-0.135508	-0.161223
Pf3D7_08_v3	1159914	1161958	PF3D7_0826700	receptor for activated c kinase	Core	-0.224411	-0.06074	-0.186511	-0.378087	-0.184958	-0.167849	-0.055263	-0.214291
Pf3D7_08_v3	1164405	1167392	PF3D7_0826900	conserved Plasmodium protein, unknown function	Core	0.172365	0.161231	0.0612	0.12806	0.165407	0.078814	0.104994	0.145643
Pf3D7_08_v3	1167393	1171698	PF3D7_0827000	ATP-dependent RNA helicase DBP10, putative	Core	0.232865	0.228032	0.132058	0.217254	0.211111	0.258055	0.221831	0.287305
Pf3D7_08_v3	1172144	1176837	PF3D7_0827100	translation initiation factor IF-2, putative	Core	0.111103	0.099148	0.112383	0.090564	0.080275	0.112943	0.170984	0.087251
Pf3D7_08_v3	1177060	1180574	PF3D7_0827200	conserved Plasmodium protein, unknown function	Core	0.149424	0.223666	0.096244	0.140725	0.193506	-0.039694	0.08526	-0.033588
Pf3D7_08_v3	1181045	1184046	PF3D7_0827300	conserved Plasmodium protein, unknown function	Core	0.030985	-0.009362	-0.053605	0.052223	0.089307	0.085002	0.128271	0.065726
Pf3D7_08_v3	1184345	1185501	PF3D7_0827400	conserved Plasmodium protein, unknown function	Core	0.050666	0.099196	0.19016	0.176742	0.105903	0.141676	0.300792	0.05276
Pf3D7_08_v3	1185925	1187374	PF3D7_0827500	ribosomal protein L21, apicoplast, putative	Core	0.077328	0.000791	0.168014	0.060987	-0.069756	0.038644	0.103809	-0.094468
Pf3D7_08_v3	1187375	1193175	PF3D7_0827600	conserved Plasmodium protein, unknown function	Core	0.108283	0.125257	0.035361	0.053465	0.074154	0.103855	0.147579	0.124447
Pf3D7_08_v3	1193597	1196928	PF3D7_0827700	magnesium transporter, putative	Core	-0.088198	0.042329	0.015507	-0.218345	-0.013324	-0.196795	-0.101338	-0.105681
Pf3D7_08_v3	1198608	1206307	PF3D7_0827800	SET domain protein, putative	Core	0.133168	0.093298	0.166349	0.10381	0.099345	0.138123	0.094627	0.096425
Pf3D7_08_v3	1206538	1208644	PF3D7_0827900	protein disulfide isomerase	Core	-0.135625	0.017541	0.004643	-0.120927	-0.104277	-0.082514	-0.150381	-0.108583
Pf3D7_08_v3	1210442	1212098	PF3D7_0828000	rhomboid protease ROM3	Core	0.164979	0.18377	0.166697	0.292138	0.253429	0.164058	0.179115	0.274062
Pf3D7_08_v3	1212099	1215880	PF3D7_0828100	conserved Plasmodium protein, unknown function	Core	0.048811	0.055051	0.260499	-0.074136	0.014614	0.103826	-0.133382	-0.065411
Pf3D7_08_v3	1216021	1220870	PF3D7_0828200	leucine--tRNA ligase, putative	Core	0.155426	0.213	0.091621	0.092252	0.160518	0.19891	0.19366	0.081898
Pf3D7_08_v3	1220871	1222933	PF3D7_0828300	conserved protein, unknown function	Core	0.117902	0.241105	0.070746	0.064266	0.070476	0.276164	0.226421	0.171221
Pf3D7_08_v3	1223844	1226113	PF3D7_0828400	mitochondrial inner membrane protein OXA1, putative	Core	0.220655	0.27048	0.120998	0.266295	0.234138	0.208005	0.373165	0.389688
Pf3D7_08_v3	1226500	1228659	PF3D7_0828500	translation initiation factor eIF-2B subunit alpha, putative	Core	0.113735	0.025865	0.049443	0.023698	0.030474	-0.116301	0.039808	0.062122
Pf3D7_08_v3	1229649	1232382	PF3D7_0828600	folate transporter 1	Core	0.191935	0.134519	0.130088	0.038996	0.125244	0.11646	0.235782	0.025021
Pf3D7_08_v3	1233122	1236723	PF3D7_0828700	conserved protein, unknown function	Core	-0.004591	0.030582	-0.027657	0.059082	0.056272	0.069192	-0.028605	0.023857
Pf3D7_08_v3	1237035	1239751	PF3D7_0828800	GPI-anchored micronemal antigen	Core	-0.077498	-0.015661	-0.045906	-0.021525	-0.01286	-0.064388	0.12148	-0.080476
Pf3D7_08_v3	1241716	1243145	PF3D7_0828900	conserved protein, unknown function	Core	0.18515	0.162096	0.193799	0.062152	-0.006799	0.201079	0.159062	0.044115
Pf3D7_08_v3	1244961	1251328	PF3D7_0829000	conserved Plasmodium membrane protein, unknown function	Core	-0.038911	-0.044698	-0.027893	-0.083671	-0.072663	0.061279	-0.058668	-0.162261
Pf3D7_08_v3	1252099	1254046	PF3D7_0829100	coiled-coil domain-containing protein 124, putative	Core	-0.049747	-0.047399	0.023845	-0.092936	-0.054485	0.055306	0.008679	0.022635
Pf3D7_08_v3	1254308	1255626	PF3D7_0829200	prohibitin 1, putative	Core	-0.176664	-0.149119	-0.138608	-0.297292	-0.244571	-0.126801	-0.245741	-0.276624
Pf3D7_08_v3	1256305	1257383	PF3D7_0829300	U6 snRNA-associated Sm-like protein LSm8, putative	Core	0.114235	0.192424	-0.113657	-0.02274	0.190146	0.255458	0.128469	0.072727
Pf3D7_08_v3	1257466	1259291	PF3D7_0829400	prolyl 4-hydroxylase subunit alpha, putative	Core	0.055991	0.109546	0.096639	0.03903	0.042388	0.104838	0.122989	0.029476
Pf3D7_08_v3	1259798	1266948	PF3D7_0829500	conserved Plasmodium protein, unknown function	Core	0.487953	0.551332	0.263645	0.53904	0.622854	0.481989	0.452796	0.57386
Pf3D7_08_v3	1268885	1269897	PF3D7_0829600	early transcribed membrane protein 8	Core	0.065863	0.007203	0.116443	0.00501	0.020751	-0.039995	-0.211434	-0.083468
Pf3D7_08_v3	1271028	1272340	PF3D7_0829700	unspecified product	Core	-0.39882	-0.599349	-0.266028	-0.687175	-0.503188	-0.569457	-0.46123	-0.55321
Pf3D7_08_v3	1272468	1275540	PF3D7_0829800	unspecified product	Core	0.043033	0.033387	0.063287	-0.00876	0.07533	0.075489	-0.060932	0.019807
Pf3D7_08_v3	1275541	1279045	PF3D7_0829900	unspecified product	Core	0.414856	0.322951	0.239944	0.27594	0.39338	0.292066	0.29001	0.311883
Pf3D7_08_v3	1280685	1284011	PF3D7_0830100	unspecified product	Core	-0.828861	-0.623074	-0.52979	-0.815168	-0.880207	-0.857919	-0.985613	-0.798087
Pf3D7_08_v3	1284328	1288005	PF3D7_0830200	28S ribosomal RNA	Core	0.149958	0.067303	0.177518	0.050647	0.079766	0.123961	0.041257	0.029873
Pf3D7_08_v3	1289990	1291656	PF3D7_0830300	sporozoite invasion-associated protein 2	Core	-0.104276	-0.035037	-0.141729	-0.360491	-0.095513	-0.168601	-0.199123	-0.407025
Pf3D7_08_v3	1293772	1294972	PF3D7_0830400	CRA domain-containing protein, putative	Core	0.002978	0.089482	0.001166	0.077622	0.084901	0.209702	0.302134	0.351262
Pf3D7_08_v3	1295884	1298578	PF3D7_0830500	sporozoite and liver stage tryptophan-rich protein, putative	Core	0.061959	0.010751	0.028829	0.051714	0.036499	0.037684	0.142042	0.112483
Pf3D7_08_v3	1303073	1305063	PF3D7_0830600	Plasmodium exported protein (PHISTc), unknown function	Core	-0.114236	-0.182708	-0.114864	-0.068804	-0.101746	0.011939	-0.141935	-0.155633
Pf3D7_08_v3	1306803	1308174	PF3D7_0830700	Plasmodium exported protein (hyp9), unknown function	Core	-0.09036	0.093904	-0.176934	0.166995	-0.001998	0.025159	-0.127649	0.146266
Pf3D7_08_v3	1310387	1317205	PF3D7_0830800	surface-associated interspersed protein 8.2 (SURFIN 8.2)	Core	0.054895	0.177505	0.158203	0.05762	-0.066445	0.006114	0.010862	-0.010889
Pf3D7_08_v3	1317350	1318591	PF3D7_0830900	Plasmodium exported protein, unknown function	Core	0.015649	0.071825	-0.095523	-0.143843	0.157063	0.015254	0.040856	-0.141575
Pf3D7_08_v3	1321167	1323075	PF3D7_0831000	Plasmodium exported protein (PHISTb), unknown function	Core	-0.082413	0.022217	-0.074511	-0.142164	-0.180154	-0.089916	-0.23523	-0.205291
Pf3D7_08_v3	1324894	1331437	PF3D7_0831100	surface-associated interspersed protein 8.1 (SURFIN 8.1)	Core	-0.358301	-0.225231	-0.256821	-0.253897	-0.359488	-0.318666	-0.356009	-0.434193
Pf3D7_08_v3	1333038	1336549	PF3D7_0831200	DnaJ protein, putative	Core	0.117099	0.19521	0.071684	0.165263	0.125873	0.184308	0.085657	0.183116
Pf3D7_08_v3	1339409	1342556	PF3D7_0831300	Plasmodium exported protein, unknown function	Core	0.180049	0.10145	0.227495	0.131153	0.0549	0.012029	0.019104	-0.066784
Pf3D7_08_v3	1344155	1345737	PF3D7_0831400	Plasmodium exported protein, unknown function	Core	0.201644	0.048016	0.333531	0.320827	0.056055	0.131289	0.187543	0.135061
Pf3D7_08_v3	1353206	1354919	PF3D7_0831500	Plasmodium exported protein (PHIST), unknown function	Core	0.079328	0.154037	0.419164	0.027712	-0.040591	-0.184565	-0.088156	-0.241451
Pf3D7_08_v3	1358064	1363868	PF3D7_0831600	cytoadherence linked asexual protein 8	Core	0.496611	0.466201	0.495334	0.488059	0.411765	0.424397	0.346617	0.475253
Pf3D7_08_v3	1365217	1367756	PF3D7_0831700	heat shock protein 70	Core	0.924381	0.809144	0.853852	0.907347	0.877954	0.781775	0.651799	0.877758
Pf3D7_09_v3	81752	83248	PF3D7_0901700	Plasmodium exported protein (hyp5), unknown function	Core	-0.310437	-0.197616	-0.2288	-0.082726	-0.128224	-0.38904	-0.199023	-0.216478
Pf3D7_09_v3	84374	85860	PF3D7_0901800	Plasmodium exported protein, unknown function	Core	0.107602	0.065851	-0.120775	-0.071492	0.056406	-0.030837	0.205343	0.040827
Pf3D7_09_v3	86134	88325	PF3D7_0901900	probable protein, unknown function	Core	0.025695	0.033245	-0.062075	-0.211069	0.00257	-0.163563	-0.095234	0.016389
Pf3D7_09_v3	89111	91545	PF3D7_0902000	serine/threonine protein kinase, FIKK family	Core	0.250195	0.172802	0.130294	0.170363	0.173473	0.311224	0.18365	0.07485
Pf3D7_09_v3	93580	95863	PF3D7_0902100	serine/threonine protein kinase, FIKK family	Core	0.296051	0.449569	0.145079	0.288665	0.401501	0.341421	0.315045	0.311049
Pf3D7_09_v3	97925	100589	PF3D7_0902200	serine/threonine protein kinase, FIKK family	Core	0.220587	0.113426	0.145218	0.075234	0.102015	0.192166	0.235639	0.110298
Pf3D7_09_v3	102242	104843	PF3D7_0902300	serine/threonine protein kinase, FIKK family	Core	0.030548	0.103191	0.037955	-0.023457	0.202634	0.128596	0.011741	0.014516
Pf3D7_09_v3	106264	108656	PF3D7_0902400	serine/threonine protein kinase, FIKK family	Core	-0.404006	-0.439879	-0.089786	-0.404035	-0.350098	-0.375018	-0.388937	-0.409105
Pf3D7_09_v3	109084	111579	PF3D7_0902500	serine/threonine protein kinase, FIKK family	Core	0.014248	-0.083343	-0.025716	-0.07486	0.005328	-0.012841	-0.039743	-0.084732
Pf3D7_09_v3	113159	115799	PF3D7_0902600	serine/threonine protein kinase, FIKK family	Core	0.020347	0.053032	0.083008	-0.044649	0.023367	-0.005582	0.114133	0.086524
Pf3D7_09_v3	119011	120999	PF3D7_0902700	Plasmodium exported protein (PHISTb), unknown function, pseudogene	Core	0.002053	-0.201029	-0.233348	-0.208173	-0.252339	-0.155517	-0.245914	-0.144865
Pf3D7_09_v3	121371	125256	PF3D7_0902800	serine repeat antigen 9	Core	-0.045472	0.091678	-0.074157	-0.015734	0.045236	0.05891	-0.023128	0.115718
Pf3D7_09_v3	127166	127974	PF3D7_0902900	conserved Plasmodium protein, unknown function	Core	0.041137	-0.082385	-0.039969	0.148763	0.065061	0.002987	0.09557	0.044014
Pf3D7_09_v3	129921	131187	PF3D7_0903100	protein RER1, putative	Core	0.265478	0.330261	0.365897	0.295189	0.339098	0.274714	0.41005	0.253975
Pf3D7_09_v3	133512	135837	PF3D7_0903200	ras-related protein RAB7	Core	-0.058246	-0.111372	-0.123379	0.085847	-0.038271	0.03439	0.056199	-0.075346
Pf3D7_09_v3	140727	150838	PF3D7_0903300	conserved protein, unknown function	Core	0.154927	0.127296	0.056644	0.130899	0.170284	0.158632	0.178082	0.161606
Pf3D7_09_v3	151450	159791	PF3D7_0903400	ATP-dependent RNA helicase DDX60, putative	Core	0.044567	0.002878	0.029598	-0.080909	0.009438	-0.038048	0.108607	0.034603
Pf3D7_09_v3	162519	167173	PF3D7_0903500	nucleoporin NUP138, putative	Core	0.020249	0.007335	0.042493	-0.051364	-0.002414	-0.018654	-0.051778	-0.046876
Pf3D7_09_v3	168243	173137	PF3D7_0903600	conserved protein, unknown function, unspecified product	Core	0.071351	0.124451	-0.039742	0.117493	0.01879	0.083491	0.038581	0.063365
Pf3D7_09_v3	175292	177692	PF3D7_0903700	alpha tubulin 1	Core	0.052215	0.123947	0.067383	-0.00328	-0.162839	0.026687	0.095082	0.041535
Pf3D7_09_v3	178937	184241	PF3D7_0903800	LCCL domain-containing protein	Core	0.114571	0.09022	0.063262	0.012743	0.005841	0.058217	0.064263	0.093532
Pf3D7_09_v3	185571	186633	PF3D7_0903900	60S ribosomal protein L32	Core	0.056486	0.09491	0.214499	0.047303	-0.005156	0.084642	-0.01592	-0.041625
Pf3D7_09_v3	187092	188872	PF3D7_0904000	GTPase-activating protein, putative	Core	0.00511	-0.053644	-0.074915	-0.093333	0.065094	-0.181621	-0.040947	-0.071081
Pf3D7_09_v3	190608	196077	PF3D7_0904100	AP-4 complex subunit epsilon, putative	Core	0.02354	-0.035505	0.017034	-0.046849	-0.011517	-0.072611	0.019493	-0.026767
Pf3D7_09_v3	197617	198933	PF3D7_0904200	PH domain-containing protein, putative	Core	-0.023537	0.224716	0.083009	-0.091013	-0.065383	-0.000665	-0.050285	-0.012005
Pf3D7_09_v3	198934	207708	PF3D7_0904300	conserved protein, unknown function	Core	0.040503	0.092912	0.157982	0.008925	0.057512	-0.002677	0.025792	0.020878
Pf3D7_09_v3	207918	208975	PF3D7_0904400	signal peptidase complex subunit 3, putative	Core	-0.152049	-0.176846	-0.068643	-0.197136	-0.144333	-0.202736	-0.299002	-0.18899
Pf3D7_09_v3	209827	210859	PF3D7_0904500	prefoldin subunit 4, putative	Core	-0.327775	-0.055931	0.044661	-0.028004	-0.105064	-0.05531	-0.034718	-0.254978
Pf3D7_09_v3	212265	218233	PF3D7_0904600	ubiquitin specific protease, putative	Core	0.269798	0.222501	0.164953	0.296457	0.300328	0.280001	0.343383	0.402877
Pf3D7_09_v3	218425	219712	PF3D7_0904700	bacterial histone-like protein	Core	0.041086	0.043517	-0.02763	-0.033051	0.105902	0.112621	-0.065673	-0.14155
Pf3D7_09_v3	222021	224406	PF3D7_0904800	replication protein A1, small fragment	Core	-0.09624	-0.097873	0.013339	-0.091947	0.058827	-0.067504	-0.162971	-0.324569
Pf3D7_09_v3	224625	233081	PF3D7_0904900	copper-transporting ATPase	Core	0.219382	0.147843	0.128292	0.142862	0.170941	0.167386	0.187622	0.147649
Pf3D7_09_v3	234251	235596	PF3D7_0905000	conserved Plasmodium protein, unknown function	Core	-0.272882	-0.188453	0.009415	-0.259156	-0.438469	-0.388217	-0.169869	-0.168232
Pf3D7_09_v3	236109	243219	PF3D7_0905100	nucleoporin NUP221, putative	Core	0.101574	0.170766	0.1434	0.069366	0.054658	0.160892	0.057817	0.075402
Pf3D7_09_v3	245011	249110	PF3D7_0905200	mitochondrial carrier protein, putative	Core	0.154842	0.221251	0.172879	0.136481	0.177265	0.188019	0.116497	0.24991
Pf3D7_09_v3	251103	269959	PF3D7_0905300	dynein heavy chain, putative	Core	0.031458	0.023168	0.022347	-0.031764	0.01284	0.009412	0.002031	-0.034513
Pf3D7_09_v3	270490	275039	PF3D7_0905400	high molecular weight rhoptry protein 3	Core	0.277017	0.253563	0.203334	0.245012	0.24244	0.249589	0.168091	0.235962
Pf3D7_09_v3	278119	279338	PF3D7_0905500	conserved protein, unknown function	Core	0.056174	-0.139495	0.015684	-0.061868	0.073591	0.022848	0.005795	0.217251
Pf3D7_09_v3	279957	284151	PF3D7_0905600	WD repeat-containing protein 66, putative	Core	0.113916	0.027057	0.120509	-0.035418	-0.044199	0.022038	0.068373	-0.078862
Pf3D7_09_v3	284152	286890	PF3D7_0905700	autophagy-related protein 3, putative	Core	0.190656	0.282755	0.171625	0.171135	0.289904	0.348172	0.218742	0.284019
Pf3D7_09_v3	288800	293147	PF3D7_0905800	conserved Plasmodium protein, unknown function	Core	-0.042096	0.010104	0.107489	-0.021698	0.011579	-0.039665	-0.047848	-0.016729
Pf3D7_09_v3	293335	296867	PF3D7_0905900	coatomer subunit beta, putative	Core	-0.025082	0.053885	0.101658	-0.032787	0.00182	0.050871	-0.020458	-0.032329
Pf3D7_09_v3	298415	304429	PF3D7_0906000	exoribonuclease II	Core	0.07868	0.194195	0.071876	0.147253	0.191413	0.190061	0.20572	0.206661
Pf3D7_09_v3	304820	306876	PF3D7_0906100	vacuolar protein sorting-associated protein 46, putative	Core	0.001904	0.038894	-0.129924	0.005943	-0.025639	-0.085997	0.136549	0.0504
Pf3D7_09_v3	307053	309289	PF3D7_0906200	conserved Plasmodium protein, unknown function	Core	-0.838433	-0.988281	-0.528544	-0.954874	-0.952658	-1.01337	-1.14036	-1.03243
Pf3D7_09_v3	310441	312234	PF3D7_0906300	Maf-like protein, putative	Core	0.137132	0.007064	-0.060377	-0.008368	-0.035068	-0.031006	-0.023867	-0.040168
Pf3D7_09_v3	312235	315237	PF3D7_0906400	dynein intermediate light chain, putative	Core	-0.276317	-0.270983	-0.188827	-0.212945	-0.412714	-0.380859	-0.496921	-0.461855
Pf3D7_09_v3	318061	319796	PF3D7_0906500	arginase	Core	0.030663	-0.094387	0.145222	0.076382	-0.004595	0.114188	-0.013989	-0.154426
Pf3D7_09_v3	320561	323592	PF3D7_0906600	zinc finger protein, putative	Core	0.012949	0.06592	-0.045726	0.076399	0.008726	-0.040743	0.042121	0.023879
Pf3D7_09_v3	330249	332110	PF3D7_0906700	leucine-rich repeat protein	Core	0.510862	0.49921	0.383931	0.433921	0.551201	0.571879	0.60903	0.660222
Pf3D7_09_v3	332111	334834	PF3D7_0906800	conserved Plasmodium protein, unknown function	Core	0.179569	0.125631	0.13128	0.163532	0.152263	0.141199	0.147266	0.108786
Pf3D7_09_v3	335737	337020	PF3D7_0906910	tubulin-specific chaperone, putative	Core	0.026441	0.046362	0.070726	-0.160515	0.039583	-0.176819	-0.045515	-0.016599
Pf3D7_09_v3	338031	342658	PF3D7_0907100	conserved Plasmodium protein, unknown function	Core	0.183028	0.058479	0.125737	0.079885	-0.021264	0.152691	0.067876	0.070523
Pf3D7_09_v3	345642	349543	PF3D7_0907200	GTPase-activating protein, putative	Core	0.019453	-0.026611	-0.087077	-0.03008	-0.096904	-0.118984	-0.069964	-0.086088
Pf3D7_09_v3	349936	351212	PF3D7_0907300	prefoldin-like protein, putative	Core	-0.000429	-0.151046	-0.11896	-0.247159	-0.059238	-0.066368	-0.157957	-0.185281
Pf3D7_09_v3	351705	354973	PF3D7_0907400	ATP-dependent protease ATPase subunit ClpY	Core	-0.098118	-0.162357	-0.102579	-0.183198	-0.230754	-0.068932	-0.201651	-0.141432
Pf3D7_09_v3	356286	357933	PF3D7_0907500	conserved protein, unknown function	Core	0.168673	0.130693	0.067223	0.071683	0.027051	0.174457	0.160259	0.096705
Pf3D7_09_v3	360285	363465	PF3D7_0907600	translation initiation factor SUI1, putative	Core	-0.175914	-0.356343	-0.123202	-0.289014	-0.305994	-0.249398	-0.200999	-0.282061
Pf3D7_09_v3	363819	365158	PF3D7_0907700	proteasome activator 28 subunit beta, putative	Core	-0.480794	-0.40869	-0.244359	-0.554729	-0.625271	-0.419017	-0.565177	-0.699917
Pf3D7_09_v3	367683	369039	PF3D7_0907900	peptide deformylase	Core	0.155688	0.065027	0.089771	0.179699	0.033083	0.188219	0.182008	0.237003
Pf3D7_09_v3	369620	371804	PF3D7_0908000	plasma membrane protein 1, putative	Core	0.002491	-0.00826	0.059387	0.030298	-0.013442	0.032338	-0.039687	-0.004607
Pf3D7_09_v3	373512	375836	PF3D7_0908100	apicoplast integral membrane protein, putative	Core	0.256228	0.347178	0.191785	0.199276	0.136145	0.316368	0.24375	0.376379
Pf3D7_09_v3	377785	383246	PF3D7_0908200	conserved Plasmodium protein, unknown function	Core	0.090651	-0.047245	0.018169	0.05956	0.068065	-0.019085	-0.025345	0.039051
Pf3D7_09_v3	383400	385966	PF3D7_0908300	conserved protein, unknown function	Core	-0.001332	0.097439	-0.020538	0.229364	0.247367	0.073945	0.094997	0.155856
Pf3D7_09_v3	387899	388986	PF3D7_0908400	conserved Plasmodium protein, unknown function	Core	-0.194462	-0.302011	-0.182934	-0.226724	0.048427	-0.283563	-0.013577	-0.238631
Pf3D7_09_v3	389355	398093	PF3D7_0908500	conserved Plasmodium protein, unknown function	Core	-0.025465	-0.086641	-0.001708	-0.018067	-0.170189	-0.103613	-0.097439	-0.084027
Pf3D7_09_v3	398952	400975	PF3D7_0908600	ribosomal RNA methyltransferase, putative	Core	-0.073195	0.033663	-0.097693	0.081889	0.053607	0.048499	0.098345	0.134108
Pf3D7_09_v3	401245	403644	PF3D7_0908700	tRNA pseudouridine synthase, putative	Core	0.106734	0.0645	0.036195	0.128969	0.098294	0.242887	0.159759	0.113836
Pf3D7_09_v3	404062	406403	PF3D7_0908800	mitochondrial carrier protein, putative	Core	-0.0176	-0.058281	-0.149741	-0.036176	-0.050646	-0.068149	-0.026286	-0.027354
Pf3D7_09_v3	406404	409915	PF3D7_0908900	conserved Plasmodium protein, unknown function	Core	-0.026134	0.030627	-0.040082	-0.081045	-0.05063	0.086723	-0.001908	-0.028043
Pf3D7_09_v3	410076	414091	PF3D7_0909000	conserved Plasmodium protein, unknown function	Core	-0.042933	-0.023835	-0.067576	-0.048846	-0.223844	-0.090574	-0.038046	-0.033326
Pf3D7_09_v3	414955	417683	PF3D7_0909100	conserved Plasmodium membrane protein, unknown function	Core	-0.024348	-0.035908	-0.151958	0.120252	-0.003557	0.009859	0.10977	0.230067
Pf3D7_09_v3	417958	420145	PF3D7_0909200	GDP-fucose protein O-fucosyltransferase 2	Core	-0.191894	-0.106109	-0.138249	-0.141805	-0.159886	-0.257238	-0.157891	-0.243366
Pf3D7_09_v3	420235	421932	PF3D7_0909300	apoptosis-related protein	Core	0.148417	0.235319	0.249662	0.37767	0.164083	0.301284	0.357063	0.401646
Pf3D7_09_v3	423921	428356	PF3D7_0909400	exoribonuclease, putative	Core	0.05698	0.077652	-0.066263	0.162243	0.034164	0.119448	0.064346	0.162295
Pf3D7_09_v3	430328	432297	PF3D7_0909500	subpellicular microtubule protein 1, putative	Core	0.206016	0.249643	0.144524	0.166379	0.246565	0.301551	0.237054	0.399751
Pf3D7_09_v3	432988	435623	PF3D7_0909600	conserved protein, unknown function	Core	-0.007383	0.031352	-0.113554	0.039857	-0.083043	0.125812	-0.000866	-0.025588
Pf3D7_09_v3	440664	444274	PF3D7_0909700	FHA domain protein, putative	Core	0.162623	0.182239	0.151452	0.142356	0.256417	0.089663	0.190468	0.231877
Pf3D7_09_v3	445538	446579	PF3D7_0909800	small nuclear ribonucleoprotein Sm D3, putative	Core	0.086772	0.271795	-0.042164	0.190224	0.179677	0.203511	0.273926	0.283131
Pf3D7_09_v3	447678	452224	PF3D7_0909900	helicase SKI2W, putative	Core	0.176841	0.159384	0.182081	0.254568	0.281027	0.254209	0.170002	0.312663
Pf3D7_09_v3	452225	455993	PF3D7_0910000	SET domain protein, putative	Core	-0.033966	0.021528	0.004267	-0.040597	-0.036034	0.041167	-0.008246	-0.127517
Pf3D7_09_v3	456709	461568	PF3D7_0910100	exportin-7, putative	Core	-0.124302	-0.040769	-0.047597	-0.052055	-0.031818	-0.068597	-0.011342	-0.033109
Pf3D7_09_v3	464309	474018	PF3D7_0910200	conserved Plasmodium protein, unknown function	Core	0.056504	0.090395	0.019037	0.083113	0.049509	0.116999	0.055927	0.08319
Pf3D7_09_v3	475421	477219	PF3D7_0910300	conserved protein, unknown function	Core	-0.176611	-0.114206	-0.145671	0.108319	0.144337	0.024751	0.136856	0.116713
Pf3D7_09_v3	477527	481608	PF3D7_0910400	selenide water dikinase, putative	Core	0.047162	0.056823	-0.015842	0.016407	-0.110785	0.069774	0.076351	0.078787
Pf3D7_09_v3	482211	487804	PF3D7_0910500	DNA repair protein REV1, putative	Core	-0.226783	-0.242203	-0.120622	-0.214251	-0.233749	-0.279898	-0.227025	-0.245912
Pf3D7_09_v3	489217	491070	PF3D7_0910600	SNARE protein	Core	-0.048692	-0.113211	-0.124219	0.021175	0.048526	-0.102095	0.037879	0.039073
Pf3D7_09_v3	491071	493156	PF3D7_0910700	actin-like protein, putative	Core	-0.104833	-0.148174	-0.144047	-0.154399	-0.083313	-0.135696	-0.172227	-0.201273
Pf3D7_09_v3	493913	495726	PF3D7_0910800	cytosolic Fe-S cluster assembly factor NBP35, putative	Core	0.11268	0.139993	0.030452	0.154886	-0.055414	0.13667	0.058335	0.120917
Pf3D7_09_v3	495727	497977	PF3D7_0910900	DNA primase large subunit, putative	Core	0.055604	-0.017893	0.082979	-0.032012	-0.065659	0.025632	0.007964	-0.006236
Pf3D7_09_v3	499933	502983	PF3D7_0911000	phosphatidylinositol N-acetylglucosaminyltransferase, putative	Core	0.445078	0.479631	0.208298	0.555368	0.58536	0.522242	0.650825	0.641435
Pf3D7_09_v3	504162	508380	PF3D7_0911100	conserved protein, unknown function	Core	0.047054	0.1448	0.05214	0.120723	0.098262	0.152927	0.145709	0.129299
Pf3D7_09_v3	511247	521779	PF3D7_0911300	cysteine repeat modular protein 1	Core	-0.100672	-0.094606	-0.058427	-0.128582	-0.118019	-0.092915	-0.139864	-0.120695
Pf3D7_09_v3	521971	526268	PF3D7_0911400	conserved Plasmodium protein, unknown function	Core	-0.163647	-0.280657	-0.183435	-0.304912	-0.333869	-0.252165	-0.310802	-0.381836
Pf3D7_09_v3	526690	528228	PF3D7_0911500	conserved Plasmodium protein, unknown function	Core	-0.001564	0.092582	0.11995	0.203401	0.125791	0.061171	0.134134	0.128366
Pf3D7_09_v3	529662	531694	PF3D7_0911600	conserved Plasmodium protein, unknown function	Core	0.165786	0.097571	0.073018	0.036154	0.205323	-0.130465	0.075738	0.071644
Pf3D7_09_v3	532091	535724	PF3D7_0911700	GTP-binding protein, putative	Core	0.025364	0.072201	0.017892	0.153692	0.085025	0.133039	0.048867	0.17706
Pf3D7_09_v3	535725	536931	PF3D7_0911800	conserved Plasmodium protein, unknown function	Core	0.157102	0.09879	0.02403	0.198379	0.021294	0.052235	0.173332	0.218219
Pf3D7_09_v3	537971	540122	PF3D7_0911900	falstatin	Core	0.159646	0.156867	-0.015388	0.037984	0.090198	-0.017064	0.120375	0.094671
Pf3D7_09_v3	540783	545989	PF3D7_0912000	conserved Plasmodium protein, unknown function	Core	-0.025667	0.012287	-0.082414	0.118807	0.072139	0.000801	0.111949	0.10516
Pf3D7_09_v3	546550	548351	PF3D7_0912100	zinc finger protein, putative	Core	0.187598	0.225331	0.025343	0.357791	0.313177	0.327898	0.301004	0.181617
Pf3D7_09_v3	548835	550696	PF3D7_0912200	conserved protein, unknown function	Core	-0.283105	-0.090414	0.042849	-0.078837	-0.230471	-0.119432	-0.082583	-0.111001
Pf3D7_09_v3	551176	553417	PF3D7_0912400	alkaline phosphatase, putative	Core	-0.028729	-0.041984	-0.145515	0.072927	0.058457	-0.012962	-0.049869	0.045872
Pf3D7_09_v3	555840	558208	PF3D7_0912500	SAP domain-containing protein, putative	Core	-0.266476	-0.3331	-0.234146	-0.148148	-0.143397	-0.25232	-0.216438	-0.19217
Pf3D7_09_v3	558894	562229	PF3D7_0912600	conserved Plasmodium protein, unknown function	Core	0.088744	0.123309	0.052491	0.134775	0.153029	0.061333	0.168868	0.122257
Pf3D7_09_v3	563132	565429	PF3D7_0912800	tRNA (adenine(58)-N(1))-methyltransferase non-catalytic subunit TRM6, putative	Core	0.067713	0.094237	0.061448	0.242784	0.309978	0.1466	0.212988	0.331882
Pf3D7_09_v3	567033	568882	PF3D7_0912900	26S proteasome regulatory subunit RPN8, putative	Core	-0.061338	0.069453	-0.117805	0.250311	0.155379	0.023566	0.076861	0.215269
Pf3D7_09_v3	568883	570624	PF3D7_0913000	conserved protein, unknown function	Core	0.143067	0.212649	0.073138	0.218191	0.262257	0.209801	0.187707	0.311564
Pf3D7_09_v3	570781	573599	PF3D7_0913100	heptatricopeptide repeat-containing protein, putative	Core	-0.138987	-0.110305	0.014367	-0.08093	-0.044801	-0.230892	-0.110224	-0.207797
Pf3D7_09_v3	575429	576734	PF3D7_0913200	elongation factor 1-beta	Core	-0.095041	-0.240765	-0.242827	-0.079086	-0.259358	-0.264529	-0.061847	-0.041565
Pf3D7_09_v3	576735	579276	PF3D7_0913300	conserved protein, unknown function	Core	0.15851	0.154875	-0.004926	0.287056	0.298111	0.323258	0.269241	0.327305
Pf3D7_09_v3	580510	581718	PF3D7_0913400	conserved Plasmodium protein, unknown function	Core	-0.14633	-0.026445	0.000329	-0.356562	-0.17425	-0.332824	-0.157962	-0.167815
Pf3D7_09_v3	582090	584218	PF3D7_0913500	protease, putative	Core	-0.111298	0.057122	-0.156037	-0.018223	0.040292	-0.009493	-0.147449	-0.08784
Pf3D7_09_v3	584476	588671	PF3D7_0913600	conserved Plasmodium protein, unknown function	Core	-0.292237	-0.260594	-0.151864	-0.275152	-0.310167	-0.263179	-0.32177	-0.210918
Pf3D7_09_v3	589013	591492	PF3D7_0913700	conserved Plasmodium protein, unknown function	Core	-0.076335	-0.062656	0.114231	-0.042502	-0.144907	-0.017881	-0.055608	-0.004104
Pf3D7_09_v3	592857	593806	PF3D7_0913800	conserved Plasmodium protein, unknown function	Core	-0.083365	-0.171115	-0.03552	0.009622	-0.147107	-0.143569	-0.21778	-0.08326
Pf3D7_09_v3	594022	597464	PF3D7_0913900	arginine--tRNA ligase, putative	Core	0.040448	0.036632	0.172765	-0.007373	0.014448	-0.03116	-0.030181	-0.041986
Pf3D7_09_v3	597465	600811	PF3D7_0914000	pseudouridylate synthase, putative	Core	0.02735	0.061937	-0.017943	0.057966	0.129687	0.036712	0.088949	0.043049
Pf3D7_09_v3	600826	604826	PF3D7_0914100	conserved Plasmodium protein, unknown function	Core	0.153541	0.23582	0.188545	0.271396	0.293999	0.259803	0.204617	0.215381
Pf3D7_09_v3	608111	610325	PF3D7_0914200	phospholipid or glycerol acyltransferase, putative	Core	-0.146265	0.005133	-0.122148	0.027361	-0.06526	-0.075882	-0.050485	-0.019403
Pf3D7_09_v3	612726	615742	PF3D7_0914300	met-10+ like protein, putative	Core	-0.278677	-0.172633	-0.097051	-0.058803	-0.251511	-0.097669	-0.248724	-0.153551
Pf3D7_09_v3	617713	620085	PF3D7_0914400	conserved protein, unknown function	Core	0.14016	0.043677	0.084927	0.355661	0.298527	0.34087	0.274557	0.345096
Pf3D7_09_v3	620538	626399	PF3D7_0914500	conserved Plasmodium protein, unknown function	Core	0.135491	0.120155	0.038712	0.129966	0.195026	0.196398	0.167729	0.23102
Pf3D7_09_v3	627504	628569	PF3D7_0914600	transcription elongation factor 1, putative	Core	-0.252979	-0.380546	-0.168302	-0.323017	-0.128091	-0.298502	-0.196631	-0.345739
Pf3D7_09_v3	630407	632457	PF3D7_0914700	major facilitator superfamily-related transporter, putative	Core	0.012498	0.016277	-0.055932	0.024752	-0.062089	-0.025525	0.105308	0.01754
Pf3D7_09_v3	633324	634450	PF3D7_0914800	GINS complex subunit Psf3, putative	Core	0.259339	0.321692	0.480336	0.581251	0.539272	0.511396	0.605989	0.607508
Pf3D7_09_v3	636371	639000	PF3D7_0914900	BSD-domain protein, putative	Core	0.066073	0.098927	-0.004875	0.177591	0.18219	0.071622	0.337012	0.239084
Pf3D7_09_v3	639408	641509	PF3D7_0915000	type II NADH:ubiquinone oxidoreductase	Core	0.333119	0.270652	0.146739	0.294499	0.255608	0.398966	0.424797	0.375142
Pf3D7_09_v3	642982	644293	PF3D7_0915100	SUMO-conjugating enzyme UBC9	Core	0.030433	-0.085437	0.049976	0.033854	0.041827	0.013799	0.018704	0.124217
Pf3D7_09_v3	645382	646775	PF3D7_0915200	ribonuclease H2 subunit C, putative	Core	-0.661545	-0.670101	-0.269505	-0.610182	-1.12762	-0.651778	-0.823584	-0.705132
Pf3D7_09_v3	646776	649366	PF3D7_0915300	heptatricopeptide repeat-containing protein, putative	Core	0.129929	0.218931	-0.019672	0.347088	0.261032	0.140869	0.276263	0.394371
Pf3D7_09_v3	650335	655091	PF3D7_0915400	ATP-dependent 6-phosphofructokinase	Core	-0.178511	-0.084789	-0.115819	-0.000184	0.063203	-0.031888	-0.007505	-0.053732
Pf3D7_09_v3	657168	659662	PF3D7_0915500	conserved Plasmodium protein, unknown function	Core	-0.076938	-0.129334	-0.202995	-0.123393	-0.168061	-0.323755	-0.014741	-0.084634
Pf3D7_09_v3	661231	662576	PF3D7_0915700	cytochrome c oxidase subunit ApiCOX30, putative	Core	-0.104982	-0.088974	-0.224173	0.074231	-0.233882	0.107965	0.075209	0.195813
Pf3D7_09_v3	663668	664821	PF3D7_0915800	glycolipid transfer protein, putative	Core	0.147984	0.250312	-0.09728	0.151193	0.276729	0.190877	0.248472	0.109833
Pf3D7_09_v3	667005	671975	PF3D7_0916000	major facilitator superfamily domain-containing protein, putative	Core	-0.119167	-0.104033	-0.015148	0.015479	-0.148417	-0.068041	-0.178037	-0.076552
Pf3D7_09_v3	673818	675407	PF3D7_0916100	thioredoxin 3	Core	0.220686	0.104061	0.08826	-0.00468	0.175315	-0.016996	0.058624	0.144096
Pf3D7_09_v3	675672	679882	PF3D7_0916200	conserved Plasmodium protein, unknown function	Core	-0.115689	-0.075628	0.007595	-0.11103	-0.224198	-0.090984	-0.0958	-0.201733
Pf3D7_09_v3	679981	682234	PF3D7_0916300	conserved Plasmodium protein, unknown function	Core	0.054463	0.055432	0.125181	0.180659	0.04706	0.120402	0.008467	0.177621
Pf3D7_09_v3	683312	691344	PF3D7_0916400	conserved Plasmodium protein, unknown function	Core	0.033237	0.040763	0.026511	0.112827	0.045803	0.049112	0.102889	0.177166
Pf3D7_09_v3	691345	693820	PF3D7_0916500	ubiquitin fusion degradation protein 1	Core	0.193544	0.236249	0.098639	0.223243	0.216722	0.184266	0.306894	0.337388
Pf3D7_09_v3	694355	695514	PF3D7_0916600	methyltransferase, putative	Core	-0.136218	-0.29145	-0.044851	-0.223361	-0.238232	-0.122589	-0.109627	-0.082133
Pf3D7_09_v3	696613	698279	PF3D7_0916700	RNA-binding protein musashi, putative	Core	-0.058808	-0.043342	0.034897	-0.128638	-0.189542	-0.211543	-0.170309	-0.230753
Pf3D7_09_v3	705107	706473	PF3D7_0916900	zinc finger protein, putative	Core	-0.365646	-0.455264	-0.120447	-0.397558	-0.442263	-0.377061	-0.500185	-0.581183
Pf3D7_09_v3	706474	712322	PF3D7_0917000	merozoite organizing protein	Core	0.085559	0.071035	0.128566	0.145177	0.185643	0.181661	0.128194	0.103008
Pf3D7_09_v3	712966	715739	PF3D7_0917100	N-glycosylase/DNA lyase, putative	Core	-0.067621	-0.039368	-0.023959	-0.071152	-0.015081	-0.154083	-0.134954	-0.035009
Pf3D7_09_v3	716075	717756	PF3D7_0917200	conserved protein, unknown function	Core	0.206466	0.118951	0.144683	0.259126	0.226716	0.150023	0.164739	0.30585
Pf3D7_09_v3	718271	719790	PF3D7_0917300	conserved protein, unknown function	Core	-0.143516	-0.111139	0.004125	0.081214	-0.014277	-0.01038	-0.099668	-0.042468
Pf3D7_09_v3	720740	725115	PF3D7_0917400	conserved Plasmodium protein, unknown function	Core	0.15507	0.111322	0.025084	0.308592	0.118397	0.140782	0.200896	0.203672
Pf3D7_09_v3	726453	728998	PF3D7_0917500	conserved protein, unknown function	Core	0.149982	0.041864	0.01697	0.192478	0.113596	0.153013	0.1985	0.163202
Pf3D7_09_v3	729424	732386	PF3D7_0917600	pre-mRNA-splicing factor ATP-dependent RNA helicase PRP43, putative	Core	0.043095	-0.034547	-0.045172	0.14159	-0.057009	0.023432	0.008759	0.016743
Pf3D7_09_v3	732701	734277	PF3D7_0917700	GPN-loop GTPase, putative	Core	0.325821	0.329176	0.152584	0.208451	0.263288	0.269918	0.193896	0.263632
Pf3D7_09_v3	734379	736192	PF3D7_0917800	conserved Plasmodium protein, unknown function	Core	-0.338375	-0.593357	-0.233509	-0.272674	-0.612141	-0.466105	-0.40403	-0.325132
Pf3D7_09_v3	737735	740526	PF3D7_0917900	heat shock protein 70	Core	-0.115935	-0.150647	-0.107966	-0.069947	-0.139558	-0.02692	-0.135274	-0.104955
Pf3D7_09_v3	742244	743934	PF3D7_0918000	glideosome-associated protein 50	Core	-0.026715	-0.019716	-0.068217	0.136257	0.055633	0.121314	0.124979	0.086032
Pf3D7_09_v3	746923	748584	PF3D7_0918100	cytochrome b5-like heme/steroid binding protein, putative	Core	0.161642	0.095027	0.230688	0.094656	0.110673	0.19096	0.065859	0.102611
Pf3D7_09_v3	748585	750512	PF3D7_0918200	50S ribosomal protein L3, apicoplast, putative	Core	-0.013395	-0.113737	0.009803	-0.010803	-0.032836	-0.11417	0.127606	-0.083072
Pf3D7_09_v3	751108	752672	PF3D7_0918300	eukaryotic translation initiation factor 3 subunit F, putative	Core	-0.128277	-0.256346	-0.31945	-0.173219	-0.345406	-0.231285	-0.138892	-0.216944
Pf3D7_09_v3	754047	760519	PF3D7_0918400	conserved Plasmodium protein, unknown function	Core	-0.078972	0.015471	-0.020899	-0.077124	-0.063403	-0.059062	-0.023224	-0.078151
Pf3D7_09_v3	760961	763608	PF3D7_0918500	telomerase RNA	Core	0.084389	0.068184	-0.113755	0.21212	0.08103	0.144798	-0.008702	0.128995
Pf3D7_09_v3	764598	767284	PF3D7_0918600	ATP-dependent DNA helicase Q1	Core	-0.03688	0.002199	-0.019506	0.064036	0.139327	-0.010932	0.01641	0.140431
Pf3D7_09_v3	769202	772355	PF3D7_0918700	conserved Plasmodium protein, unknown function	Core	0.160389	0.155661	0.035649	0.190139	0.117809	0.181461	0.234555	0.200626
Pf3D7_09_v3	772396	774629	PF3D7_0918800	dihydrouridine synthase, putative	Core	-0.240581	-0.154217	-0.144264	-0.089156	-0.149474	-0.218485	-0.172147	-0.128817
Pf3D7_09_v3	777308	780999	PF3D7_0918900	gamma-glutamylcysteine synthetase	Core	0.075495	0.049378	-0.047009	0.099883	0.157509	0.127784	-0.020757	0.015052
[truncated: 2,813 more rows]
