# Supplementary material for: Generation of a mutator parasite to drive resistome discovery in Plasmodium falciparum
Source: Nat Commun. 2023 May 27;14:3059. doi: 10.1038/s41467-023-38774-1 (PMC10224993; doi:10.1038/s41467-023-38774-1)
Supplement: Supplementary file 9 — Source Data [file 41467_2023_38774_MOESM9_ESM.xlsx]

## Sheet: Fig1C_fitness
Fig 1C: Fitness of the Dd2-Pol𝛿 mutant parasite. Competitive fitness assays mixed the fluorescent reference line Dd2-GFP in a 1:1 ratio with either Dd2-WT or Dd2-Pol𝛿 clone H11
Experiment 1								Experiment 2
Day	Channel	Dd2-Pol𝛿+Dd2GFP		Channel	Dd2+Dd2GFP			Day	Channel	polm+Dd2GFP		Channel	Dd2+Dd2GFP			Day	Proportion of test line (%)
		% Parasitemia			% Parasitemia					% Parasitemia			% Parasitemia				Dd2				DNA pol mutant
		Dd2-Pol𝛿	Dd2GFP		Dd2	Dd2GFP				polm	Dd2GFP		Dd2	Dd2GFP			exp 1	exp 2	Av	SD	exp 1	exp 2	Av	SD
0	FITC + APC		0.6	FITC + APC		0.52		0	FITC + APC		0.47	FITC + APC		0.46		0	45.8	53.1	49.45	5.16188	47.4	51.5	49.45	2.89914
	APC	0.54		APC	0.44				APC	0.5		APC	0.52			2	50.8	54.6	52.7	2.68701	54.5	46.8	50.65	5.44472
	SUM	1.14		SUM	0.96				SUM	0.97		SUM	0.98			4	47.3	62.3	54.8	10.6066	63.5	58.4	60.95	3.60624
	% Dd2-Pol𝛿 proportion	47.3684		% Dd2 proportion	45.8333				% polm proportion	51.5464		% Dd2 proportion	53.0612			6	76	70.1	73.05	4.17193	65.1	56.1	60.6	6.36396
	% Dd2GFP proportion		52.6316	% Dd2GFP proportion		54.1667			% Dd2GFP proportion		48.4536	% Dd2GFP proportion		46.9388		8	78.8	84.4	81.6	3.9598	69.5	74.8	72.15	3.74767
	Ratio Dd2-Pol𝛿:Dd2GFP	0.9		Ratio Dd2:Dd2GFP	0.846154				Ratio polm:Dd2GFP	1.06383		Ratio Dd2:Dd2GFP	1.13043			10	87.4	87.4	87.4	0	75.4	77.4	76.4	1.41421
																12	89	89.9	89.45	0.636396	76.8	82.5	79.65	4.03051
																14	89.8	91.9	90.85	1.48492	81	86.2	83.6	3.67696
Day	Channel	Dd2-Pol𝛿+Dd2GFP		Channel	Dd2+Dd2GFP			Day	Channel	polm+Dd2GFP		Channel	Dd2+Dd2GFP			16	94.2	89.2	91.7	3.53553	84.8	88.3	86.55	2.47487
		% Parasitemia			% Parasitemia					% Parasitemia			% Parasitemia			18	85.6	84.8	85.2	0.565685	82.2	84.8	83.5	1.83848
		Dd2-Pol𝛿	Dd2GFP		Dd2	Dd2GFP				polm	Dd2GFP		Dd2	Dd2GFP		20	93.1	96.9	95	2.68701	82	83.3	82.65	0.919239
2	FITC + APC		3.83	FITC + APC		3.75		2	FITC + APC		4.12	FITC + APC		3.78
	APC	4.59		APC	3.87				APC	3.63		APC	4.54
	SUM	8.42		SUM	7.62				SUM	7.75		SUM	8.32
	% Dd2-Pol𝛿 proportion	54.5131		% Dd2 proportion	50.7874				% polm proportion	46.8387		% Dd2 proportion	54.5673
	% Dd2GFP proportion		45.4869	% Dd2GFP proportion		49.2126			% Dd2GFP proportion		53.1613	% Dd2GFP proportion		45.4327
	Ratio Dd2-Pol𝛿:Dd2GFP	1.19843		Ratio Dd2:Dd2GFP	1.032				Ratio polm:Dd2GFP	0.881068		Ratio Dd2:Dd2GFP	1.20106
Day	Channel	Dd2-Pol𝛿+Dd2GFP		Channel	Dd2+Dd2GFP			Day	Channel	polm+Dd2GFP		Channel	Dd2+Dd2GFP
		% Parasitemia			% Parasitemia					% Parasitemia			% Parasitemia
		Dd2-Pol𝛿	Dd2GFP		Dd2	Dd2GFP				polm	Dd2GFP		Dd2	Dd2GFP
4	FITC + APC		3.09	FITC + APC		3.02		4	FITC + APC		3.94	FITC + APC		3.71
	APC	5.37		APC	2.71				APC	5.53		APC	6.14
	SUM	8.46		SUM	5.73				SUM	9.47		SUM	9.85
	% Dd2-Pol𝛿 proportion	63.4752		% Dd2 proportion	47.2949				% polm proportion	58.3949		% Dd2 proportion	62.335
	% Dd2GFP proportion		36.5248	% Dd2GFP proportion		52.7051			% Dd2GFP proportion		41.6051	% Dd2GFP proportion		37.665
	Ratio Dd2-Pol𝛿:Dd2GFP	1.73786		Ratio Dd2:Dd2GFP	0.897351				Ratio polm:Dd2GFP	1.40355		Ratio Dd2:Dd2GFP	1.65499
Day	Channel	Dd2-Pol𝛿+Dd2GFP		Channel	Dd2+Dd2GFP			Day	Channel	polm+Dd2GFP		Channel	Dd2+Dd2GFP
		% Parasitemia			% Parasitemia					% Parasitemia			% Parasitemia
		Dd2-Pol𝛿	Dd2GFP		Dd2	Dd2GFP				polm	Dd2GFP		Dd2	Dd2GFP
5	FITC + APC		1.84	FITC + APC		1.66		6	FITC + APC		2.57	FITC + APC		1.74
	APC	3.94		APC	6.19				APC	3.29		APC	4.08
	SUM	5.78		SUM	7.85				SUM	5.86		SUM	5.82
	% Dd2-Pol𝛿 proportion	68.1661		% Dd2 proportion	78.8535				% polm proportion	56.1433		% Dd2 proportion	70.1031
	% Dd2GFP proportion		31.8339	% Dd2GFP proportion		21.1465			% Dd2GFP proportion		43.8567	% Dd2GFP proportion		29.8969
	Ratio Dd2-Pol𝛿:Dd2GFP	2.1413		Ratio Dd2:Dd2GFP	3.72892				Ratio polm:Dd2GFP	1.28016		Ratio Dd2:Dd2GFP	2.34483
Day	Channel	Dd2-Pol𝛿+Dd2GFP		Channel	Dd2+Dd2GFP			Day	Channel	polm+Dd2GFP		Channel	Dd2+Dd2GFP
		% Parasitemia			% Parasitemia					% Parasitemia			% Parasitemia
		Dd2-Pol𝛿	Dd2GFP		Dd2	Dd2GFP				polm	Dd2GFP		Dd2	Dd2GFP
6	FITC + APC		3.26	FITC + APC		2.3		8	FITC + APC		1.28	FITC + APC		0.74
	APC	6.08		APC	7.29				APC	3.79		APC	4.01
	SUM	9.34		SUM	9.59				SUM	5.07		SUM	4.75
	% Dd2-Pol𝛿 proportion	65.0964		% Dd2 proportion	76.0167				% polm proportion	74.7535		% Dd2 proportion	84.4211
	% Dd2GFP proportion		34.9036	% Dd2GFP proportion		23.9833			% Dd2GFP proportion		25.2465	% Dd2GFP proportion		15.5789
	Ratio Dd2-Pol𝛿:Dd2GFP	1.86503		Ratio Dd2:Dd2GFP	3.16957				Ratio polm:Dd2GFP	2.96094		Ratio Dd2:Dd2GFP	5.41892
Day	Channel	Dd2-Pol𝛿+Dd2GFP		Channel	Dd2+Dd2GFP			Day	Channel	polm+Dd2GFP		Channel	Dd2+Dd2GFP
		% Parasitemia			% Parasitemia					% Parasitemia			% Parasitemia
		Dd2-Pol𝛿	Dd2GFP		Dd2	Dd2GFP				polm	Dd2GFP		Dd2	Dd2GFP
7	FITC + APC		2.05	FITC + APC		1.39		10	FITC + APC		1.52	FITC + APC		0.75
	APC	4.68		APC	5.18				APC	5.2		APC	5.2
	SUM	6.73		SUM	6.57				SUM	6.72		SUM	5.95
	% Dd2-Pol𝛿 proportion	69.5394		% Dd2 proportion	78.8432				% polm proportion	77.381		% Dd2 proportion	87.395
	% Dd2GFP proportion		30.4606	% Dd2GFP proportion		21.1568			% Dd2GFP proportion		22.619	% Dd2GFP proportion		12.605
	Ratio Dd2-Pol𝛿:Dd2GFP	2.28293		Ratio Dd2:Dd2GFP	3.72662				Ratio polm:Dd2GFP	3.42105		Ratio Dd2:Dd2GFP	6.93333
Day	Channel	Dd2-Pol𝛿+Dd2GFP		Channel	Dd2+Dd2GFP			Day	Channel	polm+Dd2GFP		Channel	Dd2+Dd2GFP
		% Parasitemia			% Parasitemia					% Parasitemia			% Parasitemia
		Dd2-Pol𝛿	Dd2GFP		Dd2	Dd2GFP				polm	Dd2GFP		Dd2	Dd2GFP
10	FITC + APC		1.48	FITC + APC		0.81		12	FITC + APC		1.14	FITC + APC		0.51
	APC	4.54		APC	5.64				APC	5.38		APC	4.55
	SUM	6.02		SUM	6.45				SUM	6.52		SUM	5.06
	% Dd2-Pol𝛿 proportion	75.4153		% Dd2 proportion	87.4419				% polm proportion	82.5153		% Dd2 proportion	89.9209
	% Dd2GFP proportion		24.5847	% Dd2GFP proportion		12.5581			% Dd2GFP proportion		17.4847	% Dd2GFP proportion		10.0791
	Ratio Dd2-Pol𝛿:Dd2GFP	3.06757		Ratio Dd2-Pol𝛿:Dd2GFP	6.96296				Ratio polm:Dd2GFP	4.7193		Ratio Dd2:Dd2GFP	8.92157
Day	Channel	Dd2-Pol𝛿+Dd2GFP		Channel	Dd2+Dd2GFP			Day	Channel	polm+Dd2GFP		Channel	Dd2+Dd2GFP
		% Parasitemia			% Parasitemia					% Parasitemia			% Parasitemia
		Dd2-Pol𝛿	Dd2GFP		Dd2	Dd2GFP				polm	Dd2GFP		Dd2	Dd2GFP
11	FITC + APC		1.52	FITC + APC		0.84		14	FITC + APC		0.98	FITC + APC		0.52
	APC	5.02		APC	6.77				APC	6.13		APC	5.91
	SUM	6.54		SUM	7.61				SUM	7.11		SUM	6.43
	% Dd2-Pol𝛿 proportion	76.7584		% Dd2 proportion	88.9619				% polm proportion	86.2166		% Dd2 proportion	91.9129
	% Dd2GFP proportion		23.2416	% Dd2GFP proportion		11.0381			% Dd2GFP proportion		13.7834	% Dd2GFP proportion		8.08709
	Ratio Dd2-Pol𝛿:Dd2GFP	3.30263		Ratio Dd2:Dd2GFP	8.05952				Ratio polm:Dd2GFP	6.2551		Ratio Dd2:Dd2GFP	11.3654
Day	Channel	Dd2-Pol𝛿+Dd2GFP		Channel	Dd2+Dd2GFP			Day	Channel	polm+Dd2GFP		Channel	Dd2+Dd2GFP
		% Parasitemia			% Parasitemia					% Parasitemia			% Parasitemia
		Dd2-Pol𝛿	Dd2GFP		Dd2	Dd2GFP				polm	Dd2GFP		Dd2	Dd2GFP
12	FITC + APC		1.19	FITC + APC		0.3		16	FITC + APC		0.82	FITC + APC		0.62
	APC	4.56		APC	6.77				APC	6.21		APC	5.13
	SUM	5.75		SUM	7.07				SUM	7.03		SUM	5.75
	% Dd2-Pol𝛿 proportion	79.3043		% Dd2 proportion	95.7567				% polm proportion	88.3357		% Dd2 proportion	89.2174
	% Dd2GFP proportion		20.6957	% Dd2GFP proportion		4.24328			% Dd2GFP proportion		11.6643	% Dd2GFP proportion		10.7826
	Ratio Dd2-Pol𝛿:Dd2GFP	3.83193		Ratio Dd2:Dd2GFP	22.5667				Ratio polm:Dd2GFP	7.57317		Ratio Dd2:Dd2GFP	8.27419
Day	Channel	Dd2-Pol𝛿+Dd2GFP		Channel	Dd2+Dd2GFP			Day	Channel	polm+Dd2GFP		Channel	Dd2+Dd2GFP
		% Parasitemia			% Parasitemia					% Parasitemia			% Parasitemia
		Dd2-Pol𝛿	Dd2GFP		Dd2	Dd2GFP				polm	Dd2GFP		Dd2	Dd2GFP
14	FITC + APC		0.59	FITC + APC		0.26		18	FITC + APC		0.43	FITC + APC		0.15
	APC	2.51		APC	2.3				APC	2.4		APC	2.42
	SUM	3.1		SUM	2.56				SUM	2.83		SUM	2.57
	% Dd2-Pol𝛿 proportion	80.9677		% Dd2 proportion	89.8438				% polm proportion	84.8057		% Dd2 proportion	94.1634
	% Dd2GFP proportion		19.0323	% Dd2GFP proportion		10.1563			% Dd2GFP proportion		15.1943	% Dd2GFP proportion		5.83658
	Ratio Dd2-Pol𝛿:Dd2GFP	4.25424		Ratio Dd2:Dd2GFP	8.84615				Ratio polm:Dd2GFP	5.5814		Ratio Dd2:Dd2GFP	16.1333
Day	Channel	Dd2-Pol𝛿+Dd2GFP		Channel	Dd2+Dd2GFP			Day	Channel	polm+Dd2GFP		Channel	Dd2+Dd2GFP
		% Parasitemia			% Parasitemia					% Parasitemia			% Parasitemia
		Dd2-Pol𝛿	Dd2GFP		Dd2	Dd2GFP				polm	Dd2GFP		Dd2	Dd2GFP
16	FITC + APC		0.8	FITC + APC		0.34		20	FITC + APC		0.75	FITC + APC		0.1
	APC	4.45		APC	5.53				APC	3.73		APC	3.11
	SUM	5.25		SUM	5.87				SUM	4.48		SUM	3.21
	% Dd2-Pol𝛿 proportion	84.7619		% Dd2 proportion	94.2078				% polm proportion	83.2589		% Dd2 proportion	96.8847
	% Dd2GFP proportion		15.2381	% Dd2GFP proportion		5.79216			% Dd2GFP proportion		16.7411	% Dd2GFP proportion		3.11526
	Ratio Dd2-Pol𝛿:Dd2GFP	5.5625		Ratio Dd2:Dd2GFP	16.2647				Ratio polm:Dd2GFP	4.97333		Ratio Dd2:Dd2GFP	31.1
Day	Channel	Dd2-Pol𝛿+Dd2GFP		Channel	Dd2+Dd2GFP
		% Parasitemia			% Parasitemia
		Dd2-Pol𝛿	Dd2GFP		Dd2	Dd2GFP
18	FITC + APC		1	FITC + APC		0.45
	APC	4.63		APC	4.94
	SUM	5.63		SUM	5.39
	% Dd2-Pol𝛿 proportion	82.238		% Dd2 proportion	91.6512
	% Dd2GFP proportion		17.762	% Dd2GFP proportion		8.34879
	Ratio Dd2-Pol𝛿:Dd2GFP	4.63		Ratio Dd2:Dd2GFP	10.9778
Day	Channel	Dd2-Pol𝛿+Dd2GFP		Channel	Dd2+Dd2GFP
		% Parasitemia			% Parasitemia
		Dd2-Pol𝛿	Dd2GFP		Dd2	Dd2GFP
20	FITC + APC		0.91	FITC + APC		0.34
	APC	4.14		APC	4.58
	SUM	5.05		SUM	4.92
	% Dd2-Pol𝛿 proportion	81.9802		% Dd2 proportion	93.0894
	% Dd2GFP proportion		18.0198	% Dd2GFP proportion		6.91057
	Ratio Dd2-Pol𝛿:Dd2GFP	4.54945		Ratio Dd2:Dd2GFP	13.4706

## Sheet: Fig2_#SNVs (no drug)
Fig.2B: Number of de novo SNVs per clone in the absence of drug pressure
Exome	Dd2-WT	Dd2-Pol E8	Dd2-Pol F11	Dd2-Pol H11
Clone 1	0	4	5	6
Clone 2	0	2	5	7
Clone 3	3	7	2	3
Clone 4	2	2	5	4
Clone 5	0	1	9	4
Clone 6	1	4	3	8
Clone 7	0	10	11	7
Clone 8	0	1	6	4
Clone 9	0	1	9	8
Clone 10	1	7	9	5
Clone 11	1	0	13	8
Clone 12	2	7	3
Clone 13			13
Clone 14			7
Non-coding	Dd2-WT	Dd2-Pol E8	Dd2-Pol F11	Dd2-Pol H11
Clone 1	4	7	7	15
Clone 2	3	5	7	11
Clone 3	3	4	8	10
Clone 4	6	4	10	12
Clone 5	5	7	7	9
Clone 6	6	8	12	8
Clone 7	4	2	8	9
Clone 8	4	6	9	9
Clone 9	6	4	6	6
Clone 10	4	5	7	8
Clone 11	9	5	9	14
Clone 12	6	3	10
Clone 13			9
Clone 14			7
Genome	Dd2-WT	Dd2-Pol E8	Dd2-Pol F11	Dd2-Pol H11
Clone 1	4	11	12	21
Clone 2	3	7	12	18
Clone 3	6	11	10	13
Clone 4	8	6	15	16
Clone 5	5	8	16	13
Clone 6	7	12	15	16
Clone 7	4	12	19	16
Clone 8	4	7	15	13
Clone 9	6	5	15	14
Clone 10	5	12	16	13
Clone 11	10	5	22	22
Clone 12	8	10	13
Clone 13			22
Clone 14			14
Fig.2D: Mutation rate values for Fig. 2D are provided in Supplementary Data file (tab 2:mutation rate calculate, columns L and M)

## Sheet: Fig3B_IC50_KAE609
Fig.3B: KAE609 drug selected lines
Dd2	conc. (nM)	% GROWTH							Dd2-Pol𝛿	conc. (nM)	% GROWTH
		Replicate#1	Replicate#2	Av	SD						Replicate#1	Replicate#2	Av	SD
	400	0	-0.430675	-0.215338	0.215338					10000	-1.9	-2.9	-2.4	0.5
	133	-0.726496	-0.055571	-0.391033	0.335462					2580	-3.2	-4.3	-3.75	0.55
	44	0.790598	-0.166713	0.311943	0.478656					664	-3.6	-4.2	-3.9	0.3
	14.8	0.34188	0.222284	0.282082	0.0597982					171	-3	-3.9	-3.45	0.45
	4.9	-1.13248	-0.70853	-0.920504	0.211974					44.1	-2.8	-2.7	-2.75	0.05
	1.6	-2.17949	0.347319	-0.916084	1.2634					11.3	-1.2	-1	-1.1	0.1
	0.6	-1.28205	-0.361211	-0.821631	0.46042					2.92	5.5	3.7	4.6	0.9
	0.2	4.70085	2.59794	3.6494	1.05146					0.753	60.1	45.8	52.95	7.15
	0.06	48.1838	26.9936	37.5887	10.5951					0.194	98.7	93.3	96	2.7
	0.02	82.7564	72.5479	77.6522	5.10424					0.0433	107.1	98.4	102.75	4.35
	0	100	100	100	0					0	102.2	97.8	100	2.2
Dd2-KAE609-R1	conc. (nM)	% GROWTH							Dd2-Pol𝛿-	conc. (nM)	% GROWTH
		Replicate#1	Replicate#2	Av	SD				KAE609-R1		Replicate#1	Replicate#2	Av	SD
	400	0	0	0	0					10000	-1.2	-1.1	-1.15	0.05
	133	0.529942	0.110193	0.320067	0.209874					2580	6.3	5.8	6.05	0.25
	44	-0.0529942	-0.358127	-0.20556	0.152566					664	55.3	50.3	52.8	2.5
	14.8	6.12083	5.70248	5.91165	0.209174					171	89.4	75.4	82.4	7
	4.9	62.1887	67.438	64.8133	2.62468					44.1	98.4	93.3	95.85	2.55
	1.6	100.689	106.97	103.829	3.14039					11.3	112.6	94.9	103.75	8.85
	0.6	104.875	107.438	106.157	1.28128					2.92	109.1	100	104.55	4.55
	0.2	99.8145	117.245	108.53	8.71533					0.753	101.8	102.3	102.05	0.25
	0.06	102.305	113.278	107.792	5.4865					0.194	106.7	99.8	103.25	3.45
	0.02	102.067	111.956	107.011	4.94458					0.0433	105.9	100.1	103	2.9
	0	100	100	100	0					0	99.2	100.8	100	0.8
Dd2-KAE609-R2	conc. (nM)	% GROWTH							Dd2-Pol𝛿-	conc. (nM)	% GROWTH
		Replicate#1	Replicate#2	Av	SD				KAE609-R2		Replicate#1	Replicate#2	Av	SD
	400	0	0	0	0					10000	-0.8	-1.4	-1.1	0.3
	133	8.58676	7.26708	7.92692	0.659841					2580	4.7	5.7	5.2	0.5
	44	11.0316	10.1242	10.5779	0.45369					664	72	68.8	70.4	1.6
	14.8	25.7007	25.2174	25.459	0.241632					171	93.6	93.6	93.6	0
	4.9	64.7585	75.9006	70.3296	5.57106					44.1	96.7	96.1	96.4	0.3
	1.6	92.6655	93.6025	93.134	0.468505					11.3	100.7	95.9	98.3	2.4
	0.6	99.2844	102.484	100.884	1.60002					2.92	102.9	94.3	98.6	4.3
	0.2	100.417	102.236	101.327	0.909306					0.753	97.4	95.6	96.5	0.9
	0.06	104.114	106.025	105.07	0.955177					0.194	100.7	94.6	97.65	3.05
	0.02	100.417	107.578	103.998	3.58011					0.0433	110.1	94.1	102.1	8
	0	100	100	100	0					0	104.9	95.1	100	4.9
Dd2-KAE609-R3	conc. (nM)	% GROWTH							Dd2-Pol𝛿-	conc. (nM)	% GROWTH
		Replicate#1	Replicate#2	Av	SD				KAE609-R3		Replicate#1	Replicate#2	Av	SD
	400	0	0	0	0					10000	1.4	-1.3	0.05	1.35
	133	0.262009	-0.520833	-0.129412	0.391421					2580	9.5	7.6	8.55	0.95
	44	0.524017	0	0.262009	0.262009					664	63.1	62.6	62.85	0.25
	14.8	9.43231	12.8906	11.1615	1.72916					171	82.7	81.8	82.25	0.45
	4.9	40.524	46.6146	43.5693	3.04528					44.1	88.9	88.3	88.6	0.3
	1.6	66.6376	69.401	68.0193	1.38174					11.3	94.7	90.2	92.45	2.25
	0.6	83.9301	85.026	84.4781	0.547955					2.92	101.8	90.8	96.3	5.5
	0.2	97.4672	93.099	95.2831	2.18415					0.753	100.7	98.8	99.75	0.95
	0.06	103.93	96.875	100.403	3.52757					0.194	102.5	98.6	100.55	1.95
	0.02	92.2271	97.7865	95.0068	2.77969					0.0433	106	100.2	103.1	2.9
	0	100	100	100	0					0	102.7	97.3	100	2.7
	IC50 summary: Dd2-WT selections									IC50 summary: Dd2-Pol𝛿 selections
	KAE609 (nM)	Dd2	R1	R2	R3					KAE609 (nM)	Dd2-Pol𝛿	R1	R2	R3
	rep1	0.05693	5.706	7.273	3.73					rep1	0.1407	601.5	650.4	542
	rep2	0.06392	4.887	11.44	4.249					rep2	0.3957	477.2	544.4
	rep3	0.0312	2.993	7.433	2.082					rep3	0.9826	682.3	1279	1144
	rep4	0.563								rep4	0.7639	939.4	1225	1227
	rep5	0.5554								rep5	0.8007	995.4	1210	1074
	rep6	0.5848								rep6	0.7967	692.4	965.2	943.7
	Average	0.309208	4.52867	8.71533	3.35367					Average	0.646717	731.367	979	986.14
	std dev	0.283574	1.39154	2.36099	1.13146					std dev	0.31363	199.19	316.519	269.126

## Sheet: Fig4B_IC50_MMV665794
Fig.4B: MMV665794 drug selected lines
Dd2-Pol𝛿	conc. (nM)	% GROWTH
		Replicate#1	Replicate#2	Av	SD
	2000	-1.4	-0.7	-1.05	0.35
	1000	-1.9	-2.4	-2.15	0.25
	500	-1.7	-2.3	-2	0.3
	250	-0.4	-1.2	-0.8	0.4
	125	34	28.1	31.05	2.95
	62.5	87.7	84.3	86	1.7
	31.25	99.3	95.8	97.55	1.75
	15.625	99.8	98.1	98.95	0.85
	7.813	102.2	95.9	99.05	3.15
	3.906	100.8	98.4	99.6	1.2
	0	101.6	98.4	100	1.6
MMV665794-R2-E8	conc. (nM)	% GROWTH
		Replicate#1	Replicate#2	Av	SD
	2000	0.2	0.4	0.3	0.1
	1000	-1.9	-2.9	-2.4	0.5
	500	4.1	4.7	4.4	0.3
	250	43.1	47.9	45.5	2.4
	125	93.9	91.6	92.75	1.15
	62.5	103.6	102.9	103.25	0.35
	31.25	104.6	104.7	104.65	0.05
	15.625	103.9	102.4	103.15	0.75
	7.813	100.1	100.6	100.35	0.25
	3.906	100	97.1	98.55	1.45
	0	99.5	100.5	100	0.5
MMV665794-R3-D2	conc. (nM)	% GROWTH
		Replicate#1	Replicate#2	Av	SD
	2000	0.6	-0.1	0.25	0.35
	1000	-0.2	-0.8	-0.5	0.3
	500	3.6	5	4.3	0.7
	250	76.4	77.8	77.1	0.7
	125	96.8	98	97.4	0.6
	62.5	101.6	100.7	101.15	0.45
	31.25	100.8	100.2	100.5	0.3
	15.625	100.4	102	101.2	0.8
	7.813	103.4	101.1	102.25	1.15
	3.906	99.7	98.5	99.1	0.6
	0	99.5	100.5	100	0.5
	IC50 summary
		Dd2-Pol𝛿	R2E8	R3D2
	rep1	106.2	196.8	240.1
	rep2	92.36	206.4	139.4
	rep3	102.9	172	258.9
	rep4	80.58	237.2	304.7
	rep5	96.1	187.8	287.9
	rep6	103.5
	rep7	131.9
	Average	101.934	200.04	246.2
	std dev	15.8179	24.3304	64.7416

## Sheet: Fig5C-D_IC50QXN_CRISPR-Cas9edit
Fig 5C-D: IC50 values of CRISPR-Cas9 edited QRP1 to quinoxaline compounds					(sil = silent/synonymous mutation)
	MMV665794 (IC50, nM)
	Dd2	QRP1-G1612sil	QRP1-G1612V	QRP1-D1863sil	QRP1-D1863Y
Experiment 1	122	134	200	157	184
Experiment 2	102	98	192	105	146
Experiment 3	103	108	180	109	158
Experiment 4	100	138	150	105	163
Experiment 5	115	118	199	105	180
Experiment 6	163	125	202	113	182
Mann-Whitney test	QRP1-G1612V vs G1612sil			P-value 0.0022
	QRP1-D1863Y vs QRP1-D1863sil			P-value 0.0043
	MMV007224 (IC50, nM)
	Dd2	QRP1-G1612sil	QRP1-G1612V	QRP1-D1863sil	QRP1-D1863Y
Experiment 1	160	153	167	116	308
Experiment 2	165	152	261	131	217
Experiment 3	160	140	213	146	223
Experiment 4	140	167	212	148	216
Experiment 5	158	154	244	141	214
Experiment 6	186	185	257	154	240
Mann-Whitney test	QRP1-G1612V vs G1612sil			P-value 0.0065
	QRP1-D1863Y vs QRP1-D1863sil			P-value 0.0022

## Sheet: Fig6A_#SNVs (drugs)
Fig 6A: The number of de novo single nucleotide variants in Dd2-Polδ occurring in coding and non-coding regions during in vitro drug resistance selections.
Compound	KAE609 WT		KAE609 DNApol			MMV665794 DNApol						SalA DNApol						KMHA15 DNApol
	Clone 1	Clone 2	Clone 1	Clone 2	Clone 3	Clone 1	Clone 2	Clone 3	Clone 4	Clone 5	Clone 6	Clone 1	Clone 2	Clone 3	Clone 4	Clone 5	Clone 6	Clone 1	Clone 2
Exome	2	1	8	15	12	26	25	29	32	13	31	7	14	11	13	12	12	9	8
Genome	4	1	16	20	17	38	36	47	52	25	43	13	20	16	23	21	18	16	9
Fig.6B: Mutation rate values for Fig. 6B are provided in Supplementary Data file (tab 2:mutation rate calculate, columns L and M)

## Sheet: SupFig2_Denovo SNVs
Suppl Fig 2: De novo SNVs observed in the absence of drug pressure
A) SNVs observed in mutation accumulation experiment							B) SNVs observed vs expected
		Coding	Non-coding
	Dd2-20-1	0	4				Wild type	Days in culture	Genome - observed			Genome - expected			Exome - observed			Exome - expected
	Dd2-20-2	0	3					0	0			0			0			0
	Dd2-40-1	3	3					50	4	3		3.5			0	0		0.5
	Dd2-40-2	2	6					70	6	8	5	5			3	2	0	0.8
	Dd2-40-3	0	5					90	7	4	4	6.4			1	0	0	1
	Dd2-60-1	1	6					110	6	5	10	7.8			0	1	1	1.2
	Dd2-60-2	0	4					130	8			9.2			2			1.4
	Dd2-60-3	0	4
	Dd2-80-1	0	6				Dd2-Polδ-E8	Days in culture	Genome - observed			Genome - expected			Exome - observed			Exome - expected
	Dd2-80-2	1	4					0	0			0			0			0
	Dd2-80-3	1	9					50	11	7		5.4			4	2		2.4
	Dd2-100-1	2	6					70	11	6	8	7.6			7	2	1	3.4
	poldmE8-20-2	4	7					90	12	12	7	9.8			4	10	1	4.4
	poldmE8-20-3	2	5					110	5	12	5	12			1	7	0	5.4
	poldmE8-40-1	7	4					130	10			14.1			7			6.4
	poldmE8-40-2	2	4
	poldmE8-40-3	1	7
	poldmE8-60-1	4	8
	poldmE8-60-2	10	2				Dd2-Polδ-F11	Days in culture	Genome - observed			Genome - expected			Exome - observed			Exome - expected
	poldmE8-60-3	1	6					0	0			0			0			0
	poldmE8-80-1	1	4					50	12	12	10	9			5	5	2	4.1
	poldmE8-80-2	7	5					70	15	16		12.6			5	9		5.7
	poldmE8-80-3	0	5					90	15	19	15	16.2			3	11	6	7.3
	poldmE8-100-1	7	3					110	15	16	22	19.8			9	9	13	9
	poldmF11-20-1	5	7					130	13	22	14	23.3			3	13	7	10.6
	poldmF11-20-2	5	7
	poldmF11-20-3	2	8
	poldmF11-40-1	5	10
	poldmF11-40-2	9	7				Dd2-Polδ-E8	Days in culture	Genome - observed			Genome - expected			Exome - observed			Exome - expected
	poldmF11-60-1	3	12					0	0			0			0			0
	poldmF11-60-2	11	8					50	21	18	13	11.2			6	7	3	3.8
	poldmF11-60-3	6	9					70	16	13	16	15.6			4	4	8	5.3
	poldmF11-80-1	9	6					90	16	13	14	20.1			7	4	8	6.9
	poldmF11-80-2	9	7					110	13			24.5			5			8.4
	poldmF11-80-3	13	9					130	22			29			8			9.9
	poldmF11-100-1	3	10
	poldmF11-100-2	13	9
	poldmF11-100-3	7	7
	poldmH11-20-1	6	15
	poldmH11-20-2	7	11
	poldmH11-20-3	3	10
	poldmH11-40-1	4	12
	poldmH11-40-2	4	9
	poldmH11-40-3	8	8
	poldmH11-60-1	7	9
	poldmH11-60-2	4	9
	poldmH11-60-3	8	6
	poldmH11-80-1	5	8
	poldmH11-100-1	8	14

## Sheet: SupFig3_SNVtype
Suppl Fig 3: Number and type of SNVs observed across all sequence clones
		Intergenic	Synonymous	Non-synonymous	Nonsense
	Dd2-WT	60	2	7	1
	Dd2-Polδ-E8	60	10	33	3
	Dd2-Polδ-F11	117	15	80	4
	Dd2-Polδ-H11	111	9	54	1

## Sheet: SupFig4_TsTv
Suppl Fig 4: Transition:Transversion ratio of base pair substitutions
		A-T -> G-C	G-C -> A-T	A-T -> C-G	A-T -> T-A	G-C -> T-A	G-C -> C-G
	Dd2-20-1	2	0	0	2	0	0
	Dd2-20-2	1	0	1	1	0	0
	Dd2-40-1	1	2	0	2	1	0
	Dd2-40-2	4	3	0	1	0	0
	Dd2-40-3	1	1	0	2	1	0
	Dd2-60-1	3	1	0	3	0	0
	Dd2-60-2	2	0	0	1	1	0
	Dd2-60-3	3	1	0	0	0	0
	Dd2-80-1	2	0	0	3	1	0
	Dd2-80-2	1	1	0	3	0	0
	Dd2-80-3	3	2	0	5	0	0
	Dd2-100-1	2	0	1	5	0	0
	poldmE8-20-2	3	2	2	1	3	0
	poldmE8-20-3	2	2	2	0	1	0
	poldmE8-40-1	3	2	2	2	2	0
	poldmE8-40-2	1	2	0	1	2	0
	poldmE8-40-3	2	1	2	0	3	0
	poldmE8-60-1	3	4	2	1	2	0
	poldmE8-60-2	3	4	1	0	4	0
	poldmE8-60-3	3	0	1	1	2	0
	poldmE8-80-1	1	0	1	2	1	0
	poldmE8-80-2	2	4	2	1	2	1
	poldmE8-80-3	2	1	0	1	1	0
	poldmE8-100-1	1	2	1	2	4	0
	poldmF11-20-1	2	4	2	1	3	0
	poldmF11-20-2	2	3	2	2	3	0
	poldmF11-20-3	2	1	4	1	2	0
	poldmF11-40-1	2	3	6	1	3	0
	poldmF11-40-2	4	2	3	1	6	0
	poldmF11-60-1	1	3	3	5	3	0
	poldmF11-60-2	3	5	5	1	4	1
	poldmF11-60-3	3	4	3	3	2	0
	poldmF11-80-1	3	2	2	4	4	0
	poldmF11-80-2	2	5	5	1	3	0
	poldmF11-80-3	3	5	3	4	7	0
	poldmF11-100-1	3	4	3	1	2	0
	poldmF11-100-2	4	10	2	1	5	0
	poldmF11-100-3	3	4	4	0	3	0
	poldmH11-20-1	4	9	4	2	2	0
	poldmH11-20-2	1	8	4	2	3	0
	poldmH11-20-3	1	1	6	3	2	0
	poldmH11-40-1	4	4	3	4	1	0
	poldmH11-40-2	2	3	5	2	1	0
	poldmH11-40-3	2	3	5	2	4	0
	poldmH11-60-1	3	3	5	1	4	0
	poldmH11-60-2	3	1	6	1	2	0
	poldmH11-60-3	4	5	2	1	2	0
	poldmH11-80-1	2	1	5	2	3	0
	poldmH11-100-1	3	3	8	3	5	0

## Sheet: SupFig6B_IC50QXN_selected line
Suppl Fig 6B: MMV007224-selected parasite confers low-grade resistance to both MMV007224 and its quinoxaline analog (MMV665794)
	MMV665794 (IC50, nM)									MMV007224 (IC50, nM)								KAE609 (IC50, nM)								Chloroquine (IC50, nM)
	Dd2-B2	3D7-A10	3D7-A10 MMV007224R							Dd2-B2	3D7-A10	3D7-A10 MMV007224R						Dd2-B2	3D7-A10	3D7-A10 MMV007224R						Dd2-B2	3D7-A10	3D7-A10 MMV007224R
rep1	134.66		215.72						rep1	240.62		355.01					rep1	0.89		1.09					rep1	115.14	5.72	7.83
rep2	116.07	90.41	216.55						rep2	168.35	173.84	362.63					rep2	1.1	1.51	1.16					rep2	143.13	6.39	6.31
rep3	128.24	119.61	226.84						rep3	165.83	185.32	340.36					rep3	0.99	0.77	0.95					rep3	141.76	5.19	8.74
rep4	114.89	103.38	214.46						rep4	173.79	189.56	363.98					rep4	0.97	1.56	1.07					rep4	146.12	5.34	8.06
rep5	120.04	120.32	213.56						rep5	141.72	174.55	258.93					rep5	1.23	2.06	1.58
Mann-Whitney test	3D7-A10 MMV007224R vs 3D7-A10				P-value 0.0159				Mann-Whitney test	3D7-A10 MMV007224R vs 3D7-A10				P-value 0.0159			Mann-Whitney test	3D7-A10 MMV007224R vs 3D7-A10				P-value 0.5556			Mann-Whitney test	3D7-A10 MMV007224R vs 3D7-A10				P-value 0.0571
	MMV665794 (IC90, nM)									MMV007224 (IC90, nM)								KAE609 (IC90, nM)								Chloroquine (IC90, nM)
	Dd2-B2	3D7-A10	3D7-A10 MMV007224R							Dd2-B2	3D7-A10	3D7-A10 MMV007224R						Dd2-B2	3D7-A10	3D7-A10 MMV007224R						Dd2-B2	3D7-A10	3D7-A10 MMV007224R
rep1	176.97		331.96						rep1	352.1		645.68					rep1	1.67		1.93					rep1	175.66	7.47	11.32
rep2	149.06	118.47	341.09						rep2	327.53	234.32	655.39					rep2	1.74	2.88	2.1					rep2	203	7.76	12.97
rep3	170.8	221.79	349.59						rep3	332.28	238.04	661.92					rep3	1.73	1.41	1.54					rep3	222.67	9.84	14.53
rep4	151.31	191.57	338.94						rep4	335.33	247.14	682.43					rep4	1.7	2.99	2.01					rep4	209.08	7.32	13.89
rep5	174.37	154.6	342.71						rep5	241.02	299.04	474.57					rep5	1.46	3.01	2.3
Mann-Whitney test	3D7-A10 MMV007224R vs 3D7-A10				P-value 0.0159				Mann-Whitney test	3D7-A10 MMV007224R vs 3D7-A10				P-value 0.0159			Mann-Whitney test	3D7-A10 MMV007224R vs 3D7-A10				P-value 0.5556			Mann-Whitney test	3D7-A10 MMV007224R vs 3D7-A10				P-value 0.0286

[truncated: 3 more sheets: SupFig7_IC50_QXNs, SupFig8_Denovo SNVs+drug, SupFig9_TsTv+drug]
